# Supplementary material for: A high resolution radiation hybrid map of bovine chromosome 14 identifies scaffold rearrangement in the latest bovine assembly
Source: BMC Genomics. 2007 Jul 26;8:254. doi: 10.1186/1471-2164-8-254 (PMC1959194; doi:10.1186/1471-2164-8-254)
Supplement: Additional file 1 — Complete list of markers mapped on BTA14. Summary of markers mapped to 12 K RH BTA14 map, including accession number, RH map position, bovine sequence assembly and human genome coordinates and sequence. Human coordinates that could not be assigned were left blank. Markers highlighted in yellow are those presented in figure 2. Yellow highlighted human coordinates represent small inversions, which if rearranged would be a perfect match with HSA8. BCM-HGSC: Baylor College of Medicine database, IBISS: Interactive Bovine In Silico SNP database, UofA: University of Alberta. [file 1471-2164-8-254-S1.xls]

## Sheet: Sheet1
Sequence	SOURCE	NCBI or IBISS Accession number	Pos	SNP	BTA14 RH position (cR)	2pt LOD score	Bovine Assembly Chromosome	BTAu_3.1 (BTA14) Position (bp)	Human Chromosome	Human Chromosome 8 Position (bp)	Human Chromosome 8 (Mb)	NCBI Accession Number (Scaffold)	NCBI Accession Number (Scaffold)
ACAAGAGTCTGGCCCAGAGTGTCCACCCAGCAGACACCTGGGCAGTGTGGGAGGTGTGGGGACCAGGGTTCTGAGGGTGCTACCTGGATGCAGGGTGAAGGAGACTGTGTCTGTCCACTGCAGGCCATTCCAGGGCCTCCACACCTGCATTCCATAATCCTCACTGAGCCTTAGACCCACTGAGCAAACAGACTGTTAACAGCCAGGGGCCTGCATGGTCCCCAAATGGTCACAGTGCCTCTTCTCTGGG[A/C]AAACCCAAATCACTTTGTGGCTATTTCCAGCCTGGGATTAGGATTCTGAGCTGTAAGTGTTCCCAGGGGAAAAGCCATGCTTGAAAGTTATTTTCGAGGACTTCCCTGTTGGTGCAGTGGATGGGAGGGGACACAGGTTTGATC…	BCM-HGSC	ss61534971	1	BTA-34956	0	31.7	14	101723	8	145991701	145.992	NW_001493178.1|Bt14_WGA1686_3
ATCAGAGCTGCTCAGCCGCCTGCCTCCAGCCGGGCCAGGACAGACCTCAGCTCCCAGCACAGTGTGGGCCGGTTTGAACCAGCCAGGCTCAGAGGCCCGGTCACCAGAAGCTCTGGCCAGAGGCAGAAATGCAGCTGTCTCTGCTGAGTGGACCAAGAGCCGGCACTGCATGGTCTGTTCTGATGCCAGGTCCAGCTCCAGCCCACTCACATGAGGGAAGACGAGGCACCCCCAAATTCCCCTGGGACTT[T/C]GCACCACTGACTTGGTCTCCCACTGTCTCAATTAAGGCCCAGGGAAAAGTCCTTCTGGAAGAATCAAAAGGTCATGGGCAACCAAAAGGGGTAAGAGGAAGGACAGGTCCTCAGGCGCACCCCGAAGCCTGAGGGAGTTATGAG…	BCM-HGSC	ss61508252	2	BTA-35050	3.9	26.7	14	253789	8	145658078	145.658	NW_001493178.1|Bt14_WGA1686_3
AGCAGTCCACAGGGAAAGGGTGCACCACTGTGCGCAGCTCAGCCTGCACCACCGAGTCCCGCAGTAGCTCCCTGAGCCCTGCCACAGACAGTGGGTTGCC[A/G]TAGAGGCCGAGGTAGCGGAGGCTGGCACAACGAGTCAGCACAGGCAGTGTGGCTAGCAGCTGGGTATCGGCAAGCTGGCACTCCGTCAGCTCGAGGTGCA	UofA	ss69374920	2	NW-405528-A260G	3.9	------	14	195925	8	145716378	145.716	NW_001493178.1|Bt14_WGA1686_3
ACAGCATGGGAGCTCCGTGCCAGAAAACGCAGGTCCTCAGGCAGCAGGGCACAGAAGGCTAGCTCCAGGCTCTCCAGGGGGCTCTGCAGGGTGCTGGGGT[A/G]GGGGGAAACACAAGGGGTCACAAATAGTCAGAGCCAGGGGAGGGCCTGCTGGAGGGGAAGGGAGAGGCGGGGCCATAGCAGAGTCCACTCACCTGAGCAG	UofA	ss69374921	2	NW-405528-A556G	3.9	------	14	196221	8	145716082	145.716	NW_001493178.1|Bt14_WGA1686_3
GACTCCAAAAGCCTCATCCCGGACCTGTGTCACTCCTTACCCTGACCCTCGGTTGATGTCTGCTCCTAGTGCAGACCCCAGCGTGGGAGCCCGCCTCAGGTCCTGCCATCAGCAGCGTCGAGTGATTGCACATTGGGCCTCGGCGTGGCCGTGTGGCCCCAGCGGCCCCCATGTGCGTGCCTCTATCCCTTCATCTGTCGTGGTGGGCGATGTGCTACCTCCTCCCCCCGCTGTGTGAGGCCTGAATGAG[A/G]TGACGTGTGTAACACAGCAAGGGCTGTGTCTGGCGCAGGGGAAGAGCTAAATGCATTTTCTCATCAACCCAGAGATCTTGACAGCCTGCCAGGTGCCAGGCACGTTGTGGGGACAGCAGGGAGCAAACAAAGAACCTCTGCTCT…	BCM-HGSC	ss61534805	3	BTA-34687	16.4	36.3	14	687707	8	145155228	145.155	NW_001493180.1|Bt14_WGA1688_3
CTGCTGCGCAGTGTGGGCGACACCCTGACTGTCCTCGTCTGCGACGGCTTCGACACCAGCGCTGCCACCCCCGAGGTCAGTGCCCCCCTGGCCGGCGCTCAGCCACGGGGACTGCGTCCCGCCCCCAGTGTGGCCGGGAGGGTCCTGGTGCGCCGGGGCCAGGACGCGCTTGGCCGTTGTGAGTCAGACCTGGGGGAGCCATGTGGTGCGGGTGCCAGGTCCTCGTTTCGGCCCCACTCGTGGCCCTGGC[G/A]GGACAGAGAGTGTGTACAGAAGGCCTGGTTGTGTCTTCAAAGAAAAGGTTGAACCGGGCAAGCAGCATTTGTGCCCTGGGGCCGCCAAGCCAGGGCAGGACGGCCCAGAGCGGGACACAGCCCGCCTGCAAACCCCCGGGCCCT…	BCM-HGSC	ss61508249	4	BTA-34971	18.6	34.9	14	851138	8	144954444	144.954	NW_001493181.1|Bt14_WGA1689_3
TTTAGGCATTGATTTTAAAAATTACCAAGGGCAAGTAGATACTACTGGCACTGACATGATTAGAGAAGTTAAAGTTGTGTAGGAGCCAGAATTTTGGCCAAAAATTTAGAAGCATTTTTTGTGTTTTGTATCACATTACTCGGAGACCTGACCTCAATTGTGATCACAAAGACATTCTCTGGAACAATTAAAAGATCATATGCAAGACTTTCTGGATCTACCCAAAGATGAAACATCTTGGGAAAACTTA[T/G]CACATTTGACCTTGTAGCTGCCCTTGGACTTGTGATGGGGATGCTAAGCACTTTAAAGAAAGTAGATTAGGTTAGATTCTAGAAGAATCAGAAAGTGAAAGTGAAGTCGCTCAGTCATGTCCAACTCTTTGTAACCCCATGTAA…	BCM-HGSC	ss61535522	5	BTA-35941	20.7	28.6	14	936325	8	144450095	144.5	NW_001493181.1|Bt14_WGA1689_3
TGTCGAGGTCAGTCGCCCCAGGTTCGTCTGCTGAGCTCTCGGTCCCCGGTTGCACACGCTTCCAGAGCAGCGCGCGCCTGGCAGGGATGGCTCACACATATTCTACAAGCACAGTTCTTACAGCCACTGGAGTGCTCCCCTCCGCAAGAAGAAAAGTTCCACCCAAAGCATCCTCGGGGGAATCTCTTTCCCTAGCATGGACGGCCATCATTTGCTAGGGAACTTGCTGAAGACAGTCCTCCTCTCTTTT[G/T]GGGGTGTCTCAAATGCCCCCTAAACTACCCTGCCATTGAAGTGTGTTCCCAAACTTTAGGTCCTGAGGAGTGTTACAAATTTTCCCACAACCTTTTCATGGAATTCTTCCTGAATTTCCTGATGTTCACTAAGTCTCCTTCTCA…	BCM-HGSC	ss61480708	6	BTA-35408	33.8	36.4	14	3259417	8	144385978	144.386	NW_001493183.1|Bt14_WGA1691_3
TCATATCTCAGTGAAACTGGGAAAAAAACATAGCCTTGATTTATGTGTGTTCCTGTTTAAAGACACCATATTTAACATATAATGTTGATTCATGAGCCCTGAACTCATGGTCATCAGCACTGGGGCTCACACCTGAACAGCACACGTGTTCTCTGTGCGGCACACCCTTGCTTCTTATGCTCAGGACACTAGACGGCGCTTCAGTTCCATGCCTGGGGGCCGCTTTAAACGGCATGATCACCAACAAAAA[G/C]CACAAAAATCCCAAAGCAACCTGCCACCAGACAGACCAGGAAACAAGGAAGCAGAGCCTCCTCTTTTCAGACTCAGTCAGAGACAGGCATGTTGGTGACTCAAGTCTTCTACTGCTCTCCGTACATCTTCAAACATCTGAGGAA…	BCM-HGSC	ss61508244	7	BTA-34772	35.9	35.1	14	3303832	8	144299699	144.3	NW_001493183.1|Bt14_WGA1691_3
TCCTCTGGCCTGGCCTGTGTTTCAGGACTCAGTCGAGTGTGGGGTCTTCAGTGCAGAAAGAATCCAGCGGGAGGCAGAGGGACAGGAAGGGCAAAGGCTTGTTAGTGTGGGCCACTGGGCGGGGCACTGCCATCAGAGCTGGGTGGGCTACATTGTTTATAATGTAGAAGAAGTTGGGAAGGGAAAAAAGACCATCTTCTTACTCATTCTTGAGTAGATGTCAAACTTTCCTCATCAGCTCCTCCTCCAC[A/G]TCTGGCAGGGAAGTCTTCTTGTTTCTACATCGTTGAACTGGGATTGTCCTGGTGCTATGGAAATGTGCAAAAAGGCCAAAAAGGCGGTCACTGTCAACTACAAATTGGCACTTGCCGTCTCCAAGGATTGAAGCATGTGCTGCT…	BCM-HGSC	ss61534850	8	BTA-34752	39.5	37.5	14	3347301	8	144179804	144.18	NW_001493183.1|Bt14_WGA1691_3
AGATCTGGGTGCACCAGGAGCAGGGAGGTGAAATTCGGTGCCTGAGCTTGTCACACCCTGAAAAACAACAGGTAGACATGCTGGGGGGGTGGTCCTGGGGGGCACCCATCACTGCCTGTCCTCTGTGTGCCTGAGACCTCTCAGACTAGTGGCCTACCTCCTATTGATGGTCCTAGAAACACACACCATAGGAGCCTAATCTGGAAAAACTAGACGCCACATCTGTTGTCATGGTGATCTACAAAGGACA[T/C]CTCTGTATGTAACTTGCCCAACCTTCATGCATGGGGGGTAGTGCTCTGACCTGGGAAGCACACGGCTGGTTTCTACTGGTGTGTCTCATTCCGTGTAGAAGAACAATTTTGTATCTGGCGGTTGATCAGACAGAACCCAGGTCC…	BCM-HGSC	ss61480590	9	BTA-34737	41.3	17.7	14	3369381				NW_001493183.1|Bt14_WGA1691_3
TCACCCCAGCTGGGCCTGTGTCTCTCCCTTGACTTGGGAGGAAAGGTTCTTGCTGACGTGATCGCGTCTACCAGGGACCCAACCCCTCATGCTTCTGCTAGCAGGGTCTTGATGAGAAAGCCCTTCTCCCCACCTCAAGGCCACAAAGACATTCTGCATTTTAAAAACCAGCTTGATCGTTTCACCGTTCTCACTGAGGTACTGAATTCCTCTGGAGTTAATTTAGCTAATACAGTGGAGAGTGGGAAGC[T/G]GATTTTATTTCTGCAAACACTGCCCACACTTCCTGTACTACTTAGTAAGTGATCTACCTTTTCCCCAATTATGTATTACCATGTGTCAGCCACACACACACTCAGGGGTCTCTTGCCCAACACCTCTGCCCACCACTCCCAGAC…	BCM-HGSC	ss61534608	10	BTA-34290	76.2	26.9	14 & Unknown	5490676	8	143023198	143.023	NW_001493186.1|Bt14_WGA1694_3	NW_001502201.1|BtUn_WGA3528_3
GGACAGAGGAGCCTGGCAGGCTACAGTCCATGGGGTCGCAGAGTCGGACAGGACTGAGCAACTTTTCTTTATGCACCGTCTACAAGCCGAGGAGGGGGACCTGGAACCGAACCTCCCTCAGGCAACAGGAGGAGCCTGCCTTGATCTCAGACTTCCGCCTTCAGAGCCCTGAGACAATAAAAGTTGCCTTTTCAGCCGCCCCTCCTGGGGCCCTGCGGCTTGGGTTAGGCAGCCCAGCAAACCAACCCAG[G/A]GAGGTAGTTATGATTGTCTAGGTTAACATCTGGCAGAAGCGCGCCTCCGATAAGTGTGGGCGACTGCATTAACATTAAAAAGCCCATCACTCGACAAAACAAAAAACAACTTAAGATCCGTACTCAGCCACTGGAGGAAAGCCG…	BCM-HGSC	ss61567744	11	BTA-95738	94	36.3	14	4166573	8	142412953	142.413	NW_001493184.1|Bt14_WGA1692_3
TGGGAGCCCCAGGCCAGTGTGAAGCTAGGGTCCTGGGGAGGGCCCTTGGGGTGATGATCAGGGGACCCAGAACGTGGGCTGGAGTCTGTTTTTTGAGGTG[A/G]GAGCGGGTCAGTGTGTGTGTGTGGAAAGAACTA	UofA	ss69374922	12	CC466310-A189G	100.8	39.3	14	3989165	8	142155041	142.155	NW_001493184.1|Bt14_WGA1692_3
GTCATGTTGTGGTTCTGGGTGATCATGAATTGTGGGGGCACACTCTTCAACCCACTACAAGCCTCATTTGGGCAGCATGGGTGGGAGCCCCAGGCCAGTG[T/G]GAAGCTAGGGTCCTGGGGAGGGCCCTTGGGGTGATGATCAGGGGACCCAGAACGTGGGCTGGAGTCTGTTTTTTGAGGTGGGAGCGGGTCAGTGTGTGTG	UofA	CC466310-T108G	12	CC466310-T108G	100.8	------	14	3989086	8	142154960	142.155	NW_001493184.1|Bt14_WGA1692_3
TATCAAATTACCAAATTTACAAAAGTTAACATTGCCTTTGCAGCTCATACACTTACCAAAATGTAGACACCATTGTCATTTTCTTGTTGAACCCAAGTTT[C/T]TGTGCCTGACGCACACGGAGGCCAAACAAACTAAAATGCTGGAATTTGAAGGAGAGAAAAGTTATTGCAGGGCCAAGCAAGGAGAATGCTCAAAAGACCT	UofA	ss69374923	12	CC547030-C180T	100.8	------	14	3926578	8	142016216	142.016	NW_001493184.1|Bt14_WGA1692_3
TGGTTCTTGGGGCAAAATTCCAGGGGAGAAGGCGACTGCAGGGTGTGTGGCCCTCCTCTCATTGGCTGGCGAGAGGTAACAGGTTGTGTTCAAGGAATCT[C/G]AATCATCAGTCTTCCGCTTCCATGCAGTTTGGGTTCTGCTCAGCCTGAAGTTACAGTCCTCTACCTGGGTGGGGCCCTTAGTTGCTGTAGAAGACCTGTG	UofA	ss69374924	12	CC547030-C391G	100.8	------	14	3926367	8	142016005	142.016	NW_001493184.1|Bt14_WGA1692_3
CTACCCACTCCAGTTTTCTGGCCTGGAGAATTCCATGGACTGTATAGTCCATGGGTCACAAAGAGTCGGACACGACTGAGCAACTTTGACTTGACCTGAC[T/G]TAGGTGCGAAGTTCAGCATAAACTTGCACTCATTGGGCACTGAGGAGTTTTCCATGTGACGCATACTTCTAGATGGCTGAAGAAAACGTATCTGCCTTTC	UofA	ss69374926	13	CC765708-T176G	102.5	------	14	3923126	8	142012764	142.013	NW_001493184.1|Bt14_WGA1692_3
GACTTGACCTGACGTAGGTGCGAAGTTCAGCATAAACTTGCACTCATTGGGCACTGAGGAGTTTTCCATGTGACGCATACTTCTAGATGGCTGAAGAAAA[C/T]GTATCTGCCTTTCTTTTTTATCCCAACCCCACCGGTTCCCCAGACCTTACTTTTAAA	UofA	ss69374925	13	CC765708-C266T	102.5	------	14	3923039	8	142012677	142.013	NW_001493184.1|Bt14_WGA1692_3
AGGACACAGCCAGGCTCTTAGAATAGTAGTGGAAGTTTCACTATGAGGAAAATGGAGAGTTTCCTGGAGGAGAAAGGAGAGAGGATGCCGGCGCGGCTGGGCCGGGACGCAGTGGGCGCCAGGTATGGGGTTTAAGGACTGGGGTGAGGTGACTGGACTGGAATTGAACTCAGACTTGAGCGGAGTTCCAGTAGGGCTGTGAGGGAGGAAATGCTAGATTGTAGTGGGTTGAAGCAGGGAACCCGAAACC[G/C]CATCACAATCTAGAGACCTTGCCCAACCCCACAAGCAAGACCCAACCCACGTACACTCCTCTGTGTTCTAAGCATAGGTGTCTTCTCTTAGGTTCACGCTGCCTCTGGGCCTTCAGGCGTGTTTCTGCTGAAGTGGAATCCCAG…	BCM-HGSC	ss61524968	13	BTA-15991	102.5	36.8	14	3874487	8	141941418	141.941	NW_001493184.1|Bt14_WGA1692_3
GAGGATGCCGGCGCGGCTGGGCCGGGACGCAGTGGGCGCCAGGTATGGGGTTTAAGGACTGGGGTGAGGTGACTGGACTGGAATTGAACTCAGACTTGAGCGGAGTTCCAGTAGGGCTGTGAGGGAGGAAATGCTAGATTGTAGTGGGTTGAAGCAGGGAACCCGAAACCGCATCACAATCTAGAGACCTTGCCCAACCCCACAAGCAAGACCCAACCCACGTACACTCCTCTGTGTTCTAAGCATAGGT[G/A]TCTTCTCTTAGGTTCACGCTGCCTCTGGGCCTTCAGGCGTGTTTCTGCTGAAGTGGAATCCCAGGGCTGCCTGTTAACAGCTGTGGGACCTTGACTATTACCGGATGTCCTCAAAGTCTGTTCTCCCCCATCTAGGAAGATGGG…	BCM-HGSC	ss61524969	13	BTA-15992	102.5	------	14	3874407	8	141941338	141.941	NW_001493184.1|Bt14_WGA1692_3
GGGAATCGTCGGCTTCTTTACCACGTCTCACTGGTAAACTTGAGTTGTGCATGTTCATAGAGAATTTTAGGGATCTC[A/G]TTATTAGAACTAAAGGTAAAGGGAAATTGTCAAAACTGTTTGATTCCTCAGTAAATGGGAGAGGGTCACACACTTTGCCACATTCGTGTGTATAGTTGGG	UofA	ss69374927	14	CC550917-A78G	105.8	30.7	14	3824944	8	141848305	141.848	NW_001493184.1|Bt14_WGA1692_3
CTTCTTGGGGAAAAGAAGTCTCTGTCTACTTACAGAAAGATGCAGTCCAGCGGCATAAAGTCATTTACAGAGAGAAAGTATCCATTTCACCCGACATTTTTAAGTCCTTGTGTATTGTTAAATCTACATGGTATTTTCCGTTTTTTGTGTGTCCAACAGTAAACTTACTTTTCAATCTTCATTAACATTTTAAAATTTTAATAGGTATACTCCAGAGAGTGCAGGAGAGAACACGTCATGAGTGTGTCAC[G/A]GACTTAGTGTGTTGTTGGTCAGTTGCTAAGATGTGTCTGACTCTTGGAACCCCATGGACTGCAGCACGCCAGGCTCCCCTGTCCTTCACTATCTCCCAGAGTTTGCTCAAACTCACGTCCACTGAGTTAGTGACGCCATACAAC…	BCM-HGSC	ss61467365	15	BTA-34867	115.9	37.7	14	5087204	8	141344246	141.344	NW_001493185.1|Bt14_WGA1693_3
CTCGTTTAGGCCATGAGCAAAGGCATTGCCTGGTTGAACTTGCAACGTGGTGGCTCTCAGATAAGTTATTTTCAGGGTTTGCAAGTATCTCCCAAAATAG[C/T]GAGATGTCTTTTTCTTGTTGTCATTATTAGAACACAGCCCCTTTTCCTGTTGGGCATTGCCAATCAATCTGGCAACTGTTGCAAGAACCAAATTATACAC	UofA	ss69374928	16	BZ920772-C257T	117.8	39.3	14	5037465	8	141234980	141.235	NW_001493185.1|Bt14_WGA1693_3
AGCACCTGCAGGACTCAACCCCGTGACGCGCGTCTTACTCGGGCTCCTAGTTTCACGTAGCAAGTGCTCAGCAAACACTGGGAGGGGGGTGACGATCACC[A/G]CGGATGTTTCTCGAGGAAACCCCAGGTCTGCAGCACGTGGGAGTTTGGCGCTGGTCTGGGTGGGACCGCAGGTCCCGCGAGAGGAGTCGGCACGGCCCCA	UofA	ss69374931	17	CZ413501-A295G	121.1	------	14	5013006	8	141203287	141.203	NW_001493185.1|Bt14_WGA1693_3
CCTGCAGAATTACGTGCCCGCCCTGCCAGCTCCACCTGTGCCTCTGCCCACACCCACCTCAGCACCTGCAGGACTCAACCCCGTGACGCGCGTCTTACTC[A/G]GGCTCCTAGTTTCACGTAGCAAGTGCTCAGCAAACACTGGGAGGGGGGTGACGATCACCGCGGATGTTTCTCGAGGAAACCCCAGGTCTGCAGCACGTGG	UofA	ss69374930	17	CZ413501-A235G	121.1	------	14	5012946	8	141203227	141.203	NW_001493185.1|Bt14_WGA1693_3
CATCCCACCATCCACGACCCAAAGTGACCACCAGCGAGCGGCCTTTCAGCAAAGCCGGGCGGTGGGCGGGGGTGGCCACACTGACAAAGAGCAAATACCT[C/A]ACGTGTGATCCTATCTGGCTGCTGGAAACAATGCTGACTTTGCAACATACTTCTGTACTTTCCACGTTCTGGGACTTGTAACGAATTATAAATAACGAGG	UofA	ss69374929	17	CG987930-C157A	121.1	41.4	14	5001175	8	141191456	141.191	NW_001493185.1|Bt14_WGA1693_3
TCCTCTGTCCACAGGATTCTCCAGACAAGAATACTGGAGTGGGTTGCCATGCCCTCCTCCAGGGGATCTTCCAGAGTCAGGTGTGACTGACACACACGCC[A/G]GAGTGCTAACTACATTCACATCGTCGTCTTGGTGATAACGGCTTTTTGCTTCTCTTGGTGAAATAGCATGACGCTGACTCGGCGCGGCTTTCTGGAGGAC	UofA	ss69374932	18	CC502260-A167G	122.8	------	14	4980890	8	141124792	141.125	NW_001493185.1|Bt14_WGA1693_3
TCAGCGTTAATTATGCCTTAAAAATGCCAAGTGACTACAAATTAAATGGTACATCCACAATAATGCAGGAATGGATCTTAGCAGTACCAGCCATTAGAAC[A/T]GCTTCTATTCAAGAGGCCCCGAAGTACCTTAGGGACTGAGAAGGCCTAGGACACGAGGTCTAGATGGAGAGGGATGTGTCTGCTGCTGCTGCTAAGTCGC	UofA	ss69374933	18	CC578276-A191T	122.8	------	14	4974072	8	141129448	141.129	NW_001493185.1|Bt14_WGA1693_3
ACTGCAGGCAAGACTCTCTACCGTCTGAGCTACCAGGGAAGTCCATCAAGATACAGAATATTCTTACTGCCGCAAGCTTCCCTGACCCCTTTATAGCCAGTCCTCTCCTGCCCCGCAGCCCCGGAGACGCTGATCTGCTTTTTGTCCTAAAGAGTAACCTTTTCTAGCATCTCCCATACATGCAAGCCTACAGTATGTACTCTTTTCTTTCTGGCCTCTTTCACTCAGAATGATGATTTGGAGATTTTCT[T/C]GTGCTGTGTCTGTCAGTAGTTGGCTCCATTTCGTTGCTCAGCAGTATTCCATAAAATTTGTTCATCTAGTCACCTACCTCCTGTTGGACATTGAGACTACATTAAACTTGTACTATGAATAAAGTTCCCAGGGACATTTACACA…	BCM-HGSC	ss61534902	18	BTA-34830	122.8	------	14	4973169	8	141109141	141.109	NW_001493185.1|Bt14_WGA1693_3
GTTGACTATTATCAGCAGTACCGAGTAATTTTAAGTATTTTAAACTTGATATAAATGTATACTGTAATTACCTCCTGCCATGAGCTGTTCGCTCAGCCTT[A/G]TTAACGTGAGACCTAGCCTGCAGTGAGGTATGGAGTTCTTAATTCATCCTCACTTACATATGTATATGCTTCCAGTGTGTGGCTGTTACAGATTTACTTA	UofA	ss69374934	18	CL609530-A134G	122.8	------	14	4954420	8	141069215	141.069	NW_001493185.1|Bt14_WGA1693_3
CTTCCAATCTGGATATGCACGCCTTGAAGTTACTTTGAAAGGAACCAGGGTTAGGCGCAGGGAGAGAGTGCACGGATGTGAGGTTTGGCCGGCTGGGAGAGTGGGGAAGGGCTCTGGCCCCGGAGTGCACAGAAGAGTTCCCCGAGTGTGCGTGAGCGGGCACACGAATCCACGTGCCCTGTGCTCACGTGATTGGTCACCTGTTGGGCTTGTGCACATTCTGTGTGCTTGTGGCATGACAATGATTGTG[A/C]GCATCTAATAGCATAAAATTACTTACGGAGCTTACGTAATAGCTAATACCTGTATGGCCCTTACTAGACGCCAGCACCGTTCTGAGCAATTTACATAGATTTACCCAATTTTTACAAAACCCCAGTGAAGCGGTCTTTATCCGC…	BCM-HGSC	ss61467359	18	BTA-34806	122.8	------	14	4902528				NW_001493185.1|Bt14_WGA1693_3
TTCTTGTGTGGAAAACTACCATGGACAGAGGAGCCTGGTGGGCAGCAGTCCATGGGGTCGCAGAGAGTCAGACAGGACTTAGTGACAAAACACACACACATCCATGGTTCCCATGACACACAGAAGGTTAACCAAGACAACATGTGTGGAGACATTTGTAAGCAAAACAGTTCTGCACAGGTATAGACTAGGTGTAATTAACAATGATGCGTCACTAACAGTCCTAAGATATGATCCTTGTGTGATAGAC[G/T]GGGTTTCTTAAAGTAGGGAAGACCTCACCTTGGTCAGTCTTCTCATCCCCAGCAGCTCCTGCAGCCCACATCATAGGTGTTAACGTGCTGGCATGGATCCAGGCCCGCCCACTGGCAGGAAGGCTCTTGGGGGCACTTGTACCC…	BCM-HGSC	ss61534889	18	BTA-34804	122.8	------	14	4900939				NW_001493185.1|Bt14_WGA1693_3
CTTAGTGTGGTTTTGGTGAAAGACCCCGAGCCGTGCGTTCAGACAGAGCCACGCTTTAACCCCAGCGCCGCCTGAGGGTACAATCACATCACTTAGCCTCTCCGAGCCTGGGTATTTTTCTTTCTCTTAACCCTCACTTACTAGGCTACTGAGAAGACAGAGAGTCATTTGAAACGTGCCTGCTGCTGTATCTGCATCTGGCTAGTGTCAAGCCAAGTCCCTCAGTAAATACTCCTCTCTGTCCTGTTTG[G/A]TGAGAGAATGTAGAAGTTTCCACCAGCCCTGTTACTAAGACCTGTCCACTTCCAGGAAGCCGGGTGGTGGTGTGGCTAGTGGTGGGCTCAGGGTTCCACCCCGGCTGTGCAGCCCTGTGACCCCCGGAGCCTGGGCCTGAGTTT…	BCM-HGSC	ss61534868	18	BTA-34781	122.8	22.9	14	4823865				NW_001493185.1|Bt14_WGA1693_3
GTCTCTCTCTTTCTCCTTGGAGGAGAATGACATGAGCAGAGACGGCTTTGAGGCAGGACTCATCCTCAGTCTTGCTTCCCTGCCCCTCAAGCTTTCCCGGGGTTGGGGAGCTGAGGGCAGTGAAGGGCCACGGATGAAGTAGGAAGCAGGGTGTGCCTGCTGCTCTGGTGACCCTGGGCTTCCAGACTGTGGTCCATATTCCACTGGCAGTTCATGAGATGGTTACAGTGAGAACACCGGGAACACTTTA[G/A]TAGTTTTGTTCTGTTATTAGAAGAGTTATTATGTACTTGAAATAAAGAGTAGTTCTTATAGCCTATGATATAATAGTTGTATCAGGAATTGTAACTTCAAACACATTGAAAGAAAACACTAATTTAAAATAAATGGGATATCAT…	BCM-HGSC	ss61466612	19	BTA-20155	148	------	14	4610848	8	140638520	140.639	NW_001493185.1|Bt14_WGA1693_3
AAGAGTAGTTCTTATAGCCTATGATATAATAGTTGTATCAGGAATTGTAACTTCAAACACATTGAAAGAAAACACTAATTTAAAATAAATGGGATATCATTTGGTCTATTGTGTTACAGAGGATACATCCCTCTCCTACACCCACATCAGCACAAAGGAATCCATCAGAGACTGAAAGCAGGTGGGAAGTGATTGAAGAGAAACCACGCGTTTGTCTTTCGGTCTCTTTGTGACTATCTTTTATTTCCCC[A/G]TCAACTTCCATCAAGGAAGATGGTTTAGTGTCAAATTCAAGACCACATAGGAAGAGACAGCTAGCCTCACACAGCTCAGAAGGCTCCCGGGGCCCCCTCCCCACTTCGCTCCCTACATAGGAGGGCACAGAGGAGGAGGAACAG…	BCM-HGSC	ss61466614	19	BTA-20157	148	------	14	4610553	8	140638225	140.638	NW_001493185.1|Bt14_WGA1693_3
TCTGCCTCTGCTATGACCTTGACTACAGGAACCTCAGAGGAAATCTCGGACGCAAACCCAAAATAGCTCACAATATCTTTAAACTGTCCACCAAATAGCAACTCTTCATCTGGAAAATGACCCACTCATAACTCGGGCATCAGACACACAAGTCAGGTGACCAAGGCCTTGCAGAGGAAGATTCTAAGACAGTCCTGTCTACTGGGGAAGCTGCTGGGCTGGAGAACCTCTGAACGTGCTAAGAGGGGTC[A/G]AGATCCCTTCATCGCCGGCAGTCCTGCTGCCCCGCTGCTTGGCTTTCGTCCTGTTATCTGGGGACCCCGTGGACCCACAGCACCATGTTGCCCCCAGAGCTTATTTTGTTTGGCCTGCGGTGTCACTCCCCACCCTAGCACATA…	BCM-HGSC	ss61466610	19	BTA-20153	148	38.6	14	4609129	8	140637590	140.638	NW_001493185.1|Bt14_WGA1693_3
CCAGCCAGAGGGATGCTCTCCGCTGGACGCCATGTCATCCGTGACCCAGACTAAGTGCCCAGGGGGACCTTCTGCCCCTGCGTACGTTTTGACTGAGCGCCTCTTTCAGAAGCACAGCTGGTACCAGCCTTTCATGTGGTTGATCTGCCAGGCCTCCCTTCACGGTGACAAAGTCTTTGTGCTGCAGCTGGAAGACAGGCTTCTGGTTCAGGTCTAACGACGCTGCTTCTGAGAAAATGCTCCCAAGACA[C/G]CCCGTCTCAGAGGGAGAGCAGCCCAGGACTGGAGTTCATCATTTTTTTGGTTTACTTTAAGCAGACAGTTGCCTCCCTGGGACACAAGCTGACCAAGGGGCAACTGACCCGCAGATCATCCAGTTTAGTGACTGCCTGGCCCTT…	BCM-HGSC	ss61527158	20	BTA-20145	151.4	40.9	14	4597154	8	140581644	140.582	NW_001493185.1|Bt14_WGA1693_3
TGGCGTGCTGCAGTCCATGGGGTTGCAAACAGTTGGACATTACTGAGCAACTGAACTAACTGAAACAGCATCAGACTGCAGTGTACTAAGTGTGCAACAG[C/T]ATTATGTCTGAAAAAGGTTTAAAATGTTTTATTGCTAAAATATGCTAACCATCCTCTGATCCTTCAGTGAGTCATAATCTTTTTGTGAAAGTAGAATCAA	UofA	ss69374935	20	BZ853464-C187T	151.4	------	14	4435159	8	140335321	140.335	NW_001493185.1|Bt14_WGA1693_3
TGCCTCCCCGCTGCACACACACCACCGCCAGGGAGCAGAAGTTCTACCTGCTCACACATGGGCCTGTCTGCATGGACGGATGCCCTGTATGCTACACCCT[C/G]GTTTGCTTTAACAGGTGCTTCATATAGCCAGCAGCTCCAGTCTTGACTCTCCTACAAGTTACATCCCCATTTTGCTTAAGTAGAAGGTGATGTTCAGAGA	UofA	ss69374936	21	CG985206-C236G	153	34.4	14	4444333	8	140344495	140.344	NW_001493185.1|Bt14_WGA1693_3
GGGAAGGGGGGGCTATTCTGTTTAGGACTCCCCATCTTCTGCAGCTGCAAGCCCACCTGTGACCTGCCCACCGACCAGCCTCCAACTGATGCTCCGAGGC[A/G]GTCACCCGCGCGACGCCTCCTCAGGCTCCCATCACAGCCACACGGATGTGTGCGCGGAGGATGTCGACACACGGAAGCTCTTTGCTGCCCCCTGCCGGCC	UofA	ss69374937	22	CC516254-A103G	159.7	39.4	14	4217777	8	140102121	140.102	NW_001493185.1|Bt14_WGA1693_3
TTGACTTCGCTGGGAAAAGCACTGGGGCAGATATATTCAGCACTTGCTCTGGACTGAAGGGTGTCTCACTAATTGCTTTTTGTTGAGGCCTACAGCAGATTCCATGCCCCCTACCCCCACCCCTCTTTATAGATTAGGAAAGAGCTGAGAGTTAATGATGGCTCAGGCCTCTAACCCAAGCACAGGGTAGAGTCAGGGCTCCAAACTAGTCTGAATCCAGAGCCTGAGCTCTAATCTCGCATGAAGGGAC[G/A]CCTTCCACTGTGATCTGGGAAGTATCTGTGTGTGTTAGCCGCTCAGCCATGTCCGACTCTTTGCGACTCCATGGACCGTAGCCCTCCAGGCTCCTCTGTCCATGGGATTCTCCAGGCAAGATAATGGAGTCAGTTGCCATTTCC…	BCM-HGSC	ss61476793	23	BTA-20133	161.4	------	14	5582076	8	140080417	140.08	NW_001493188.1|Bt14_WGA1696_3
ATGTGCATGGCTTCTCCGCCTTTGGCTGTTGCCTCCTGTGGGTCACCCAGGCAGGCCCCTCTTCATGGTGTAGGATGTGGAATTCTGAGCTGGGTAACAAGACCTGGCGCTGGATTTTGACTTCGCTGGGAAAAGCACTGGGGCAGATATATTCAGCACTTGCTCTGGACTGAAGGGTGTCTCACTAATTGCTTTTTGTTGAGGCCTACAGCAGATTCCATGCCCCCTACCCCCACCCCTCTTTATAGAT[T/C]AGGAAAGAGCTGAGAGTTAATGATGGCTCAGGCCTCTAACCCAAGCACAGGGTAGAGTCAGGGCTCCAAACTAGTCTGAATCCAGAGCCTGAGCTCTAATCTCGCATGAAGGGACGCCTTCCACTGTGATCTGGGAAGTATCTG…	BCM-HGSC	ss61476791	23	BTA-20131	161.4	37	14	5582192	8	140080301	140.08	NW_001493188.1|Bt14_WGA1696_3
TCTGGGCTCTTGTCCCAGTGCCTGGAACTTGGAATGGAGCCAGGGGACCCAGTTCCCAAGTCCTCAGTTCATAGCTTAAGTTGGACGGGGCCCCATAGCCCACGTGTCCAGCCGGCCCGCCTGCAGTGGGCACCTGACTCCCCCTCTGCCTCCCCGGCCTCTGAGTCGGAACACACCCCGGGACCCCAGGCGGAAGTGATCTCAGCTCAGGCGGGTCCATCTGACCCGGGATAAAGAGGTCCTCTTCGCC[A/G]CCAAGAACTCAGTTTGGGTCCTCAGTGGTTCCTCACCATCAACGCCAGCTGCTGTGCTTTCTCCGCTCTTCCCTCCGGCCTGGTTCTGTGGACCAGCAGAACTGGGGCGTGTTGGGGGTTCCAGTGATGAAGGCCTGCAGTGAA…	BCM-HGSC	ss61563126	24	BTA-86950	165.7	37.2	14	5558546	8	139842651	139.843	NW_001493187.1|Bt14_WGA1695_3
CAGCTCAGGCGGGTCCATCTGACCCGGGATAAAGAGGTCCTCTTCGCCACCAAGAACTCAGTTTGGGTCCTCAGTGGTTCCTCACCATCAACGCCAGCTGCTGTGCTTTCTCCGCTCTTCCCTCCGGCCTGGTTCTGTGGACCAGCAGAACTGGGGCGTGTTGGGGGTTCCAGTGATGAAGGCCTGCAGTGAAGATCAGCTCCTTTGCTTGTCGGAGGCACTTCTGGGGGGAGCCTAGGTCTCGGCTTGC[T/C]GGCCATTATGACGCTGTTTCCGTGCTGAGATCCAGTTCTGGGAAGGACGCCCCGGGGCCTGGGCCTGAGTCCCCCGGCTTGTGACCTTGTGCTGTTCTCTGTGCTGCAGGGGGAGCCAGGAGAACCGGGCGAGCCGGGGCTGCC…	BCM-HGSC	ss61563132	24	BTA-86956	165.7	------	14	5558344	8	139842449	139.842	NW_001493187.1|Bt14_WGA1695_3
GCACACTCCGCTATTTCTTAAAAGTATAGTAGCAAGATGGCTGTGGGAATGCCTGTTACGGGCCAGGCACCGGTCCTGTTCTCTACTTAGAGGATCTTCTGCTTCTGATCATAGGAGCCAAGGTGATCACCCAGCTTTGTGTTATAAATAAGGAAGCTGAAGCTCAGAAAAACAAATGTGCTCAAGCTCAAACAATTAATAATTGATAGAACTAAGATTTGAAATGAAGACCTTTTTGACAACCAATTCC[A/G]TCCTTCACATGTGGATGTTCTATTAAATGACAGATGAGAGGAATCCAACGCTTAGTCTGATGAACAAGTCAAATGCTTCAGGTGCATCTTGGAGTTCAATTTGGAAACAAAAAGTGCCTCTAAACTCTGGCAGCATTCCCCAGG…	BCM-HGSC	ss38328040	25	BTA-05988	170	38.9	14	5842011	8	139745889	139.746	NW_001493188.1|Bt14_WGA1696_3
CGCCTAGGGCCACCTCCCAGAAGCTGGTTGAAATGTTAAGGGGAACGAAATGTTGGGTATGTGAAGAAATGGCAAATGAGGTGAGCTGAAGGGCACTGTCTTTAGTTGCTGGTGTTTGGAATGGTGGCAGGCTAGGGAGAAACTCTTCTATTCCTAGACAGTCTCTATAGTTGCTTACAATAGGATATATCTGTGAAATAGGGCAACCCCAGACACGGGATGCATGGAAGCAGAGCTAGGCTGGTTGCAG[T/A]AGGACTTCCAGACACTAAGAATTTTTGGACTTGGAGGTACAGTGGGATCCACAGGAGAAAGTGATCACATCTAAGACAAGATCTCACTGTTTTCTCATTTCTTGTTGATTTCTGGCATGGTTAAGTCAGCCTGAGCATGTCATA…	BCM-HGSC	ss61527143	25	BTA-20123	170	------	14	5855685	8	139732715	139.733	NW_001493188.1|Bt14_WGA1696_3
AATCCTGATTTTGTCATTTACTAATTGTGTGTCACTGGTCAAGGTGTTTCAACTCTTCTGCTTCCTACTTAAAAAACGGGAATGATAACAGTAGACTCTTTGTCGTGGGGTTGCTGTGAGGAAGAAATGGCCGAAAATCCATAAAGCGCCTGGACCAGTGACGGCTTCAGTGGTCTCACTAGTCTCACTGTCCCATCACCAAGGTCATTGTCACCAAGGTCACTGTCACCATCACTGTTGCTGTCACTGT[G/C]GCATCACCATGACAACCACTATCCTTCTCCTCCTCTTATCCCATCACCACCACCACCGTTACTGTCATCCTTTTGCCCAGCACCATCACTATCATCTTTTTATTCCTCCTCCTCCTCCCTCACCATGATCAGTACCCGCACCAC…	BCM-HGSC	ss61476780	26	BTA-20115	171.8	34.5	14	5869506	8	139718894	139.719	NW_001493188.1|Bt14_WGA1696_3
ACCTCCCCACTCTTGATTTGCTGTGAGGTGCTGTGTTGTGTGAGAGGCTGTGTTGTGTGAGAGGCTGTGTTGAAATCACATGGCTACCGAACTGAGAATG[C/T]TGACCGGGGATTTGTCCTGATCAAGGAGTTACTTGCTTACAGGACTTTAATGTTTATCATTAGTTTTTTCTAGTTCCAGAATGTATACTGCTTTTTGGTG	UofA	ss69374938	27	CL608961-C113T	177.4	36.5	14	6092009	8	139442071	139.442	NW_001493188.1|Bt14_WGA1696_3
GGGGTCACAAAAGAGTCGGACACTTAGAAACTAAATGACATAAAAATTTAGTATTTTGGACATCAGTTTCTTTAACTATAAAGAAGTAGAGACAATAAAA[A/G]CATTTCTCACTGTGCTAATTAAATGGGTTAGTTTATGTAAATTGCTTAAAATAGTTCTTGGTGCAAAGTGAGCATTTAATAAGTATGATTGGTTCTAAAG	UofA	ss69374939	28	BZ945547-A231G	181.1	29.2	14	6310161	8	139080876	139.081	NW_001493188.1|Bt14_WGA1696_3
AAAACACTCCCAGAAAGGTTCTATTCAACTTCCCCTTGATTAAAAGGGGGAAATGGGAAAAAACAAAAAAACAGAAACTTCCCTGGTTGAGAGATCAGAA[T/A]GGGAAGCTGTCATGCTCTGTGAAGATTACAGAGCATAATAGGAAAAGGAAAGAGTCCTCTTTCCTGGCAAGAAAGCAGCCAATTTAAAGCTGTGGACTCT	BCM-HGSC	ss69374940	29	SCAFFOLD4277_4521	193	------	14	7717451	8	138929055	138.929	NW_001493191.1|Bt14_WGA1699_3
CCACCCCTTTCAAATCTCATGAACTCTGATCCTTAAAGATAGTTACAGGAAGCCCAGTGCACCTGGCTTCTGCTTCTTTTCACCCACAACTGATAAAAAGAGATGCCCCAATATTTCAATAGCTTAACTGCTTCAATTAAAAACAACCATGTTTTGGTAGAGCAATCTTTTCACAATGTGTTCTTAAGAGATGAAGACCTTAAGCATTACCCCCTGAATTAGCCATTCTGTCTATCAGAAAAAAAACACT[C/T]CCAGAAAGGTTCTATTCAACTTCCCCTTGATTAAAAGGGGGAAATGGGAAAAAACAAAAAAACAGAAACTTCCCTGGTTGAGAGATCAGAATGGGAAGCTGTCATGCTCTGTGAAGATTACAGAGCATAATAGGAAAAGGAAAG…	BCM-HGSC	ss38334550	29	BTA-12498	193	------	14	7717793	8	138927599	138.928	NW_001493191.1|Bt14_WGA1699_3
GGGAGTTGATAGACAGGGAGGCCTGGCATGCTGCCGTTCATGGGGTCACAAAGAGTCAGACATGACTGAGCGACTGAAGTGAAGTGAACTGAACCAAATCCTCTGTCCCAAAATTCTGCCCTTGGTTCTTGTAAATCTGATATCCACCCCTTTCAAATCTCATGAACTCTGATCCTTAAAGATAGTTACAGGAAGCCCAGTGCACCTGGCTTCTGCTTCTTTTCACCCACAACTGATAAAAAGAGATGCC[C/T]CAATATTTCAATAGCTTAACTGCTTCAATTAAAAACAACCATGTTTTGGTAGAGCAATCTTTTCACAATGTGTTCTTAAGAGATGAAGACCTTAAGCATTACCCCCTGAATTAGCCATTCTGTCTATCAGAAAAAAAACACTCC…	BCM-HGSC	ss38334549	29	BTA-12497	193	29.9	14	7717936	8	138927456	138.927	NW_001493191.1|Bt14_WGA1699_3
GGGCTTCAGAGTAAATAGAATTCGATCTTTTTCAGTGGCTGTCACTTACAGAGTTTTCAGGGCAGATCCTAGGGTAGGATCCACTGTTCTAGAGCCAACTCCCATTAAGGAATGGGAAGGCATGCAAGGCTGGATCTTCTCTGAACCTTTTTTCTGTTACCGAGCTTTGGACCTCCATACCCAAACCCTTCTCTTTCTTGTCACAGTTATTAGATGTCTGTATTGTGTCAGGCACTAATCTGAATTAGAA[G/A]AGTTTTGCAAGGACAAAGGGGACCTGCTGGAGCACAAAACATGCTGAGATCTCAGTGACCAAGGTCAGAGGACGGCAGTGATTCTTCAGTCAGTGAGTGGTGGGATATCTAGGAAGAAATAAGGACCGACAAAACCGAGAACGG…	BCM-HGSC	ss38336818	29	BTA-14766	193	------	14	7727081	8	138898699	138.899	NW_001493191.1|Bt14_WGA1699_3
GTCTTGTTATATCAACATTTAGACAACAAAGAGCAACAGCAATTAAAAAAAAACAAACAGAAACCATGGAATGATGAGCACTAAGAACTATCTGGGTGAC[A/G]CCTGGAATCAGACCCACTAGCTCTGAGACTTTCTGACCATGGAAAGTTTTCTTTCCATGTTTAGTTTTCTGTGCCCCGGTTGTCCCATCTCTACAATGGA	UofA	ss69374941	30	CW896678-A194G	202.2	------	14	3091100	8	138736991	138.737	NW_001493182.1|Bt14_WGA1690_3
TCTGAGACTTTCTGACCATGGAAAGTTTTCTTTCCATGTTTAGTTTTCTGTGCCCCGGTTGTCCCATCTCTACAATGGAAATAATAATAGCTACACTAAC[G/T]ACTCTTAAAAGTTAGAGCTGATAATAAATGGGAAGGACGGAAAACAGTACTTTATGACTCATACTGCTACCGTGCTTACTTCCTTACATTCTGTCCCGTG	UofA	ss69374943	30	CW896678-G316T	202.2	------	14	3091222	8	138736869	138.737	NW_001493182.1|Bt14_WGA1690_3
TTGTCCCATCTCTACAATGGAAATAATAATAGCTACACTAACGACTCTTAAAAGTTAGAGCTGATAATAAATGGGAAGGACGGAAAACAGTACTTTATGA[C/T]TCATACTGCTACCGTGCTTACTTCCTTACATTCTGTCCCGTGTTTTCCACCTGCCCTTCCAGGTCAGCTTGCCATCCTGTTCCAATGAACAAA	UofA	ss69374942	30	CW896678-C366T	202.2	------	14	3091280	8	138736811	138.737	NW_001493182.1|Bt14_WGA1690_3
TTACACGGGCATGAAGTTAGACATGAAAGAGTTTTCCATTTTCTTAAAATTGCTGTCTTGCTCCTGATTCAGGCAGGGGAGATGCAGTTTAAAGCAAATGAGGCAACTTTTAGAGGATGGTCCATAAGGCAGCTCAGGAAAGGGTCAACAAATGAATGAACTAGTTCCCTCTATATCAAGAATTTAGCAAATTCTGAAAGAATGCTGCCATTCAATAATGTTGCATTTAAGCATCTCGGGTTCCTTATCT[C/T]AGTACAGAGAGGTTATCCAACAAGGATTTTTTTTTTTTTAAACATAATACTTTTTTCCTGTCATCAATGAGGTCTTGTTTTCTACTCTATATTCTTCCTGGCACATTTTATATGTGAAGGCTATGGATTTCTGGGTATTCATTT…	BCM-HGSC	ss61497128	30	BTA-98667	202.2	29	14	3101373	8	138726718	138.727	NW_001493182.1|Bt14_WGA1690_3
TGGCACATTTTATATGTGAAGGCTATGGATTTCTGGGTATTCATTTTATACTGCTATCTTACTGAAGTTTCCCAGTTTGTTCTCTTAATGTTGCATTTTAGTCATGTAATTATACCATCTACAGATTGTAATCATTGTAATGTGTTTTTATATACCTTCTACTTATTTTTCTTTTCGTTGCATGAACTATTTTCTCTTAATCATGAATAGCGTGGTGGAGTGGGCTTATCTTGTTCTAATTACAGGAAGC[A/G]CTTCCAGTGTTTCCCATGTTAACCATTATGTTTGCGTTTGGTCCCAGGGGAAAAAAAAATCGTTTTGGGGAAAGTTTCCAGTGGTTGTAACCTGTATGCTCCAAAGAAATTTGTATTCACTGCACCTGAGGTTTTCGGGAGGCT…	BCM-HGSC	ss61497130	30	BTA-98669	202.2	------	14	3101722	8	138726369	138.726	NW_001493182.1|Bt14_WGA1690_3
GCTGTAGCTCACCAGGCTCCTCTGTCTATGGGATTCTCCAGGCAAGAACACTGGAGTGGCTTGTCATTTCTTTCTCCAGGGGATCTGCCAGCCCCAGGGATCGAACCTGTGTCTCCTGCATTGGCCAGCAGATTCTTTACCACTAGCGCCACCTGGGAAGCCCATTTTTACATGTGGCCAGTTCATTCATCTGTGGCCAATTCATGGTTCAATCAGTGACTACAACCGAAGGATAATTAAGAAAATGAGA[C/A]TGTGTCAGGAAAATGTCACCAGAAAGTTCTAGGAAAGTTTTAACCACCTGAGAAAGAATGGACCCTTAGATGCATTCCTGGAGATTCTCTCAAAGGCATCAAAATTCTAGAGACCAGATGTGACTCTGCTTGGCACACATGAAA…	BCM-HGSC	ss61569297	30	BTA-98670	202.2	------	14	3102379	8	138725712	138.726	NW_001493182.1|Bt14_WGA1690_3
AAAGAGTCAGACAGCAAAGAGTCAGACATGACTGAGCGTCTGAACTGAACTGAACTGAACTGATACTAAGTATACGAAGTCTCAATAACATGTAAAGGCAACTTTGAGGATGGAAAACTCTAACTCCATCATTGTTTACAAGATAACTGACTTGTTCAGAAACCACACATTAATTTATGGCACCCACATGGGTCTACAGAAAGAAAGAGAAACTGTAGTTTTGTAGAGAAACAAAGCCAATCTGTCCCAC[A/G]TTTTCATTTTGGTGTGTTTAAACTAATCTATCTTTCCCCATTAAGAAATAATCACTATAATACACTTGCACAAAAGATCATAGGTAATACAAATTCTATTGGAGTCCAAACGTAAGTAGACTGCTTGCTTTCCCTACCTCCTTT…	BCM-HGSC	ss61569302	30	BTA-98676	202.2	------	14	3105309	8	138721574	138.722	NW_001493182.1|Bt14_WGA1690_3
TTATGAAAATGGTATTTTGCCTCTGTGGTCTTCCTCCCCCAAACCCATAACTAATTATGAGAAAAGCATGAGGCCAATCCCAATTAAGGGGTCATCTATG[C/T]ACTAGTTGACCAGTAGTCCTCAAAACTATCAAGGTCATCAAAGAGGAAAAATCTGAGAAGCAGATATAGTTAAGAGGAGCCTAAGAAGACATGTGACTAG	UofA	ss69374944	31	CC503704-C163T	211.6	31.6	14	2848720	8	138333647	138.334	NW_001493182.1|Bt14_WGA1690_3
GAGAGGCTGGGGTCTGAATCAGGTCTTCTGCCCCATTTCCTCAAACTCATCAACAAGATTGGAATCTAGCACTTTCAGAATTAGATCCTTTTTATTGAAAAGAGAGGAAAAGAGAGAGAGAAAGGGAAGATAGGAGAGTGAGAGAATCAATTAGAAGTTGGCAGCTCCTCTTTATTGCAAACACCAGTAGCTTTTAGCCTTCTTGGTGGAATAATCATTGGAGTGTCCAGTTAGGTGAGTGGAGAGCTAC[C/A]CTTTTATTCTTGCCTGAGGGGAAATTGGATTTTCTACACAAGCATATTTTGCAGGCTTAAAAATGAAAGAAAAAGGAAAGAAACTCTGAAATATGGCTCCCTGTCAACAGGAGTGAGAAGACCTGGGCCCTTGAAATTGATTTC…	BCM-HGSC	ss61497126	32	BTA-98660	216.5	31.3	14	2839486	8	138313605	138.314	NW_001493182.1|Bt14_WGA1690_3
CAGTAGGAAACCTGATTTGTTATATTCACAGCATTTTTTTCTTAGGGCAAATACTGACTGCTCAAGAAAAGTAATGACTAAAAAGCACCTCTATCCAAACTCTCTTGTCAATAGAAGAGGGGGAAAAAAAAATAGAAAAAATACCTGCCTGGCATAGGTATTGTAAATGGAGCCATCAAAACCCCCTCTGGGTTTTCATGATAAATGCACACACAAGGCAGGTATTTTGGTGAGAAACTATTTCTATTTT[G/C]ATGCAAGAAAGACAGACCAATACATCAGCCTCCTGCCTCTTAATTCTCATAATGTGTAGCCTCATTTTGCCTACCCTGCTCTTTGCTGTAGAAAAAGCTCCTTAGATGTGTTAGTGACATGAACTTGGTCCACAGCTTCCAAGC…	BCM-HGSC	ss61470052	33	BTA-98681	224.7	------	14	2796992	8	138266634	138.267	NW_001493182.1|Bt14_WGA1690_3
TAAGATCCAGGAAAGCGGGAGTGCCTTATCATGTTTGGACTAAATCTTTGGTTTTATTTTGTCCCTGGGCTGTGACCTTTGCTTGTGTTTCCCAGTCTTTTTTTTTTTTTCCTTTTCATCCTTCCCTTGCCTGAGACAGGTAACCCAGAAGGGAGTGGGATAAGAGGAATGCTCTTTGTCCATGCAGAATAAGGTCCTGGGAAGGTCTTATACCCCGGAGAACTGGCATTTGCTATGGAGAACACACTGG[A/G]AGTATTTTACAAAGATGAGTCTTCCCCTGCCTCTGCCAGCTTTCCTTCCAAGGAGCAAGTCTCTCAACTTCATAGCTGCTGTCAGTGTCTATAGTGATTTTGGACCATAAAGAAGGCTGAGTGCTGAAGAACTGATGACTGAAG…	BCM-HGSC	ss61569304	33	BTA-98678	224.7	------	14	2776446	8	138247596	138.248	NW_001493182.1|Bt14_WGA1690_3
TTGGGCATGATGACTCGTAATTTTTTGTTGAAGGCGAAATTTAACATATTGGATATTAGGAACTGAAGTGCATAGGCTTTTCCCAAGAGGTTCTATATTATTCTGGTTAGAAGTTGGACTGGATTTTGTTGTACAGTGTCAGAAGCATCAAATTCTTCTCGTGTTCTCATTTTTGTCTTCTCTGTTGACGCTGAATTTCCCTACATACTCCTCAGAGAGGGTCTGTGTCTGGCATCTCTTCCAGCTGTAA[T/C]CCCGTAAATATCCTGAGGTCCTGCTGATTCAATAGTAAGATCCAGGAAAGCGGGAGTGCCTTATCATGTTTGGACTAAATCTTTGGTTTTATTTTGTCCCTGGGCTGTGACCTTTGCTTGTGTTTCCCAGTCTTTTTTTTTTTT…	BCM-HGSC	ss61569303	33	BTA-98677	224.7	32	14	2776160	8	138247310	138.247	NW_001493182.1|Bt14_WGA1690_3
GCACAATGTTAATCACTATGACAGGATATGCACACATTCATGGAGATGAAGCCCCGGCTTGCCACTATGACTCAAGTGTCACCTAGAACACAGTCAGGAC[A/G]CTGCATGCTTATGGCGCCTGACCCCAGAAAATCTAACAGGATTTTGAGGTTTGTTTTGTGATTTCTGCAGGACTTATGAACTGTCCTGCAAATAACACTT	BCM-HGSC	ss63389435	34	BZ911725-A146G	232.3	28	14	2669630	8	138115218	138.115	NW_001493182.1|Bt14_WGA1690_3
CACGACTGAAGCCACTTAGCAGCAGCAGCAGCAGGGTAGGGATCTGTAAGCCAAATGATTCCAAAATATTGAAGGGCTGGGAGGCATGAATTCCATCCAGCCAGATAAGAGTCTTCCTTGAACATCAATACTTTCAGTAGGGACCCTGGAAGGATCATTCTTTAATAATAGAGATAAAGACCACCCAAAGTAAAACTACACTAAACTCACTCTAACAAAACTTAAAACAATCTCAAAATGATTGAGCCGA[C/T]CTATGACTAATTTACCTTCCTATCAGGTCCAACACAGTATAAAAAATACAACAAAGTACAAAGGCATACATCAAATTACAAGCATGATTTGAAAAAAGTAGAATTCTAAGTGATTGCCATCAAAATAAATTATTGGACAGACAG…	BCM-HGSC	ss61563531	35	BTA-87695	243.9	29	14	2658706	8	138083459	138.083	NW_001493182.1|Bt14_WGA1690_3
TTTCTTCCCTTCCGCCTGCCACTCTCCCAGGGCTGTCTCCTGCTTCTTGAAATCTTCCAATTAAACTATAGGCTCACTTGAAATAGGGACTCATCTGAGT[C/T]CCTATTTCAGTCTCTCCTTTGATAAAATCCACATATTGAATACTTTATTATCCTTCCTAAATTAATTGTCAAAGATTTTTATAGGTTAGCAGGTATAATA	UofA	ss69374945	36	CW907150-C222T	250.9	28.6	14	2599532	8	138022483	138.022	NW_001493182.1|Bt14_WGA1690_3
TTCTTTTTCCTGCCTTATGCAGACATTTTTAAGGTGGACATAATTTTTGCATCCATCCCAGTGCTGCATGTTTTATTTTAACAAATATATGAGCCTCAGC[G/A]TCAGAACATTTTGTATGTAATCATTAAAACCCCAAATTGCTGTCTGGAAAGGAGGATCATTATTTTTCCATTTGCTCAGATCCTAGAACACAAAATGATC	BCM-HGSC	rs29011059	37	SCAFFOLD160323_18366	255.7	28.3	14	2536328	8	137918538	137.919	NW_001493182.1|Bt14_WGA1690_3
ACAAGCAATAAGGGCTCACTTGCTATGTTCTGGGTAATATGCTAGGCACAGATAATAAAACACAGACATGGTCTTTATTCTGAATTTACAAACTAGTACTGGAGATGTGCAGCGATAAGATTATACCACATATATGTTGTCAAAGCAGGGGACTTGGCCATGGAAACTCCCCATTTCATTAAGAAATTACTACTAGAATGAGTAAACTGAAGTTGTTGTTTTCTCTATTTGCATCATTCCTCTCATAATT[A/G]AAATCCCTGTGATGCAAAGAGTAGCAATTTCCAATAATGACCCTGTGCTCACTCTGGATTGCTCGGACAACCTCATTCTCTCAGCCAGGGCACTGTGCTCAGGCGGTTTCCCTTAGCATGGTGTTTCCTCCTCGCTGCATAAAA…	BCM-HGSC	ss61494227	38	BTA-87690	261.8	30.4	14	2486358	8	137826593	137.827	NW_001493182.1|Bt14_WGA1690_3
CACTCACTTCTCTAACTGATGCTTGTGAGGTTGAAGCATGGACAAAGGGAGGGAAAGAGACAGAGCAAGTTCTCTTCTGTAAATTCCTCTCCCACTCTCTGACATAAAGCTCCTTTGCCTTGGGTAGATGCATCACCAGCCCAAGGGGTCTTGCGTGAATCTCTCCAGAGCCTGCAGGAGACTGACACTGGCCTTTAACTTCTCTGATCTACTCAGCAGCTCCATTGGCAGGACACAGATGTCCCTGTTG[A/G]ATCTCTAACGGATAGTCCATGGTGAACCCCTGAAAGTCCATCAGGAACACACTCTGGGAGTGAAGGCGCATCTCCAGACAGAGACAGCCCTGCTGGCTGATCCAACAAGGCAGTTGGTGCCTCTTCTGCACTGAACATTTCATA…	BCM-HGSC	ss61494220	39	BTA-87683	264.8	30.1	14	2476976	8	137821538	137.822	NW_001493182.1|Bt14_WGA1690_3
AGTTCTCTTCTGTAAATTCCTCTCCCACTCTCTGACATAAAGCTCCTTTGCCTTGGGTAGATGCATCACCAGCCCAAGGGGTCTTGCGTGAATCTCTCCAGAGCCTGCAGGAGACTGACACTGGCCTTTAACTTCTCTGATCTACTCAGCAGCTCCATTGGCAGGACACAGATGTCCCTGTTGAATCTCTAACGGATAGTCCATGGTGAACCCCTGAAAGTCCATCAGGAACACACTCTGGGAGTGAAGG[C/T]GCATCTCCAGACAGAGACAGCCCTGCTGGCTGATCCAACAAGGCAGTTGGTGCCTCTTCTGCACTGAACATTTCATAAGCTGTAGCTTTATTCCCATGCACTAAGCCTCCCAACTACAGGATCAGATTTTTCTCTCTCTACGAA…	BCM-HGSC	ss61494221	39	BTA-87684	264.8	------	14	2476909	8	137821471	137.821	NW_001493182.1|Bt14_WGA1690_3
CTTCTCTGATCTACTCAGCAGCTCCATTGGCAGGACACAGATGTCCCTGTTGAATCTCTAACGGATAGTCCATGGTGAACCCCTGAAAGTCCATCAGGAACACACTCTGGGAGTGAAGGCGCATCTCCAGACAGAGACAGCCCTGCTGGCTGATCCAACAAGGCAGTTGGTGCCTCTTCTGCACTGAACATTTCATAAGCTGTAGCTTTATTCCCATGCACTAAGCCTCCCAACTACAGGATCAGATTTT[T/G]CTCTCTCTACGAAGTCCTTTTGAGCTTGAGGCGAGCAGCCAGGCCTCTCTAAAAGCTGGGAATTGGAACACTTGTTTGGCTCGGTCCACTGTTTTATCTGCACACTGCCTGTATATTTCGCATAATGCTGTGAAGACAGGTGAA…	BCM-HGSC	ss61494223	39	BTA-87686	264.8	------	14	2476778	8	137821340	137.821	NW_001493182.1|Bt14_WGA1690_3
GGAGTGAAGGCGCATCTCCAGACAGAGACAGCCCTGCTGGCTGATCCAACAAGGCAGTTGGTGCCTCTTCTGCACTGAACATTTCATAAGCTGTAGCTTTATTCCCATGCACTAAGCCTCCCAACTACAGGATCAGATTTTTCTCTCTCTACGAAGTCCTTTTGAGCTTGAGGCGAGCAGCCAGGCCTCTCTAAAAGCTGGGAATTGGAACACTTGTTTGGCTCGGTCCACTGTTTTATCTGCACACTGC[C/A]TGTATATTTCGCATAATGCTGTGAAGACAGGTGAAGGGGGCTTCCCTGGTAGCTTAGCGGTAAAGAATCCACCTGCAATGCATTATGCACAGGTGATACGGGTTCAATCGCTGGCTCAGGAAGAGTCCCTGGAGGGGGGCAGGG…	BCM-HGSC	ss61494224	39	BTA-87687	264.8	------	14	2476669	8	137821231	137.821	NW_001493182.1|Bt14_WGA1690_3
GAAGCCCAATCTTTGTCATACCCTCTATAATTTCACTTCTGTATGTCTGTTTACATGTCTATACAGTTATTTGCATGGCTGTCTCTTGAACATGGAAGAATGCCATCAATGTTGGCATCTTTAATAGCAGGGGTCAGCAAACATTCTGTGCAAAGGACCAGGGAATAATATTTTAGGATTGTAGACCATATGGTATCTGTTGCAACTACTCAGTCTGCCATTGTAGCAAATTGAAAGCAATCATAGACAA[T/C]ATGTAAATGGATGGGGATGGCTAAGTCCCTATAAAACTTTATTTACAAAAACATACGGCAGGCAGGATTTGGCCTATGGACCATAATTTGCTAACCTCTGTAACAGAGAATCTATAATATCCTTAATATTCTGAAAAAAAAATC…	BCM-HGSC	ss38336286	40	BTA-14234	267.8	27.3	14	2395299	8	137713652	137.714	NW_001493182.1|Bt14_WGA1690_3
CAAGATGACAAAAATGTAAAAATAAGCACTGTCGTATAGTAGGCCTATGTTCACATGTATACATGTTTGTGTGCCTGTGCCTGTTGGCATGAGAAGGAAA[A/G]ATACTTCTGGTTAAATACCAACCTCATCTTCTAACTATCTGTCTTGGGACAAACATTCATCTTCTCTGACCCTTGACATAGATGTTTGTTAAATTATGGT	BCM-HGSC	ss63388325	41	CC514645-A298G	275.8	28.4	14	2323152	8	137605467	137.605	NW_001493182.1|Bt14_WGA1690_3
TCCTGGAAAAAATAAAGCCTTAAACCCAGTGAGTAAAATTAAGGAAACATCTAATATTATTTCTATGATAATAACTTAAATAGCTCAAGATGACAAAAAT[T/G]TAAAAATAAGCACTGTCGTATAGTAGGCCTATGTTCACATGTATACATGTTTGTGTGCCTGTGCCTGTTGGCATGAGAAGGAAAAATACTTCTGGTTAAA	UofA	ss69374946	42	CC514645-T214G	284.5	32.2	14	2323067	8	137605382	137.605	NW_001493182.1|Bt14_WGA1690_3
TGTAGCCCACCAGGCTCCTCTGTCCATGGGCTTTTCCAGGCAAGAATACTGGAGTGGGTTGCGGTTTCTTCTTCCAAAAGATCTTCCCCACCCAGAGATCGAACACTAGTCTCCTGCATTGGCAGGTGTATTATTTTACCACTGTGTCACCTGAATAGTGCCCACCTCTTTCAGATCTCTGTGGGAAGATAGGAACCTGAATTTGATGGTCCCAATTAACAAACACCGATGACCTAATCACATAGACCAA[T/C]CTTTTTCTAAAGTTCTCCAGTACTTTTCCACTAGCTCACACCAGTGCTTAAAAACCCTTTTCCTTCAATTTCAGTGGAAGTGAAGTAAAGTGAAGTTGCTCAGTCGTGTCTGACTCTTTGCGACCCCATGGACTGTAGCCTACC…	BCM-HGSC	ss61494247	43	BTA-87745	288.2	------	14	2256776				NW_001493182.1|Bt14_WGA1690_3
CCATGTCTGACTCTTGGCGACCCCATGGACTGCAGCGCACCAGGCTCCTCCATCCATGGGATTTTCCAGGCAAGAGTACTGGAGTGGGGTGCCATTGCCTTCTCCGGTTAATAATACTAGTGCTGGTAACAAAGATAATAATAATACCATTGCTCATCAACAGCAACATTAACAACTCTGAGTGTCAGGATTTTGTGAAGATCTACAGAAACTATGAACTATCCTACTCTTGCTTTACTTTTCTTATTTT[C/T]TTTTCCTTCACACACAGATCTCAATGCCTGTAAGATGTTTCCAGAAAGCCTGGAAATGCAGAAGTTAATAAACTAGAGTCCTTGTCCACAAAGCTCACACTCCAGTGCAGATATAGACATTTAGAACAATCGCTCTGCTCTTGC…	BCM-HGSC	ss61494249	43	BTA-87747	288.2	------	14	2283901	8	137544402	137.544	NW_001493182.1|Bt14_WGA1690_3
AACATGACTGAGTGACTAAGAACACACACACACACACTCTCAGCGCCAAAGCCGGTTTGTGGATGAAGACTCTGCACGGTGAAGCCTTTTCCTGGGTAAC[C/T]GCTTCTTCTAAGACACACTGTGTTTTCCTTGCCCTCCCTTCTGGCCTCACCAGGAATACTTGGGTTCATTAGGATGCCGGATCTTTATCTCAGGTGACTC	UofA	ss69374947	43	BZ887867-C132T	288.2	------	14	7620224	8	137494733	137.495	NW_001493190.1|Bt14_WGA1698_3
GGCTTTATCTGTATAATATGCATGTGCTGGACTTCATGAGTTTACATCAAGTTCTTCTCTTAGATGCATTCTTCACTGGAACGTAAGTAAATAAGGAGAAGAACAATTATGTCTATCGTTTCTGCCATTATATCCAACACCTATACTCCATGGGCACATTAGTGATGTTTAACTGTTTTATATTGGCTAAACAGCTGAAAGATAGGCTTCCTGAATGAATGAATAATGAAGGAATCAATGAATGATGAAT[A/G]AATCAATGAGCATAGAAGAATAGTAGGTCTGGGAGAGGAATACTCTAGCTTTTTTTTTTTTTTTTTCAATTGTAAAAATTTGAAGACCAGTAGCCCATTGTCTGTCATCAAAGCCAATCAAAACAAAATATGACTTAGTCCTAG…	BCM-HGSC	ss61494244	43	BTA-87742	288.2	28.5	14	7621720	8	134266279	134.266	NW_001493190.1|Bt14_WGA1698_3
CACAAAACACTTCATATAATGTATTTTACTTTATTATCCTCTTCACAATCCTGTGAGATGAGTAAAACATAGGATTTGATTCTCCTTTTACATATGAGGAAACTGAGGTTTAGGAAAATGAGCCAAAAATAGCAGAGCCAAAGCTGGAAAGCTTTCTACCCTCAAATCTGTTGCTTTCTGCTGTGCTATAGACCAGCAAATTGGACCAGTAATGAAATAGGCTGAAGGAGTGGTCGTAACCACATCATGT[G/T]ACATCTTTAGTGTTTCTCTAGACAGTCTAGAATGTAACATGTAGGTAGTTAACAATCAATATTTCACTATTTCATTAATATTTGAAGCAGGGACTATCAGTTCCAATTCTGTTGCAAATCTACTTCGGCAAAGAAAAACAACTT…	BCM-HGSC	ss38332001	44	BTA-09949	295.6	------	14	2013182	8	137211909	137.212	NW_001493182.1|Bt14_WGA1690_3
TACACGTGTATACACGTATATATGTGTACATATATTTACAAATGTGTACATGCATATTCACATATCTTGCATCTTTCTCTCAGCTACTTCACGGGGAAAAAAGGTTTTCTTAGTCTCAGGAATAACATACTTGCTGAGGATTGAGAGGTTTGGGTGGCTACTTTTGGCTCAATCTTATTTTTCCCATTGCTCTCTATTTTCTGACCTAAAAGAGATAAATATCAGATGACAGACTTTTTCAGTCCTTAAC[G/A]GAGATGCAATAAACTTACACTCCCCAGGCTTTCTGCTCTAGCAGTGTTGCCCCAGTGAATATTAACATACTGTGTAAATCAGCGTTCTCTAGAGAGACAGAACCAACGGGAGGTAGACAGGTAGACTGATAGATAAATAGATAG…	BCM-HGSC	ss38331999	44	BTA-09947	295.6	27.9	14	2010260	8	137208502	137.209	NW_001493182.1|Bt14_WGA1690_3
GGACACCATTCTTAAAGCATGAGCCCACTCTCTGCCAGCTGAGAATTAAAGCTGACTTTCTATTTCCTCCCAGACTCTGTCTCTGTATTTTTTATTTGGTTTCAGTGGGCAGAGAAAGCCAAGATTTTGGCCAGCCAACATGCTTTCCTAAACCCCACTCCCAAAACACACACACAATTTCCCTTAGCTATAATCTTCATCTTTCCTTCCCTCCCTTCCCTCCCATTTTCTATTCATGATCTCTGGTCCC[T/C]GACCAATGGCCCCTTATTTCCTCATCTGTGAAGGCAACACGGAGCAGGCAGCAGACTAAGATTTAAGAATCAGACCGAAGTGGGCTCTAATTGCGACTGAAAGGCTGATTCTTTTGGAATCCTGCACAAGCTTAGTTCTCCCAG…	BCM-HGSC	ss61494233	45	BTA-87730	302.4	------	14	1980878	8	137175244	137.175	NW_001493182.1|Bt14_WGA1690_3
CTCTGGAGTTGACATTTGTTGGCATGAATGAATCAACAGAGCTATGTGAAGGAGACTGGCTGGTTCTGAAGCCTTTAGAAAAGGAGTGTTTTGGGAACAGAGGTGTTTGTCTCAGAAGTAATGGATGGCAAACAGATTCTCAGATATTGGTTTCCGGTTACTTCCTATTCTTGTTGAAAGAAAGAAAACTAGATAGACAGGCAGATGGGGCGGCAGGGTGGGAGAACAATTACCCAAACCCAGCAGCAAC[C/T]TAAACTGCATGTATGCTCAGTCATGCCTGACTTTGCAACCCCATGGACTGTAGCCCTCCAGGCTCCTCTGCCCATGGGATTTTTCAGGCAAGAATACTAGAGTTGGTTGCCATTTTCTCCTTCAGGGGATCTTCCCAACCCAGG…	BCM-HGSC	ss61494232	45	BTA-87729	302.4	------	14	1974851	8	137164493	137.164	NW_001493182.1|Bt14_WGA1690_3
GGCCCCAGGCCAACCCTGATCAAGATGGAAAGTACTTTGTGACCTGAGGCCAATTATTTGATGGAATCTAGAAATAAGTCATTGAGCTCAATGCATTATTTACTGAGAGACTTCCACAGCGTCTTAAGCATCATCATGCTTCTATTCATAGTTATGGAAATGGCTCCTACTGGGATGCATATTTCTGAGTATTAATAAAAACATGAAGGCCCATAGTGACTTGGATCTTCCCTTTATAGCATCTATTTGC[C/A]GATGGGCTTAAGGAGAGGGTCTCAATGCCAGCATGTCTCATCCATAGAAACCAATGAATATTTTATTTTGTCCCTCACGCAAACTTTATCTGGTGAGCATTTTTAATAGTTACAGTTGTACAAAAATTAGCTGCTCATTTTAAA…	BCM-HGSC	ss61563558	45	BTA-87728	302.4	------	14	1948350	8	137149950	137.142	NW_001493182.1|Bt14_WGA1690_3
TTCTGCTCAAGGGTCATGCCCTTGAAGAAGAAGTCCCTTTGTAAAGAGGTTCTGCTCAGCTGTGACAGAGCCCAACATCTTTTTTTTCATAGAACATATCACAGTCTATTTTTTTTTTTTTTTTGCCAGTTTGTCATCTGTTTCCTCCTTGGAACATGGAAAGGGCAAGGACTGAGTCTGTTTTACTTACTTCTCCATCCCCAGCATCTTTCAGAGGGCCTGGCGACAGGAACTAATCCAAAAAGCACGT[T/G]TTGGTTAAATGGATGGGAAGGACAGGTTCTCAGGCATCTTGGAGCAGAGCCCAAGTCCTGCTGCCTGAGGCCATTGGAACCAGACAGTCATTTCATCACGTCACTCAGACTCGGTCTCCCCACCTGCAAAAATGAGAGACGGGA…	BCM-HGSC	ss61563557	45	BTA-87727	302.4	------	14	1943739	8	137145683	137.146	NW_001493182.1|Bt14_WGA1690_3
GTTGTAAGAATTAAAGATGTTAATATAAGCTTAAACCAATATCTGACATGTGGGAAGTATAGAGTAAAAGTTACTAATGATGGTGATTATTAATAAAGTGTAACAGAGCCAGAGTGGTGAACGTTAATCAGATTACAGCATTCTAACACTTGAAACCCTGCCAGTGCTTCCTGTTGCTCTTAGGATAAAAGCCTCAGTAGAGCCCCTGTGTAACTTAGCATCTGCCTCTTCTTCATCCTCATATCACACT[C/T]CTAAACTCCTTGCTCGAGATGCTCTGGCTACATGGCAATCATGTGTGTTCCTTGGTTTCACCAAGCCTGCATCCATCCTAGAGGCATGCTTGCTGCTCCTTCTGTCTGGAAGCCTCTTTCTCTGCTTCTCTTCTGCCTGGCTTT…	BCM-HGSC	ss61563555	45	BTA-87725	302.4	29.3	14	1943328	8	137145272	137.145	NW_001493182.1|Bt14_WGA1690_3
ATGGGCATCTAACCGCCTTTCTTCCATATAGGTCAGGTAATGATACTTTACTCCATACAACCTTTAATGAGTCTGAATACTGCAGGGTAAAATATTGAAGTCATGGTTCACAGTGCCTTGAATCTTCTCAAATGTTGACTGTATCTCCCCTACCCTGGACAAAAATCCCAATTACGGACCAGTCTTCAGAATAAACCATATAGGACTTTTACAAAATCTGACTCCAATAAAATATTCAAGACTCAACATC[A/C]AAAATATGTCTCCCCGTCTCCTTACCCTCCCCTACTTGATGTCCCTGAAGAAGGAGATGTGTCTGCAGTCAGGATGTGTCTGGCTCCCAGGCATCTTCACCCACACACCTGGACAGAATACCTGAGGCTTTGTGGATCTTTCTC…	BCM-HGSC	ss61528550	46	BTA-23070	308.1	33.2	14	1937381	8	137130373	137.13	NW_001493182.1|Bt14_WGA1690_3
AGGTCAGGTAATGATACTTTACTCCATACAACCTTTAATGAGTCTGAATACTGCAGGGTAAAATATTGAAGTCATGGTTCACAGTGCCTTGAATCTTCTCAAATGTTGACTGTATCTCCCCTACCCTGGACAAAAATCCCAATTACGGACCAGTCTTCAGAATAAACCATATAGGACTTTTACAAAATCTGACTCCAATAAAATATTCAAGACTCAACATCAAAAATATGTCTCCCCGTCTCCTTACCCT[C/T]CCCTACTTGATGTCCCTGAAGAAGGAGATGTGTCTGCAGTCAGGATGTGTCTGGCTCCCAGGCATCTTCACCCACACACCTGGACAGAATACCTGAGGCTTTGTGGATCTTTCTCTCTCTCTCTCTCTCTCTGTCTCTTCGTGT…	BCM-HGSC	ss61528551	46	BTA-23071	308.1	------	14	1937352	8	137130344	137.13	NW_001493182.1|Bt14_WGA1690_3
TCATTGCTCCCTGTGATGCACATACACACGCATTTATGCCAGTGAACACATACACACCCTTGTTTACCCACAGGGACACTGCTGGCTGGTTGGCTGCAATGAAGAGAAGCCCTTTGACGCTATAGCAAGCAAGATTTGAAAACGATGGTTTTGAACAGCCACCTGCTTGAAACCAGGTGTGTGAAGCATTCACACCCGACTGAAGCTTTTCTGCTGCTAGGAGCTCCTAGAAACACCGAGGACATCATAC[G/A]GTAGGCATCTTTGTGGTCATCAAAACTGTCACTTGGTCATGTGTTAAAATTCACTGAACATGTTCAAACACATTATTACATTCAATCTTTTGATGAGTATTCAAGAAGGGACCTGGGTGTCTGAGGAAAAAAGTGACTTGTCAT…	BCM-HGSC	ss61528553	46	BTA-23073	308.1	------	14	1917871	8	137111363	137.111	NW_001493182.1|Bt14_WGA1690_3
CCATTTGAAAGCATCAATTCTTTGGCACTCAGCTTTGTTTATGGTCCAACTCTCATATCCATACATGACTACTGGAAAAACCATAGCTTTGACTACATGTCCCTTTGTCGGCAAAGTGATGTCTCTGTTTTTAATATGCTGTCTAGGTTTGTCATTGCTTTTCTTCCAAGGAACAAGTGTCTTTTACTTTCGTGGCTGCAGTCACCATCCACAGTGATTTTGGAGCCAAGAAAATGGTGAAAAACTGAGA[T/C]GCATACTTAGCTAGCCCTTTAAGCTGTACAAAATAGTGAACAAAACATTCTTTCTGACCTTGTCTTAACCCATACTCCTGTTTCACTTCTAAATCAATCACTATTAGCAATCATTCATGTACTTTTCCAAAGATTTTAAATTGT…	BCM-HGSC	ss64899266	46	BTA-23076	308.1	------	14	1912249	8	137105741	137.106	NW_001493182.1|Bt14_WGA1690_3
TTTTTTCCAGTGAGAGGAATGGAAATGAGGTTAGGGGACCCCCTGACACAGGACAAANNNNNNNNNNNNNNNNNNNNNNNNNNNNNNNNNNNNNNNNNNNNNNNNNNTTCGGGGATATGCAAACAGTCTTTGTGTTTCTCCTTTTTTCCAGTGAGAGGAATGGAAATGAGGTTAGGGGACCCCATGACACAGGAGAAAGAAGTTGATGTGTTCCGGAAGCACTAAGCTTCCTGTACCCAGCCAGTGCTCA[C/T]GCTAGTTTTCCTCCAGTCCTGACAGTGGGTGCTCCTTCTGGGCTAAGAGAGTGTATGCTACTTCCTGTCTCCAGACTGATTTTTCTTTATTTATAAACATCTCAAACATGCAAATTTTAACTGAGTGTGCACCTGGCCTGAATA…	BCM-HGSC	ss61517993	47	BTA-111579	310.8	32.5	14	1820510	8	137001220	137	NW_001493182.1|Bt14_WGA1690_3
ACCATCCCTATTTTTATCATATACTCTATCCCCTTTAGATTCGGTTGCATGACCCCTGCACACACATGCACACATATATACATATCTTCATGAGCTTACA[A/G]AACATTCTGCAAGTCTCTGAACCACAGGCTAGAGAGCCTCTCTGTGTCTCAGTTTCCTCATCTGTCACCCAGAGATATTAGTAACACAGACCTCATGGAG	UofA	ss69374950	48	CZ414665-A199G	313.1	------	14	1869137	8	137054275	137.054	NW_001493182.1|Bt14_WGA1690_3
TTTTCTTGTAGAGGACATGTGGACAGTGAAAGAAAAGGGGGGAGTCTAGGGTGACACCACCATCCCTATTTTTATCATATACTCTATCCCCTTTAGATTC[A/G]GTTGCATGACCCCTGCACACACATGCACACATATATACATATCTTCATGAGCTTACAAAACATTCTGCAAGTCTCTGAACCACAGGCTAGAGAGCCTCTC	UofA	ss69374949	48	CZ414665-A141G	313.1	------	14	1869080	8	137054218	137.054	NW_001493182.1|Bt14_WGA1690_3
AAACTCTTGTTTTTTAGCTACAGATTTTATCCTTTTGCTTGACAACTGTCTCTGAGTTATTAATAGATCATCATTTGTCAGTGGTATCCTATTCTTTTGAGTAGTTCCCCAACATCACTTTTATTAAGCTCACAGAATTCTGTATCTTTGTAAGAATTACAATTTAATTTTGCAAACAATTTCCTTTTGAGATGCTTGCCAGGCATGGCATAATCAACAAGAACCCAGAGCTGATGGTAGGAATAGAGCC[A/G]CGTGTTGTGACAAGAACTGTTTTCTTTTAAACAGTTGATAATGATTATTTCTGTAAGATCATTGGGCTTCTCTATTCAGCTTTGTAACTGTGGAGAATAGCTATCAAGTTCTCAGAGGAGGCTCTGTCTTGTCTGAGTATGAAG…	BCM-HGSC	ss61563543	48	BTA-87712	313.1	------	14	1727884	8	136876467	136.876	NW_001493182.1|Bt14_WGA1690_3
GATTCCTTTCCATTATAGGTTATTAAAAGATATTTAATATAGTTACCTGTGCTTTACAGTAAACTCTTGTTTTTTAGCTACAGATTTTATCCTTTTGCTTGACAACTGTCTCTGAGTTATTAATAGATCATCATTTGTCAGTGGTATCCTATTCTTTTGAGTAGTTCCCCAACATCACTTTTATTAAGCTCACAGAATTCTGTATCTTTGTAAGAATTACAATTTAATTTTGCAAACAATTTCCTTTTGA[G/A]ATGCTTGCCAGGCATGGCATAATCAACAAGAACCCAGAGCTGATGGTAGGAATAGAGCCACGTGTTGTGACAAGAACTGTTTTCTTTTAAACAGTTGATAATGATTATTTCTGTAAGATCATTGGGCTTCTCTATTCAGCTTTG…	BCM-HGSC	ss61563542	48	BTA-87711	313.1	30.4	14	1727824	8	136876407	136.876	NW_001493182.1|Bt14_WGA1690_3
TGGGATGCTCTTTATTCTTTAAGGAGAGTACTATTAACTTTAGGGTCTAGACACTGTGCCACTAGCCTT[C/T]GGCAGGTTGCAGTGGTCCCTCCGGGCCCCAGTCTCCTCTTCCAGAAGACAGGTGTAGTAACACTCGCTCTGCAGCATGGTCTGGAGAGTAAATAAATTGC	UofA	ss69374948	48	CC513828-C70T	313.1	------	14	1703180	8	136847313	136.847	NW_001493182.1|Bt14_WGA1690_3
GTTAGGTTAAGGTTAAAAAATCACAAAGACTTACGCATTTTACTATATATTAAAGTTCGAGATATCCCTACAATTTTTAAGAAGGAAATAAAAATTAAAAGAAAAGTAACTAATTTCCTCTCCAGATGCTAAAATACCTTGTTGCTACCTTAAGTAAGCTTCGAAATATGCTGAAATACTTCACTGTTTAAGATTTTAGAAAAAAAATGTAAGGCCCGATGCCATGTTGAAGCATGTAGGTGTGCTAGAC[T/C]TCACATGCCACACGGCACCCGAAACAGCCCCGCCCCTGTCACAGGCGTCACGCAGGTCTGGTTTACACCTCGGCTATTCTACTTCTCTCAGGTCCCCGTGGCCCCCAGTGGTAAAATTCAGAACTGGCCAAACTTCCATTTTTT…	BCM-HGSC	ss61469546	49	BTA-87706	315	26.5	14	1567624	8	136596396	136.596	NW_001493182.1|Bt14_WGA1690_3
CCCCTCTGAATGCAAAGCCCTGAGGCAGCACCAGTCAAGCCTTCTCCCACACGACGTGGGGTTTTTCTACAAGTGCTCCTGAGTCTCAGGGAGACCAACAGGAGTGCCTTAATTGAAAGAAAGGGCATTTGGTGGTGAGAAAAGGTTGTCATTTTGTTCCTTTGACTGTTGGCCCTTAAAAGCGTACACATGATTAATGAACTCCCTGAAAGCCTTCTCTCTCAAATTATTTTTTTCCCTGAACCCCACA[G/C]AAACTGTGATTGTTTTATAATAACTGCTGCTGTGACACAAATGACTTTAGCAAACATCCTACGTGTCTAATACCTTCTCCAAGCAGCATGGCTGCCATTGTAACACCCAGCCAGAATGGGGTTTCCAGTGACATGGGCCCCCCC…	BCM-HGSC	ss61511263	50	BTA-87694	319	28.1	14	1454501	8	136476873	136.477	NW_001493182.1|Bt14_WGA1690_3
AAGTCCAGTATATTAAAACATGTAACAAGCTTCATTAAGTATTTATTGTTAGAAATATTTGTTGTGTGGCAGATAGTCTATTAGGTCCTGGACTGGTCTG[A/G]CTCCACACCCAGCTCTGTCTTACTCCAAAGTCCTTGCTCTTCATCAATGCTCACCCACACAAAGCCTCGTTGAAAACAGCATGGATTGAATTCTCAGGCC	UofA	ss69374951	51	CC517185-A407G	320.9	29.6	14 & Unknown	1392617	8	136384084	136.384	NW_001493182.1|Bt14_WGA1690_3	NW_001508604.1|BtUn_WGA9931_3
AAATCAAGTCTCAGAGAAGTAAAATAATTGCTTGTGACATAATTAAAGTCCAGTATATTAAAACATGTAACAAGCTTCATTAAGTATTTATTGTTAGAAA[C/T]ATTTGTTGTGTGGCAGATAGTCTATTAGGTCCTGGACTGGTCTGACTCCACACCCAGCTCTGTCTTACTCCAAAGTCCTTGCTCTTCATCAATGCTCACC	UofA	ss69374952	51	CC517185-C362T	320.9	------	14 & Unknown	1392572	8	136384039	136.384	NW_001493182.1|Bt14_WGA1690_3	NW_001508604.1|BtUn_WGA9931_3
ATTATATTATTCCCCATTTGTATAATTGTGATTTATCAAGAAGGGTATATAAGTGCAATCACAGGATGTGTAACCTTTTAATATTGGCTTTTCTCACTCAGCATGATCCTCTGGAGATTCATCCAGGTTATTTCAAGTCACTTACCCTCTCAAAGGCTCAGTTCCTCATTGGTAAACACAGGACAATATTGCATTTGCATAGAAGCTCTGTGACATGAGTGAAACAATGGATATGAAATGCACGTGTGGT[A/G]TTTGGCACAAAGGAAGAGGAAAATTTAATGACAGTGTCACTGTTGTGTGGTGTGGGGTTTTTAGCTCCAGCTAGATGCAATTGCATTTTCTTGGCACATTTTTTTGCTAAAGAATTGGCTTGTCTGAGCTGCTGGCCAGTGTGT…	BCM-HGSC	ss61501188	52	BTA-35343	322.9	25.7	14	1237605	8	136165211	136.165	NW_001493182.1|Bt14_WGA1690_3
TGAAACAGACTGACCCTCAAAAGAATTTTCACTGAACTAAACTCCTCCTCAGTGACCCATTCAGAGCTAGGATCAGGGAATGAAGCCTCCTAGCCTTCCTCTTCTGCATGCTCAAAACTGCCTCCGTGGACAGGGAGATTTGCTAAAGGTGGGGCGGGGGGTGTCTATGTGTTATCAAAGGATCCATTAATTGGGAGCTCGCTGTTTGCCTCTGGTTTATCAGCTTTGGATCCCATACTGGATCCATTAT[C/T]TATTTGTATTTTTAAGGGAACATTTCAGAAAGAGTATTTATTCTTCAAGAAAAGCTCAGAGGTTACCCTTGAATTTCAGAGCAAAGATCTGCCAAAATCCATGGCAAAGGGGCTAAAAATAGACATGGTGTTTATTTGTCTGCA…	BCM-HGSC	ss61480657	53	BTA-35131	332.8	31.7	14	1288921	8	136272530	136.273	NW_001493182.1|Bt14_WGA1690_3
ATATAGTTTGAAGCAAGACCTTTGTATTTGAAGTTATACATTCATTCATCCCTCACACATTTATTGAGTGCCTGCTAAGTTCCAGGAACTCTTGTTTTTC[C/T]CTGCTTTATTATGGTATCATTGGCAAATAAAAGTTGTACATATTTAAGGTATATTATGTGGTTTTGATATATGTATACATTGTGAAATAATTATCACATG	UofA	ss69374953	54	BZ945595-C234T	338.7	------	14	1396811	8	136388278	136.388	NW_001493182.1|Bt14_WGA1690_3
TGTGTGCTGGGCACTCGGCCACTTTATTTACGTTCATTCATTTCATTCTTGTTACTATTCCCAATTTACAGACTAATAAATCAAGTCTCAGAGAAGTAAA[A/G]TAATTGCTTGTGACATAATTAAAGTCCAGTATATTAAAACATGTAACAAGCTTCATTAAGTATTTATTGTTAGAAACATTTGTTGTGTGGCAGATAGTCT	UofA	ss69374954	54	CC517185-A286G	338.7	------	14 & Unknown	1392495	8	136383962	136.384	NW_001493182.1|Bt14_WGA1690_3	NW_001508604.1|BtUn_WGA9931_3
GTGTTATCAAAGGATCCATTAATTGGGAGCTCGCTGTTTGCCTCTGGTTTATCAGCTTTGGATCCCATACTGGATCCATTATCTATTTGTATTTTTAAGGGAACATTTCAGAAAGAGTATTTATTCTTCAAGAAAAGCTCAGAGGTTACCCTTGAATTTCAGAGCAAAGATCTGCCAAAATCCATGGCAAAGGGGCTAAAAATAGACATGGTGTTTATTTGTCTGCAGCCTCTTTGGGTGTGTTATTAGC[A/G]CTGGCACAGAATTCGAGCATCACCTGTAGTGCCAGGCTGGAAAGAAGCTGGGGCTGACATGACCACCGAGACAAGGCTTGATGACTGTGTGAGAAATCATCTTGCTTGGTTCAAAGCTAATAAACAAGAAGACATTCTAATTAG…	BCM-HGSC	ss38336995	54	BTA-14943	338.7	19.1	14	1289089	8	136272698	136.273	NW_001493182.1|Bt14_WGA1690_3
ATGGCCCTTTTATAAGCTACATCCACTTCCCTCTGTCCCCTACCCCCTTGTTAATCACTGGTTACCATTATATTATTCCCCATTTGTATAATTGTGATTTATCAAGAAGGGTATATAAGTGCAATCACAGGATGTGTAACCTTTTAATATTGGCTTTTCTCACTCAGCATGATCCTCTGGAGATTCATCCAGGTTATTTCAAGTCACTTACCCTCTCAAAGGCTCAGTTCCTCATTGGTAAACACAGGAC[A/G]ATATTGCATTTGCATAGAAGCTCTGTGACATGAGTGAAACAATGGATATGAAATGCACGTGTGGTATTTGGCACAAAGGAAGAGGAAAATTTAATGACAGTGTCACTGTTGTGTGGTGTGGGGTTTTTAGCTCCAGCTAGATGC…	BCM-HGSC	ss61501187	54	BTA-35342	338.7	------	14	1237671	8	136165277	136.165	NW_001493182.1|Bt14_WGA1690_3
CAGGCGGATTCTGTACTGCTGAGCCACCAGGGAGACAGCATGCCCAGCAACTGTTCCCCACAGATTTCCCAATAAAACCAAGCCTCATGGCTCAATGACT[A/G]TGTTAGTTTCCTAGGTCCAATGTAACAAAATACATGAAAGGCTGGCTTAAACAACAAAAGGTATTCCCCCACAGCTCTGAAGGTCAGAAGTTCAAACTCA	UofA	ss69374955	55	CC530516-A378G	367	14	14	1319207	8	136301675	136.302	NW_001493182.1|Bt14_WGA1690_3
CAGGTGGCTAGACTTCTGGTCTGTGACCCTCAGCATCCCTGGCATGGACCCTACCCTTTGGTGCTGCTGCACACTCCTCGCTGATCAGTTTCTACTGACTGATAGCCTGGCATAAAAACAAGGAAGCCCATTACCTCCTGTAACTGTAAAGCCAGAAGTTGAACGGGAATCTAGATGCAGTCTGATTGCAAGCACAAAGACAGCGTCACAGACACACTCTGTTTCCATTCCTATGTGCTACTGTCCTCAG[C/A]GTCTGGATTCAGCCTAAGGCTGGTTCCCCGCACAATTCCAACACAGCCAGGCACCCGTCCTGAAACTTCGTGCTTTGTTCTTCATGGCCAGCAAGGGAGAGACGTCTTCAGCCCAAACATGGAATACACTAGAATACATACTCC…	BCM-HGSC	ss61466079	56	BTA-115831	413.3	23.4	14	6443009	8	135924512	135.925	NW_001493189.1|Bt14_WGA1697_3
ACTGAGCGGTGCAGGGCCTCACTCACAGAGACTGCTCAGAAAACGTCCATTTATTAATAATTCACACAGTTAAACTCAAAGCCTAAGAAACCACCGTCCTCAGCTTGCAGGCCTTCAGTGTAAGTCAACCAAGGTCAAGTTGCTTTTCTTTCAGTCACGGACACACTTGCCCGCTGACTGGGTTTGAACCCAAACCATAAGGAACAGCGTACATGACGCGCCTGCTCCTTTGAATCCAAACTCCCAAGAT[G/A]GGACACATACTTTTGTCGTGTGGAGGCAGCTTCGCTTTTCTCAGCTGCCAATCAGGGATAATTATACCTCTCTCAAAAAACTGTCACAATGCCAGGACGTGAGCACTTTACAAATGCCTGTCTCTCATTCCTCAAACCCAGCAG…	BCM-HGSC	ss61535184	56	BTA-35317	413.3	------	Unknown					NW_001504912.1|BtUn_WGA6239_3
GCTACAGCTCAGAACAAGGTATATTTACAGAAAATTTTCCATGTAATTTTTTCAAAGGTTTCAAGAGCTCCCCTGAACCCTGGCCACGCATCCCTCAGCTTCTCAGGTAAGGAAATTCCTCACAGAATCCCAGCCTGGGCTTCCTTTTTAAATGAAAACCCATGCAAAACCAGGTACAGGAGGCTGCAGCAATGGAAAATCTGAATGCTGACCAATAAACTTCCAACAGGACCAAGGGTCTCATGATACT[C/T]TCATGGGTGTGTTGGGGAAACAGTTCACCTAGGCAGGTTCTTAGGCTACCTAGGGAATGCTAACTAGTAAGGCTTAGGAAGAAAGTTTCTAGTGATTATTCTGTCAAAGCCCATCCTCTTGAACATTTGTTTTTAAAAAGGTGA…	BCM-HGSC	ss38325300	57	BTA-03248	423.2	24.9	14	6470217	8	135897804	135.898	NW_001493189.1|Bt14_WGA1697_3
GAATGGCCCTTGATGGACTTCACAATCTACAGGAAAGGGTGGTGCCTTCAGTTGTGGCTCCCTCAAGCCCACCGAGAACTATCACCAGAGTCATACCCAC[C/T]CTGTGTCTCCTGAAGGGGTTACTGGTTTCATCGACTCTTAGCAGGCTCAGCTGTGCCTGTCCCCTTGGCTGTTTTCCTCGAAGAAA	UofA	ss69374956	58	CG986046-C190T	429.1	28.8	14	6532602	8	135821299	135.821	NW_001493189.1|Bt14_WGA1697_3
AAGGCCCACTTACCTCTCACTGGAACCACAGTTCTTTGGCTGCTTCTGGTTGTCATCTGCTTTTCTTCTAGAGGTTTCCATGAGCACCATCTCCGAGGTTCTCGGGAGGAGGGTCCAGCTGAAAGGGCTCATTGGCAAGAGAGCCATGAAGTGCCCATACTGTGATTTCTATTTCATGAAGAATGGCTCAGACCTTCAGCGTCACATCTGGGCTCATGAAGGTGCGTGTCCCTCCATCAGAACAGAGCTC[A/G]TGTGTGGTTTTAGAGCTGCCTGTGGGAGTTCTTGGGGCTTCCCTGGTGGCTCAGTTGGTAAAGAATCCGCCTGCAGTGTGGGAGACCCGGGTTTGATCCTTGGGTTGGGAAGATTCCCCTGGAGAAGGAAATGGTAATCCACTC…	BCM-HGSC	ss61504937	59	BTA-86074	432.9	32.9	14	6638066	8	135663086	135.663	NW_001493189.1|Bt14_WGA1697_3
CCCGGGCTGGTGATTGTAGAAATGCATCATTTTAGATGATGAACAAGCAATAACAAAGAAGAACTAAGTTTAATTATCCTCCAGGCAAGAAAGAAC[A/G]AGCTCATTTGATTTTGCCTAAAAAAGTGCAGTGTGTTTGAGTTTCGGAAAAACAACTGTCTGAGCTGCCTTTTCTGTAGAATGTTCTAGAAGTTCAGGAT	UofA	ss69374957	60	CZ409643-A97G	434.8	22	14	6679084	8	135599575	135.6	NW_001493189.1|Bt14_WGA1697_3
ACAACCGGCAATTAGAAAATACACAAAAGCGTAAGTAAAGTATATCACCTTGAGCTTTTCAGAATGAGGATATTCTAAAAACGTACACATATTTAAGAATGTTGATGCAAAAAGTCTCTATTGGAGGCTCTCGGTGTTGTGGAAAAACAGATTCATATACGAAGAGTCTGCTTTATTTGTGAGTGTCCATTCCTTCTTTATTCATGATCCAGACTTTCCTGTTTAGACGTAATCATCTGACAGGAGATTC[A/G]GAAGCGAATTTATAGATCGCAGAACCCAACAAACGCCTCTGTTGCCCAGCCACTGCTCCTGGCAGACACTGCTAATCCAATTCATGTCTCTTACCAGTTGAGTCTGTTTCATCATGAAAATCTCAACACAGGACTCCTGGAAAC…	BCM-HGSC	ss61520277	61	BTA-115825	445	21.6	14	6788784	8	135411221	135.411	NW_001493189.1|Bt14_WGA1697_3
AAATGCGGTGTCTATCAGATTTCTCCACATAAAAGGATCTGTTTTCCTTTTCTAATAAATAGATAATCTCTGAGAAATACTTGGAGACTGTATTAATACCCTGTTCTCCAATAAACTCCTATAGTGTTAGTAACATGTGTGTGTGCTCAGTCACTTCAATTGTGTCCGACTCTTTGTGACCCCATGGACTGTAGCCCACCAAGCTCCTTTGTCCATGAAGGATTCTCCAGGCTAACATATGTGGTGGTAT[A/T]TCAAATATGGCCTCCAAGTCTTTGAGACTTCCTGTTGGGAGATGGGGGTCTGTATTATTCTGCCATGAACCAGCTGAGGCTGTGATCAGCTCTGGCCAGTGGAGTAGAAGGGGGAGAGTGATGCTGTGTGACCTTGAAGCTGTC…	BCM-HGSC	ss61570111	61	BTA-115836	445	------	14	6818771	8	135382326	135.382	NW_001493189.1|Bt14_WGA1697_3
GGCCTTGGGAAAATCAAGGCTGCCTGTAGGAAGTCTGGCCAACCGGACATTGCCATGTTGGAGAGGCCATGAGCAGACATTCTGGTCAATAGTCCAGCCAAGCTGCCAGCCAACAGCCAGCACCAGTTACTACCATGCACATGACTTACCTTGGGGATTCCAGCCCAGCTGAATCCCAGAGATGGCTGAAACTCTATCTGATGTCTGACTGGAATCACACAGATGACTGCAAGTGAAGACTGCTCACACA[A/C]GTGCATCTCAAATTCCTGATCCGCAAAATAAGCGGGTTATGGAAGCCCCTGAAATTTGGGGTAATGGTTGGCAGTCACAGTAACTTAAAAAACATCCATTGATGATTCATGCCTGAGTCAATTAGTATACTGGTGGCTGCTAAA…	BCM-HGSC	ss61570113	61	BTA-115838	445	------	14	6819210	8	135381887	135.382	NW_001493189.1|Bt14_WGA1697_3
CAGCCAGCACCAGTTACTACCATGCACATGACTTACCTTGGGGATTCCAGCCCAGCTGAATCCCAGAGATGGCTGAAACTCTATCTGATGTCTGACTGGAATCACACAGATGACTGCAAGTGAAGACTGCTCACACAAGTGCATCTCAAATTCCTGATCCGCAAAATAAGCGGGTTATGGAAGCCCCTGAAATTTGGGGTAATGGTTGGCAGTCACAGTAACTTAAAAAACATCCATTGATGATTCATGC[C/T]TGAGTCAATTAGTATACTGGTGGCTGCTAAAAGAAAACATAAATTCTATTATTCTTTATTACTTTTGCTGGGTATATTCCCCTTACTGCCAGCTTCCTCAAATCCTTTTAGGAACTGCTTCTTCTTATCATATTATTTCTTCAG…	BCM-HGSC	ss61570114	61	BTA-115839	445	------	14	6819323	8	135381774	135.382	NW_001493189.1|Bt14_WGA1697_3
TTAAAAAACATCCATTGATGATTCATGCCTGAGTCAATTAGTATACTGGTGGCTGCTAAAAGAAAACATAAATTCTATTATTCTTTATTACTTTTGCTGGGTATATTCCCCTTACTGCCAGCTTCCTCAAATCCTTTTAGGAACTGCTTCTTCTTATCATATTATTTCTTCAGGAAAAATAAAAGGCCCTCTGGGCTAAGACCAAAACAGAAAATGAGAATCTATTTCTTATTAATTGCTAACAAATTGT[T/C]CAGGGGCTACAATGTCAGTCTCTGACAATGAAATGACATTTTTGTCCTTCCCTTTGCTAAGAATTAATTGTAGATCTGCATCAGAAAACATAAAAGATCCTAGAACTGCAATTTTTTTCTGATCACACCATACTTACTTTGTCA…	BCM-HGSC	ss61506800	61	BTA-115835	445	------	14	6819545	8	135381552	135.382	NW_001493189.1|Bt14_WGA1697_3
CACACAAATGTTTTATAGATTTAAGACACTACTCTTCCCACAAATATATTTTGTTTTACCAAGGATACCTGGAGAAAGAAATACTTATTTCAGAAGGATGCCTCAAAAAAAAAAAATAAAAAATGGTGTATCTGGCATGGTGATTCTAGGAGGAAAGATGATCAAGGACAAACTCATTCAGCACTCCAGAAATCATAAGACATTAGTGGACTTACATCTACTCATGGGAACAACCCTGGTTATTAATTTT[T/A]AAAAAGCCATTCAGTACACGTCTTGGCAGCTCTTTTAACGTGTCGGACACTGTCCGTGGTGCTGAAAACACAGAGGCATGAAATCCCTGACCTTGAACAGGAGGAGCACTCACTCCAGGGGCATATGATGCCTGTCACCCAGAC…	BCM-HGSC	ss61570109	61	BTA-115833	445	------	14	6823953	8	135377644	135.378	NW_001493189.1|Bt14_WGA1697_3
TTCCTGTGTCTCCTACATTGGCAAACAGATAGTTTACCATTAAGCCACCTGGGAAGCCCACGTTTTGCTGTATCTACTTTTTTATGAGGACATCAACCTATTGGATTAAGGTCGTGCACATCTCATTTCATTTCACCTTAATGACCCCCGTAAAGGCTCTATCTCCAAATACAATCATTTTAGGGGTAAAGGCTTCAACACATGAATTTTAGGGGACACAGTTCTGCCCATAGCGGATGATAATCCACTA[G/A]AGCATTTGGGCATGTGAGGTGTGGACCACTTTCTACTACAGCTGAGGATATTTTATACTAGACAGCATTGTATCCATTTTAGGGAGCACTGCAATGTTAAACGAGATTCTTGAACATCTGTGAAGTTCCCCGCTGGGTTAAAGC…	BCM-HGSC	ss61567464	62	BTA-95145	456.8	18.5	14	6936337	8	135248414	135.248	NW_001493189.1|Bt14_WGA1697_3
GGGAACCAGGCCTGGAGACATGCCTGCTCATTCTGCTGTAGGTTAGAACTAGGAGGGAGCAAGTATCCAAAGCAGGTAGGTCCAGAAGACAGTAATGGAG[C/G]CACACTCAAGAGTTGGCCCATTGAGACGAGACTTTCCCCAGGTCCTCCTACTGAGTCCTTGGTCCTTTGATCCAGA	UofA	ss69374958	63	CL606633-C103G	474.9	20.3	14	7260446	8	134719164	134.719	NW_001493189.1|Bt14_WGA1697_3
CCTGTACCTGTACTCGCTGCATCGGGCAGCGCAGGGTCTCCTCCTGGTTCGACGAGCGATTCAACCGGTCCATGCAGCCGCTGCTGACGGCCAAGAACGC[A/G]CTCCTGGAGGAAGACACGTACAACTGGTGGCTGGTGAGAACCGGGGCTGTGGGCGGGTCTCGTGGGAGGCGGGGCGGGGGGCTCCTGACGGCCAAATGCT	UofA	ss69374959	64	NW-620749-A228G	486.5	25.9	14	7382573	8	134554853	134.555	NW_001493189.1|Bt14_WGA1697_3
GCATCGGGCAGCGCAGGGTCTCCTCCTGGTTCGACGAGCGATTCAACCGGTCCATGCAGCCGCTGCTGACGGCCAAGAACGCACTCCTGGAGGAAGACAC[A/G]TACAACTGGTGGCTGGTGAGAACCGGGGCTGTGGGCGGGTCTCGTGGGAGGCGGGGCGGGGGGCTCCTGACGGCCAAATGCTCAGTCCCTGGCGTGCACT	UofA	ss69374960	64	NW-620749-A246G	486.5	------	14	7382591	8	134554835	134.555	NW_001493189.1|Bt14_WGA1697_3
ATCTCTGCTCCCCGACTTGGGACCAGTGCAGCCTCAGCTGGGGCTGGTGACCAGAGCCAGCATCACAGTGTCTCCATGTGGGCTGGGCTTCTTTATACTA[C/T]GGTGGCCCCAGGGGAGCTGGATCTCTTACCTATCAGTGCAGGTTGCTAAAAGCAGGCGTCTAAGGGGACAAGGCAGAAGCTGCATCGCCTATAAGGTCCT	UofA	ss69374961	65	CC525895-C217T	490.8	22.8	14	7417176	8	134511367	134.511	NW_001493189.1|Bt14_WGA1697_3
TGGGGCTGGTGACCAGAGCCAGCATCACAGTGTCTCCATGTGGGCTGGGCTTCTTTATACTATGGTGGCCCCAGGGGAGCTGGATCTCTTACCTATCAGT[T/G]CAGGTTGCTAAAAGCAGGCGTCTAAGGGGACAAGGCAGAAGCTGCATCGCCTATAAGGTCCTGGACTCAGAAGTCATGAACATAACTTCCCTCTTGTATC	UofA	ss69374962	65	CC525895-T255G	490.8	------	14	7417214	8	134511329	134.511	NW_001493189.1|Bt14_WGA1697_3
GGATCTCTTACCTATCAGTGCAGGTTGCTAAAAGCAGGCGTCTAAGGGGACAAGGCAGAAGCTGCATCGCCTATAAGGTCCTGGACTCAGAAGTCATGAA[C/T]ATAACTTCCCTCTTGTATCAGGATGAAGCAGTTACAGACAGACCTGTTCAGAGTCAAGAGGGCACAGACCTCTCGACAAGAGGATGGTGAGTCACAGAGT	UofA	ss69374963	66	CC525895-C336T	504.7	21.9	14	7417295	8	134511248	134.511	NW_001493189.1|Bt14_WGA1697_3
AAGGAAAGTTCATGTGATATGGCATAGGCACATATGCTCAACATCCTCCCTGTTCTTGCTGGGTGGTCGAGGATGTGTAATGGTCTTAAGAAGCTAATGT[A/G]TGAAGAAAGTGGATCAGAAAAGGCTCAAGACCGCACAGCCTCAGGAGTCTCTTGAGCCTTTGTTCAAACCCAGGGATGCATAACTGTCCCATGAAGTTAT	UofA	ss69374964	67	CZ019069-A153G	521.1	------	14	7441330	8	134487712	134.488	NW_001493189.1|Bt14_WGA1697_3
AGTGTCATTGTCACCGAGTAGCAGAGCCAAGGTGGGAGTACAGGAGTGTGTGGTTCCCAGTTCTGTGCTGCATAATCTAAGACCACTTTCAGGAGGGGAAAAAAAACCCCAACACAACTCATGTATGATTCTAGAACCCTAGATTTGAGAGAGTCTGTATTCCCTAATCAAATCATTAGGTGAAGAACAAGACAGTGAGTTCTGACCTTTCTTTAACTTCCAGACCTCTGATGGGCGTTATCTAATGACC[A/T]GGGCTTACTTCACCAGCCTCTAGAACATATTCAATTCCTGGCAACATAAATCTTTCTTTTCTTCTTTTTTGTTCCTTTTATTCATTTTTCACATGAACATCTAGACAAACACACAGAGGTAAAAAATAAAGAGCACCTTTTCAT…	BCM-HGSC	ss61535114	67	BTA-35190	521.1	28.7	14	7445652	8	134473613	134.474	NW_001493189.1|Bt14_WGA1697_3
CCTTTCTTTAACTTCCAGACCTCTGATGGGCGTTATCTAATGACCAGGGCTTACTTCACCAGCCTCTAGAACATATTCAATTCCTGGCAACATAAATCTTTCTTTTCTTCTTTTTTGTTCCTTTTATTCATTTTTCACATGAACATCTAGACAAACACACAGAGGTAAAAAATAAAGAGCACCTTTTCATTTTTTTCCTGTTTTCCTAACACATCTAATTTCTTAAGAGTGAGAAGGACAAGACTAGAGC[G/C]TTACATAAACACTGGGCTCCTCTCGGATTTTTATTGACATGAATTTATGAGGGAATCATAGAGGTGAATCTACAGAATAATATTATTCCAGCCAAGATGCTGTCTGCTGCCTGCTGGGTGGGAAAACACGAGCACCGGGGGGTA…	BCM-HGSC	ss61535115	67	BTA-35191	521.1	------	14	7445857	8	134473408	134.473	NW_001493189.1|Bt14_WGA1697_3
GTGATGTTGGTACCTTTGAACAGGGTCCTGGCAGTTCTAAAACCCAGAGGGTTCCCACTGTTCCAGTCCACGCCAAGGAGCACTAAGTGAGGAGATGGGCAGCCCTGAGCTGCTCCGTCTAGGACTCTGCGTCCATCAGGACCCTCCTGGCTCTTTCCAACTCATCAAGTCCCTATTGGACTGAACTCCCAGAAGAGCTTCCAGTTTCCCCGTGGTGACCAGCCAGCTTCAAAGCATCGGTGACTATCTC[T/C]AGGCCAAACTGGGGATCAGGGTGAGGTGGGGAGAAGCAGATGGAGACGCCGAGAGTACAAGATAAACCAGAAGACCTCTCACCAGTACTGCCCCCCCACCTTCTTCCCCAGCTCAATGCCAGGTAGCAGTCATGCTCACTTGGC…	BCM-HGSC	ss61535128	67	BTA-35206	521.1	------	14	7457456	8	134461009	134.461	NW_001493189.1|Bt14_WGA1697_3
ATGCAGGAGACCAGGGTTCGATCCCTGGGTCAGAAGGCTCCCCTGGAGAAGGGTATGGTTACCCACTCCACTACTCTCGCCTGGAGAATTCCATGAACAGAGGAGCCTGGTGGGCTCTAGTCTGGGGCCCAGGATCGGATGCATTCTCTCTGGTTGTCAGGTCCTCTAACTACTGAGAGAAAGTACCAAGCATCTCTTCCCGTCAATATTATATTAATATAAAAGAGTGTTTATAGGGCCCCTAGCATTC[A/G]AAGGCACTTGATGGTTTGGGATAAAGAATGTGGGTTTGGGAGCCCTCCAGACATAGTGGTTAGGGACAAATCTGGGAGCCAGACCTCCTGGGTTTGATTCCAGCTTTATTATGTACTAGCTAGGCCATCCAGAGCAAATTACTT…	BCM-HGSC	ss61535134	67	BTA-35217	521.1	------	14	7506991	8	134402078	134.402	NW_001493189.1|Bt14_WGA1697_3
AAAGAGCACCTTTTCATTTTTTTCCTGTTTTCCTAACACATCTAATTTCTTAAGAGTGAGAAGGACAAGACTAGAGCGTTACATAAACACTGGGCTCCTCTCGGATTTTTATTGACATGAATTTATGAGGGAATCATAGAGGTGAATCTACAGAATAATATTATTCCAGCCAAGATGCTGTCTGCTGCCTGCTGGGTGGGAAAACACGAGCACCGGGGGGTATTTTCCTTGAAGCACTTTCAATTTTAGA[G/C]AGGACAGAAACAAGCACAAAAGAAGACATTGTATTCCTCCATCCTGCCCTAACAGGGGTGCAAATCTTGGACTCTTGATCCCATCAGAGGTAGAGTTTTGTCCCTGAAATAAAAGCTTTTCCCAGAGAAAAATGAACTGTCCGC…	BCM-HGSC	ss61535116	68	BTA-35192	523.3	18.8	14	7446030	8	134473235	134.473	NW_001493189.1|Bt14_WGA1697_3
AATCCCCCCTAATCCTGGGATTCACTGGGATCTTCCCCTATGTCCTCATTCTGATACTGACGGCGCCATTCACCCAATTCCCCATGCCTTGCAGGGCTGT[G/T]AATTCCACTTATTATAATTCAGCAGCCTTAGGATTCGGCTTTCAGAAATTTCAACTTTCTTTCTACAGAAGACAAGGATTTCTTTGAAGACCACAGTAGA	BCM-HGSC	rs29026768	69	SCAFFOLD240007_5847	543.1	28.2	14	7838795				NW_001493192.1|Bt14_WGA1700_3
GCTCTGGGAAGGAGCATGGGTGGAGAGAAGTGGAGTGGGTGTCCACCACACTGAGCACAAAATCAGACCCCTCTCTACAGGGCTGGCACTGGACACAGGATCAGTCCTCTCCCCACGGGGGCACAGCAGGCCAGCAGCAGGAACCACGAGGCTGGACACCCGCTGCCACCGCCGCCCCCTGCAGCCCCTTCCCGGTGCTCAGAGGGGAAAGGAATTAATAATGATAATAATAGGATGACAGGTCGGCTGG[C/T]CGAATCCTGGCTGTACATATGCATGTCGTCTGTATGTGGAAGCTGTAAATAAGATACAAATGAACTTATTAACAAAACAAATAGACCCACAGGCATAGAAAACAAATTCACCGTTACCAAAGGGAAAGAGGGAGGGATAAATTA…	BCM-HGSC	ss61535159	70	BTA-35264	555.4	------	14	7597988	8	134310589	134.298	NW_001493189.1|Bt14_WGA1697_3
ATACAGACTATGTATAAAGGGCTTTCCTGCAGGTTCAGCAGTGAAGACTCTGCCTGCCAATGGAGAAGACAAAGGTTCGATCTTGGGTCAGGAAGATCCCCTGGAGAAGGAAAAAGACAACCCACTCCAGTATTCTTGCCTGGGAAATCCTGTGGACAGAGGAGCCTGGCGGGCTACAGTCCAAGTGGTGGCAAAGAGTCAGACATGACTTAGCCTCTGATCAACCAACCAACCAACCAACCTCCTAATG[A/T]GAATCACTGTGTGTAACTGTGTACACAGTACACACATTTGTATAATGAATACAGTTAATATATGTAACTGAATATACGTGAAACTAATCCAACAGTGTAAATCAACTATACTTCAATTTAAAAAAAATATATGAGTCAGCTCTT…	BCM-HGSC	ss61535160	70	BTA-35265	555.4	------	14	7597575	8	134297881	134.298	NW_001493189.1|Bt14_WGA1697_3
AAGGTGACACTGATAGAACAGTACATGCTGGCCTTTTTCTAGGTGTGAAGAGGATTGCCATTTTGGCAAACCTGGGATGTGATGACGCTGAGGCTCGCTCTGGGGACCACACCCATTGGTCAGGACCACCTCCCTCTGCCCACCGTGGTCTTCCTTCTGCCCCAGCTTTATTCCCCCCGCCAAGTGTTCGTACGTGGTTTTGACCGCGCCACTTGTCCACAGATCAGTGGCTATGCCTGCTTTCCTCTCA[A/G]CAAGAGTCAGGTTATATTTTAGTAAGGAATTACTCTTTTAAATGCAATTAAAATTTGTTCTAATTAAATGTTATAAAATTCTTTGGAGAGAAGTTAGAATATTTTGAAAACTATAAAGAGTCCAAAAAATCACTCACCAGTCCC…	BCM-HGSC	ss38330264	70	BTA-08212	555.4	26.8	14	7926477	8	134174403	134.174	NW_001493192.1|Bt14_WGA1700_3
GGGCCCGGGAGTTCCGATCGCCCCGGGGCCAGCTCCCAGGTCAAGGGTCAGTCTTGTTCTCTCCGGGACCTCCTCCAACAGTAAGATAAGCCAGTTTCGGTGCCCGGCATAGGCTCGGCAAAGCTGGCTCCCGGCTTCATGTTCCTGAACTCCCGTCTGCATCTCCGTGCAGGTGAAGACGGCGGGAACCCCTGTCTCCATCCCCGTGTGTGACGACTCCTCGGTGAAGGTGGAGTGTCTGAGCAGGGAG[C/A]GGTTAGGAGTCAACATCACGTGGAAACTGCAGCTTGTGGATGCGCCCCCCGCCTCTCTCCCAGACCTGCAGGACGTTGGTATGTTTTCTTACACTGCTGCCCTGAGACCAAGCAGACTCCTTGGGTCTCAGTGTCCCCATCCGT…	BCM-HGSC	ss61480731	71	BTA-35486	562.3	30.3	14	8076374	8	133994596	133.995	NW_001493192.1|Bt14_WGA1700_3
TTCCTCAGCCCCCAGGAGAGGCTTGCCTCTCTTCTTAATTCCTGAGTATTCAGGAATTAATAAGGAACAGAGAATTCCCGACAGATCCAAAACAGCACACAGGAAACCTCCTGTTAAATGCTTCCTGACACAGATTCAATATTCCAAAAGCAAATTTGTGACTTTTCCTTTCCAGACTCTTCCTCTTCTGCCAACCAGAAACCAGACCTTGGAGTCATCCTTGACTTTTTCTCTCCCTCACCCTTCCTAT[C/G]TGTTCCTTCACCAAGTTCCATGAATCCCACCAAGTCAATATTTCTCCATCAATCCCACTCCATCCCACCATTACCCTCTCCATCACCTGCTGTGGTTCAAATTGACAGCCCCTCTCACCTGGAATAGTACAGTGGCCTCCAAAC…	BCM-HGSC	ss61535272	72	BTA-35474	564.6	------	14	8103960	8	133956798	133.957	NW_001493192.1|Bt14_WGA1700_3
GCCAGTGTAGGTTGATAGAAGTGAGTGATGGTGTCGCATGGGCGATAAAATTGTCTTGAAAAGAGACGCTAGAACTAGAGGACTAGACCAGACTGCATGGTCAGATCTTGACTCTATTTTGTTGGAAATTCTCCAAAGACAGACAGGTCTAGGATCAGCAGACTATAAAGTCACAAATGGAAGGCTCATAGAGAGGGGGGACCATCTCTTTGTAGGGAAACAGAATTTTTTTGCCATCCCCCAAATGTCT[C/G]TCTGGCAATATGGATTATCTTGAGCTGAAAACAAGGCCCAAAAGACTCAGGAGAAGACTGATCTTGCTCATAGCTATCTGAAAGGATTTAGGTAGAGGGCTTGCTCCAGAATAGAGCTGTCACTGCAGATAACTGCAGAGAACA…	BCM-HGSC	ss61535265	72	BTA-35467	564.6	27.2	14	8121778	8	133942231	133.942	NW_001493192.1|Bt14_WGA1700_3
CCCGAGAGATGGCAGCCCACCAGGCTCCCCCGTCCCTGGGATTCTCCAGGCAAGAACACTGGAGTGGGTTGCCATTTCCTTCTCCAATGCATGAAAGTGAAAAGTGAAAGTGAAGTCGTGCAGTCGTGTCCGACTCTTAGCGACCCCATGGACTGCAGCCTACCAGGCTCCTCCATCCATGGGATTTTCCAGGCAAGAGTACAGGAGTGGGGTGCCATTGCCTTCTCGGGAACTAAGCTGGAGAACCTGA[G/A]AAAACAAAAAGCCACCATGATTGAATTCTAGAAAGATGGGGTGTGGTGAGGGAAAGAGAGGCTGGAAAATAGGCAGTACTGGACCTCCCAGGGCCTTGTAGATACTGGAAGGGACTTTGAACTGGATCTGAGAGAGGAGTAATG…	BCM-HGSC	ss61535249	73	BTA-35436	569.2	28.8	14	8220250	8	133845444	133.845	NW_001493192.1|Bt14_WGA1700_3
CGTGCAGTCGTGTCCGACTCTTAGCGACCCCATGGACTGCAGCCTACCAGGCTCCTCCATCCATGGGATTTTCCAGGCAAGAGTACAGGAGTGGGGTGCCATTGCCTTCTCGGGAACTAAGCTGGAGAACCTGAGAAAACAAAAAGCCACCATGATTGAATTCTAGAAAGATGGGGTGTGGTGAGGGAAAGAGAGGCTGGAAAATAGGCAGTACTGGACCTCCCAGGGCCTTGTAGATACTGGAAGGGAC[T/A]TTGAACTGGATCTGAGAGAGGAGTAATGACAAACCACTGAAGTATTTAATCAGAGGAACAACGTAATCAGATATTTACATTGCAGAGATCATTCTGGCTGTGGCTTAGAGCAGCAGTCCCCAGCCTTTTTGGCACCAGGGACTG…	BCM-HGSC	ss61535250	73	BTA-35437	569.2	------	14	8220366	8	133845328	133.845	NW_001493192.1|Bt14_WGA1700_3
GAGTGTTTGCCAGCTCTTAGCATCCACCTGCTAAATTGTACCCCCAACCCCCGAGGTACCCCGTCTGGTTCTCTAGCAGGTGTCGCTTACAGCTGTAGCAGATTTTACCCAGCGTGGGACAGATGGAGGGGATACAACCATCACTGCGGGATAGATATTTTTTAATACATGATCAGACCTTCATCAAAGCTTGGTAGGGAAATGTGGCATTGAGGCAAAGAATGCCAACTTAGCAGGTGTCCGCTCTGCT[G/A]TATTGTATGAGCAATAGTGGGATTCCTTTTGGCGAGGAGGGGGAGATGGTTGGCATCCACTATAGCATATGCAGATCGTTTTGAGTTGCTCTGAAGTAACTACAGTAGATTTTTACTTGGCAGGAGAGTTTATACAGGAGCCTT…	BCM-HGSC	ss61535243	74	BTA-35424	571.6	31.2	14	8256379	8	133788980	133.789	NW_001493192.1|Bt14_WGA1700_3
GTTGCCATTTTCTTCTCCAGGGGATCTTCCCGACCCAGGGATAGAATCCATGTCTCCTACATTGCCAGGCGGATTCTTTACCACTGAGCCACCAGGGAAGCCCATGGCATGAGATAATAGTAACCAAACATATAATAATAGGAATGAAGAAAGGATGACCATCTCTTTGACCAGAGATGTTCCACTGCCCATAGTCAAGCTCATCAAGATTTGTTGGACTCTTCAGCTAAATTGACCAAATCAGTGAAGA[A/G]GAGTTTTTATTCCATGGTGATAGGAGAGGGCCTTTCTCTGTGTCTTTCTCTGATTCTCTATATTCATGCAAGGTAAGAACAAGAAATCAAGTCACCTTAGTTACTGCTAGTGCTCAGGTCAGGAAGGAAGCTGGCTTAAGGACA…	BCM-HGSC	ss61501204	75	BTA-35405	573.9	19.4	14	8315161	8	133689855	133.69	NW_001493192.1|Bt14_WGA1700_3
TTCTGTCCAGCATGCCTGTCTTCCTTCTATGGGCCGTCTTGCCCTGGAGCTGCCAGCTGGGTTGGCTGAGACGTTCTCAGCGCTGCATTGCAGTATGAGGCTCCGTTTAGCCAATCCTCCTCCATCCTCACCCTTCCTCGTTTTACGGATGTCAAGCCTGTATCTAAAACCTAAAGTCTGAAGCCTTTCCTACTCCAGCTCCCTCTTTTCAGCATTCTAAGCCATTCCCCTCAATAAATCTCTCACACTT[T/C]TAACTCTCTCTTGGTGTCTGCTTCCTGGAGGGAGCCAACTGTCACAAACCTCCTCAAGGTCCTTCTAGCTTCTGACAGCCTCAAGCAATGACTGTAAGTCTTTGTTTTAGTTATGGTAATGTGCTACTTCCAGGTGCCAAATCC…	BCM-HGSC	ss38336870	76	BTA-14818	595.1	20.7	14	8340763	8	133654742	133.655	NW_001493192.1|Bt14_WGA1700_3
CATCCTCACCCTTCCTCGTTTTACGGATGTCAAGCCTGTATCTAAAACCTAAAGTCTGAAGCCTTTCCTACTCCAGCTCCCTCTTTTCAGCATTCTAAGCCATTCCCCTCAATAAATCTCTCACACTTTTAACTCTCTCTTGGTGTCTGCTTCCTGGAGGGAGCCAACTGTCACAAACCTCCTCAAGGTCCTTCTAGCTTCTGACAGCCTCAAGCAATGACTGTAAGTCTTTGTTTTAGTTATGGTAATG[T/C]GCTACTTCCAGGTGCCAAATCCGGTTCTGGTAGCTATTGCTGCAGGACAAACTCTCCCTATGTCTATAGGGTGACAACAACCATTTTATTTTGCTCATAGTGTTGCGGGTCAGAGTTTAGAAAGGCGCATCTGGGCCATTCTTA…	BCM-HGSC	ss38336872	77	BTA-14820	613.9	------	14	8340641	8	133654864	133.655	NW_001493192.1|Bt14_WGA1700_3
CCGCAGCCTCCAGCTGCAGCACCTCCAAGACCTGCTCCAGCTCTCCAGCTCTGGCCATCTCCCTCTCCCTGGCTTCCCTGCAACCACGAAACGTGGCAGGGGCTGCCGGGCACAGCCATTTCTGTCCAGCATGCCTGTCTTCCTTCTATGGGCCGTCTTGCCCTGGAGCTGCCAGCTGGGTTGGCTGAGACGTTCTCAGCGCTGCATTGCAGTATGAGGCTCCGTTTAGCCAATCCTCCTCCATCCTCAC[C/G]CTTCCTCGTTTTACGGATGTCAAGCCTGTATCTAAAACCTAAAGTCTGAAGCCTTTCCTACTCCAGCTCCCTCTTTTCAGCATTCTAAGCCATTCCCCTCAATAAATCTCTCACACTTTTAACTCTCTCTTGGTGTCTGCTTCC…	BCM-HGSC	ss38336869	77	BTA-14817	613.9	25.7	14	8340882	8	133654623	133.655	NW_001493192.1|Bt14_WGA1700_3
TTTAATACACTGCTGAATTCTGCTAATGTTTTATTTAGGATGTTTGCTTTGATGTTCATAAGTGAAATTGGACTATAGTTTTCTATTTCTGTACAGTCTTCATTGAGTTTTGGCATCACTGTTATGATTGCTTTATAAAAAGAATTTGGAAGTTTTCCTTCTTTTTCTTTCTGAGTTGCATATCTTAAAAGATGTGTAGGAATTACCCATCAGGAGGGCATTGTGGGGATAAAAGAAAGACGCATTATAG[C/T]AAAGGCACAAATATAAGAAGCAAACACTGGTATGTGAGACTTACTGAGTGCCTGCCACCTTCTCCTCCCAGTCAATCCCCAATGTCTTCTCAGAGATCACTGAATGCAATGGTTTTCTCCTTCACATTGATCATGATATTTCCT…	BCM-HGSC	ss61467384	78	BTA-35349	625.9	28	14	8514337	8	133448508	133.449	NW_001493192.1|Bt14_WGA1700_3
TTCGGCCCTCTGGCCCTCTTCCCCTTAAAGCTTCCCATCTCTCCCTTCTCTATCTGACAACTCTTTCTTGAAATGCTACTTCTCTCCATGGATCATGTAAGGAGTTTATTATGTGGAGAAATGTGGCTATGTATACTTTTTTGCATATCTTCAGACTCACGTTTACTGAGAATCATGGACCCCCTTTTACAAGCCTCCCCTTTGTCTCACACTGGGTTCTCTAGAACCTGACTAAGCTGTAGAATACAAG[T/C]GAATAGGTGATTTCAGCAAAGTCCAAGGAGGGCAGCCTCCACCTGATTCCACAGTGAGCCCAGGGATGTGAGTTACAGCTCAACATTGTCCTGACCCAAGACCCATCAGTCATTGGCTAAAGCCCACTCCACCCACCTGGCCAC…	BCM-HGSC	ss38335199	79	BTA-13147	635.6	30.9	14	8630611	8	133295327	133.295	NW_001493192.1|Bt14_WGA1700_3
GTACAGGGAGATGACCAAGAATGACACGTTCCACCTCTCGTCCATCTCAGCTCAGTCTTCTCTCCTGTGGCATGGGGTAAATCACCCATCCTGGCAGATTTGTAGGGAAGAGGGATGAGGTAATGACAGGAAAGTGCTTTGGTAGCCCACATGTGGCTGAGTCATTTTTGCTTTCCCAGGTATAGCATTCATCAAAACAAGGACTCTTTCCAGTAAGGTGATAGTTTAATTCAGTGCATCACAAATGGTG[T/C]CAATCACATGTGTACAGGGGGAGGGGAGGGGATACTGCCAAGGCTGGGCAGACATCCCTCCCCATAAAGCCACTCTTGTTTTTGCAGTTAGGTATTTGACTTCTGCATGAGTTTTTTGTTTTTTTTTTTTTAAGTATAGCCTAG…	BCM-HGSC	ss61505440	79	BTA-93854	635.6	------	14	8632196	8	133293742	133.294	NW_001493192.1|Bt14_WGA1700_3
TAAGTGAATTGGCCATATGTTTACATATATCCCCTCCTTCTTGGACCTCCCTCCCATCCCGCCCTTCTAGGTCATCACAGAGCACCAAGCTGAGCTCATATTGTTTTTTAAAGCATTCTTTTCTATTATGGCTTATCGCAGGATATTGGATATAGTTCCCTGTGTTATACAGGGACATGTTGTTTATCCTCCAGACGCAGTTCAATGCTGCCTTCTTTAGGCTGAGTTCAGCACTCCCTCCTCTGGGTAT[C/G]GCTCTGTAAAAGCATTTCTGAGTCCACCTGGGATTTCAGATTCCAAATCTGCTTCCCCGGGAGAATGTGAGCCCCGTGGGGGTTTGATTATGTCTTTCACCCCATATTCCGTGCACATAGCGAGCCCTTTATATTTGTGAGTTC…	BCM-HGSC	ss61480781	79	BTA-35689	635.6	------	14	8663005	8	133240774	133.241	NW_001493192.1|Bt14_WGA1700_3
AGCCAGAGTGGCTGTGGCAGGTTGACGTCAACAAGGTTGACAGTTTCATCATTACCTAATGCAAGGATTTTGCACTATATTGGAGAGAGGAGCTTCTTCCTCAGAAGTGGGTTTCTTTCAACCACATGTCAACAGGTATCTCGTAAAAAGCTCAGAGTACAGTGATAATGAAGGGTCAGCCCCTGACTTTAGGACTTACAACCAAAGCCTGAAGTCCTTGGCATTGTGAATGGTAGAAAGGAAGTTGTAC[A/G]TGAAGAGTCCCATGAATAGATGGGTGTTGACCTTGAAGTCCCAGGTAGGAAATACAGAACAATGAACACATACATCAGACATGAAGCCCGCTCCCCTAAGGTTTGCTATTGGACTTTCTGGCCATTTGAAGGGCAAAGGGCGTG…	BCM-HGSC	ss61535391	79	BTA-35707	635.6	------	14	8694800	8	133204669	133.205	NW_001493192.1|Bt14_WGA1700_3
TTGACGCTTCTCGACTCCCGAGGGAGCTACCGCTCCCAGGTGGAACTGCACGGCCCCTGTTCGGACCGAGTCTCCCCCCGGCAAAGGCGCAGCATCACCCGGG[A/G]CAGCGACACGCCCCTGTCCCTGATGTCAGTCAACCACGAGGAGCTGGAACGCTCGCCCAGTGGCTTCAGCATCTCCCAGGACAGAGACGATTATGCGTTT	IBISS	btcn12326	80	KCNQ3-A2361G	637.6	16.2	14	8692828	8	133206641	133.207	NW_001493192.1|Bt14_WGA1700_3
TGATCCACTCATTGCCCCATTAATAGATAGTCACATCTCATACCTCTGTGCATTTATTATACTTCTTCCTCAATCTGGAATGTTTTTACCCGCCCAGCCTCCCATCGTCACACACAGACTTCCGTGTTTCTTCTGAAATCTAACTCGTCCTGTAGATATAACTCAAACAGTCCCTAATTACGAAGTCTTCCTCTTTGTCTTTCTTTCAACCAGAATTTATGCCTTCCTCCCCTATGTTTCCCTTATCACG[T/C]ATGCATCCATGTGTCATGCAAGCATCCATGTGTCATGCATGCATCCACATATCCATCCCTCCCTTTCTCCATTCTTCCCTTTCTCTTTCCTCCCCTCCCTTCATTCTTTCCTCCTTCTATTCCTCCCTCCATCCATCCATCACC…	BCM-HGSC	ss61535485	81	BTA-35867	669.8	37.8	14	9321855	8	132288864	132.289	NW_001493193.1|Bt14_WGA1701_3
ATCCAGCTCAGCTCCTAAAAAGACTATTTCTCCTAGCACACACATTAATTATTGCCCATTCAGTTCAGTTCTGTTTAGTTGTTGATCAGTCATGTCCGACTCTTTGCGACCCCATGAACCACAGCACGCCAGGCCTCCCTGTCCATTACCAACTCCCGGAGTTTTCTCAAACTCACGTCCATTGAGTCCGTGAAGCCATCCAACCATTATTAAATGGATGTGATCATTTTCATGTCAGTCAGATTCTATC[C/T]GCATGTATTTCTCTCTTACAGTGGGCTTATATATCTCACAGATGAGGCGAAGTGCAGTCCATGTGCCTGCCTAGGAACATAAACCTGCGCACACCAACATATTTCTGTTCTTCTCATACTTTCCCATAAGACAGTCAAGTTTAT…	BCM-HGSC	ss61535493	82	BTA-35877	671.5	38.6	14	9361779	8	132242327	132.242	NW_001493193.1|Bt14_WGA1701_3
CCTCTGCTGAGACAAGGGAGTGTGGAGAGGAATGAGGTACTTAAAGAGTATGGCAGCGGCTTAGGGTTAGTCTCTAACAAGCTGTGATGGGAAGTGACCATGGATAAGTACACATATGCCCTCATTTTATATTCCCTTCCCCATTTAGTTCACCACAGAGCATTGAGCAGAATTGTTGCCAGGAAAGTAGAGGAGTCTTTTTTCTTTCTGTTGGGCTGTGCTGTTATCACAGAGTGTGAGATCTCCCACT[T/C]TAGGCTTTCAACTTCATTTAACTGAGCTTTCTGTTTATTAATTTTTTTTCTTACATTTGGTAGAATGCAAGTTATCATAATTCAGATGTGTAGGGGCACCAGGAAGGATGAAGTTGAACTGCAGGCTCTGCTTCTGGGTATCTG…	BCM-HGSC	ss61535481	83	BTA-35863	676.7	------	14	9289523	8	132338991	132.339	NW_001493193.1|Bt14_WGA1701_3
TTAAACCCCTGGTCACTTACTAAGATCCTGCAAACTGGACAGTGTAGACAAAAAAAAAGGTGGTAAAGTTTTGTAGAAAAGTATTTGAATAGACTGTGAACTGATATGTAAATTAAGGGTGGTACCTAAATGCTCCTGGCCAACATGCATTCTTTTGAATATTTAATTTTGCTAATGGTTTGCTATTCTCTCATTTGAAATACAATCTATGAAACCTATCATTATATTGTTTTCAATTATATGCCAGAAA[C/A]TTCTCAGGTTAGGGATCCACAAACAAAAGAAATGGTCACCTTCATCAGCTTCCTCTCTTCTATGAGAAATTTGAGGAGAGGGAGCAGAAATGTCTATTACATCAGAGACTTTGTTGACTGTCCCATAATAAGTTCATATAACTT…	BCM-HGSC	ss61535491	83	BTA-35873	676.7	------	14	9325964	8	132303052	132.303	NW_001493193.1|Bt14_WGA1701_3
ACCCAACATTCAAGGCATTGTCTAAAATTTTAAAGCTCTAAAAATGGGAAAAACAAAAAAACACTAGGTCCCATCTTTCAAACACCCTGTTATTTAATGTTGAATAGTTATTAAATACTGTGATTGTAGTGAATAAATGAGGTGATGGTGACAACTGAGACAGAAAATGATTTGTCACAGGTAAATCAAAGAAGACTTCAGATGGGAGTTGATACCCATATTTACCTATTTTGAAGGGTTAAGAAGAAGA[T/A]ATAATAATATGGAGCACTGAATTACAATGATTTTCATACTTTATTCATTAACTGGTATATGTGGCTTCCTACCTCTGTTATTTTAGGAATCACTTGAACACAAAAGTCCTAGGCTGTTATTTATACTTTGTCCTTTGAGGAATG…	BCM-HGSC	ss61535489	83	BTA-35871	676.7	------	14	9322247	8	132288472	132.288	NW_001493193.1|Bt14_WGA1701_3
CCTGTTATTTAATGTTGAATAGTTATTAAATACTGTGATTGTAGTGAATAAATGAGGTGATGGTGACAACTGAGACAGAAAATGATTTGTCACAGGTAAATCAAAGAAGACTTCAGATGGGAGTTGATACCCATATTTACCTATTTTGAAGGGTTAAGAAGAAGATATAATAATATGGAGCACTGAATTACAATGATTTTCATACTTTATTCATTAACTGGTATATGTGGCTTCCTACCTCTGTTATTTT[A/G]GGAATCACTTGAACACAAAAGTCCTAGGCTGTTATTTATACTTTGTCCTTTGAGGAATGCCTGGCACATTGAAATGAATGAATTGATAGATATGGCAATGGTTTAGAAAAGAGAAAATATTTTCCTTTTTTTGACTTGAAGGAG…	BCM-HGSC	ss61535490	83	BTA-35872	676.7	------	14	9322332	8	132288387	132.288	NW_001493193.1|Bt14_WGA1701_3
AGTTAGACACGACTGAAGCGACTTAGCAGCAGCAGCAGCAGCAGCAGCAGCAGCAGCAGCAGCAGGTATAATGTATCATACACTGCAAATGCTCAATACAGAAGACTACCCCCTACCCCTCAAATGAATCAGCTTCCCCAAGGAATCTAGCTCTCTCTTTGAATTCATTCTCCGCATCCTTCTGCTCTTAGCATGGATGTCCTCTTCTTCAAGAAGAGGCTTTCCCTGGCTTTCTAGGTCTAGGTTAGAT[A/G]CCTCTACAAATGAGAAATGCTTTTGGCTACAAATAATCGCAAAACCCAAATAAAGAAACTTAAGCAAATAGGAGTTAGTTTTTCTTTCATGGCAAGAATCGGGAATGTAGAGATTTGCTGCTTTGGTTCAGGAAGTGAATTATA…	BCM-HGSC	ss38332498	83	BTA-10446	676.7	31.5	14	9420387	8	132132423	132.132	NW_001493193.1|Bt14_WGA1701_3
AAGACTACCCCCTACCCCTCAAATGAATCAGCTTCCCCAAGGAATCTAGCTCTCTCTTTGAATTCATTCTCCGCATCCTTCTGCTCTTAGCATGGATGTCCTCTTCTTCAAGAAGAGGCTTTCCCTGGCTTTCTAGGTCTAGGTTAGATACCTCTACAAATGAGAAATGCTTTTGGCTACAAATAATCGCAAAACCCAAATAAAGAAACTTAAGCAAATAGGAGTTAGTTTTTCTTTCATGGCAAGAATC[G/A]GGAATGTAGAGATTTGCTGCTTTGGTTCAGGAAGTGAATTATATTAGGGACTTCCTGCTGACTCTCTAGAATTCCTTTGGCTTTTTCCTTATGGTCACAAGAGGATTGTAGCATCACTAAGCAATCAGTTTCCCATTCCACATA…	BCM-HGSC	ss38332499	83	BTA-10447	676.7	------	14	9420286	8	132132524	132.133	NW_001493193.1|Bt14_WGA1701_3
GAAATGGCAACACACTCCAGTGTTCTTGCCTGGAGAATCCCAGGGACGGGGGAGCCTGGTGGGCGGCCGTCTATGGGGTCACACAGAGTTAGACACGACTGAAGCGACTTAGCAGCAGCAGCAGCAGCAGCAGCAGCAGCAGCAGCAGCAGGTATAATGTATCATACACTGCAAATGCTCAATACAGAAGACTACCCCCTACCCCTCAAATGAATCAGCTTCCCCAAGGAATCTAGCTCTCTCTTTGAAT[T/C]CATTCTCCGCATCCTTCTGCTCTTAGCATGGATGTCCTCTTCTTCAAGAAGAGGCTTTCCCTGGCTTTCTAGGTCTAGGTTAGATACCTCTACAAATGAGAAATGCTTTTGGCTACAAATAATCGCAAAACCCAAATAAAGAAA…	BCM-HGSC	ss38332497	84	BTA-10445	682.4	30.4	14	9420473	8	132132337	132.132	NW_001493193.1|Bt14_WGA1701_3
CATCATCAAATCGGTAAGGATTCTGTTGGCAATGTGAACTGACATTGCTACTTGGACTTGCACACTAATCTTGAATTTGCACATCATTAGAACTGAACCTTTCCCCTTCAACCCAGAGCCGTCTTTGCACAAACAGCCCAGGAAACATGCCCAAGAATGTTAAGAGCAGCGTTTTCTACGAGGGCTTGAAAGTGGAAATAATCTGAATGTTCACCAACAGTAGAATGGATATTTTAGGATGTATTAAAAT[A/T]CTTAAATACCGCTCAGTGCTGTTGATATATCTAACTACTATTGTATGAATCAAAAATGAATGAGGCCTGGGAATCTTCATTTTTTTAGGAATCTCCCAAAATCACTTTCTGCAGTGGGTCCACGGGTTGCCATAGGGAATCACT…	BCM-HGSC	ss61467412	85	BTA-35881	691	35	14	9470689	8	132080400	132.08	NW_001493193.1|Bt14_WGA1701_3
ATTCAATCACTAAGTCCTGTCCGACTCTTTGAGACTCCAAGGACCACAGGACATCAGCCTCCTCTGTCCTCCACTATCTCCTGGAGTTTGCTCAAATTCATGCCTATTGAGTCTGTGATTCTATCCAACCATCTCATCCTGGGCCACTCCCTTCTCCTCCTGCCATCAATCTTTCCCAGCATCAGGGGTCTTTTCCAATGAGTCGGCTCTTTGCATCAGGTGGTCAGGTAGGAGGAGGACTCTTTTCCAA[C/T]TCAGAAGAGACTGGGACAGGCTGAGAACGTGTCTTGTTTGGACCTGCTGTAGAATTTTCCATCTGGAAGCTACATTTTAGGAAATCTCTCTTTAGGGAGTCAGATTCTAATTACTGTAATTTTTGTAATCCCCCCCTCTCTTCC…	BCM-HGSC	ss61508294	85	BTA-35883	691	------	14	9477500	8	132052425	132.052	NW_001493193.1|Bt14_WGA1701_3
ATCTAGTCTACTACTATTTTTGAAAAGTGCCTTTAACTATAACCAGGCTACAAAATCCTACCTTCCTTCCAGCATTGTACAATTAGGTTGTGTGAAGTTTCCAATTCCAATTTTCTGTAGCCAAAATTCCCCCAACAGTTTTATGAGCTAAAAGGGCCCCACAGGGCTGTTGGAGTCTGCTCTTCAGCCTCTCCCAGCTAGATCAGAGGTGTTGAGGTCAAGGATGGTGAGGGATTTCTTCTTCGTGAAC[C/T]GTCTCTGGAAATGTTAATTGTATGCAAATGAGTGCAGGATTATGGCCTCTCTTTGAATCAGGGGAAGTATTTAAAATCTGTACCCACACAGGGATAACAGATAGAAGAACACAAACAACAGGAAGAAAAACTGTAGGTACTACA…	BCM-HGSC	ss61508297	86	BTA-35886	696.8	33.5	14	9479798	8	132065748	132.066	NW_001493193.1|Bt14_WGA1701_3
GGGGTAGGTGCACCAATGTCTCACCGAGACTACGGTGTAATCAATGGGAATAAAGAGAGAGACTTGGGGAAATCAAATGAATTAAGTAGGGAAAAGACAT[G/A]GTGATTCTACTCAAAGAAGTGTCCAGCGGAAGTTTCCAGTGAAACCTCAGTGAGAGCTCCTGGTGCCCATGATGGACTCCAGGAAGACCAAGAGTAGTGT	BCM-HGSC	rs29013586	87	SCAFFOLD105570_18245	704.7	35.4	14	9481685	8	132054536	132.055	NW_001493193.1|Bt14_WGA1701_3
GCTGAGTGCAGCATGATCAGGATGGAAAACTGGATGGCCATGGGCATCACCCTGCAAGAAACACAGAATGTTGGGTCACGTGGCATTAATCAGGGATCCC[C/G]CCTCTCTGTGCAACCTTGTCAATCATGTTCAGGATTGCCCTTCCCCACTCCTTGCACCCAATAATTCCTCTAAAGCTCTCTTAG	UofA	ss69374969	88	NW-206732-C386G	710.8	------	14	9600943	8	131932292	131.932	NW_001493193.1|Bt14_WGA1701_3
GGAAATTAATCAAGATGGATGCAAAGATGATGACGTTCCTGGCCAAATAGGTCTCGTTAATCCAACAGCAGGTTTTCCGGAGGACCAGGGGCAAACACTT[A/G]TAATCCTCTGCCGTAGTGATGAGGACCAGAGCTGAGTGCAGCATGATCAGGATGGAAAACTGGATGGCCATGGGCATCACCCTGCAAGAAACACAGAATG	UofA	ss69374968	88	NW-206732-A255G	710.8	------	14	9601074	8	131932161	131.932	NW_001493193.1|Bt14_WGA1701_3
GAATGAGCAAGTACTCTTCTTCTCATTGACTAGCCATTTAGCCTTGGGGAAATCACTTAGCCTCTCTGAGCCTC[A/T]GTTTCCTTATCTGTTTAATGGACTTATTAACAACACCTATCTTATAAGATTGTTTGGGTGACAAATAGAGATAATATACATAAACACTCATTAAATATTA	UofA	ss69374965	88	BZ887322-A123T	710.8	27.2	14	9611196	8	131918000	131.918	NW_001493193.1|Bt14_WGA1701_3
TAGCCTCTCTGAGCCTCTGTTTCCTTATCTGTTTAATGGACTTATTAACAACACCTATCTTATAAGATTGTTTGGGTGACAAATAGAGATAATATACATA[A/T]ACACTCATTAAATATTAGTTTCTTTTCTCCTTCTCTTTCCCTAAAGCTTCGATAATTGAGTAAATAGTATCTGCCAAAGTAGAGATTTGTATTTAAGGAA	UofA	ss69374966	88	BZ887322-A206T	710.8	------	14	9611253	8	131917943	131.918	NW_001493193.1|Bt14_WGA1701_3
ACACCTATCTTATAAGATTGTTTGGGTGACAAATAGAGATAATATACATAAACACTCATTAAATATTAGTTTCTTTTCTCCTTCTCTTTCCCTAAAGCTT[C/T]GATAATTGAGTAAATAGTATCTGCCAAAGTAGAGATTTGTATTTAAGGAAGGAAATAGGAATATAACAATTTTTTTTGTTTTAAAGCCAGGGCTTCCCTG	UofA	ss69374967	88	BZ887322-C256T	710.8	------	14	9611303	8	131917893	131.918	NW_001493193.1|Bt14_WGA1701_3
TTTGGATTCTTCTTGAATGTAGACTCCCAGATAAACAATCTGTGATTGCATTAGAGGTCATATTGCTTCAGGTCTCTTTACAACTCTGATGAGCATGAGC[A/G]TTTCTTAGTCTAAGCCAAGAATCCTCAGTGTTTTTATCATGACTGTAATTCTGAAACAGTATCGACCGAGTTTAGGAATGCAGTACGTACAGGTTCAACC	UofA	ss69374970	89	BZ879040-A200G	725.9	33.2	14 & Unknown	9772192	8	131708277	131.708	NW_001493193.1|Bt14_WGA1701_3	NW_001508460.1|BtUn_WGA9787_3
TTCACAGAGAAGGTGACATGGAAACCAGGCTGGAAGGATGAAAAGGTTTCACAGATTGGAGAAGACTTAAAATAGAAGTCTGAGTAGACACAACTGCAGGTGCCAGCTTTTAAATGTATGAAAGAAGAAGCCATGTTGAAGAGAATGGGGTGGGATGAGAGGGGTAGATGGAGAGATGACTGGAGATGATGATGGAAAGACAATTGGAGACCAAATTGCAAGGAGCCCCCAGGGCCAGTCAATGGTACTA[A/G]GAGATTTGATCCTCTGGGTTGATTCCATGAATACCTTTTATCGTGGAATCATCAAGGCCCAGAATGTTGGACCTGGAGGTGCCAGGAGAGAAGCACCAGCTCAAACTCATCCTGTTACAGATAAGAAAGACATGGCTCATAAAA…	BCM-HGSC	ss61480835	90	BTA-35893	730.1	31.3	14	9791996	8	131681322	131.681	NW_001493193.1|Bt14_WGA1701_3
AGTGGTTGGACCTCAGTGAAAGTTCAGTAATGGATAGAAATCAGGTCCAAAAAATCTAGGCTTAGAATCTGGGCATTAGTTGTCAAATGGACAAAGTTGTTACTTGGGTTTTGTCCTACATCCAGTTTCTTTCTTTTCTTCCCTAAAAGAAAGCCACAAGCAAATACAAGGAGCAGAGAAGCAGAGCAGACCTCAGCTCTCCCTACAGGAATGCCTTGTGAGGTTATTAGCTCAGCCACTTTCCATTAAC[G/A]CAAATAAATCGCTCAGAAACATCTGGGCCACATTCGTCAGGAGTCCAGCTTGGAGCTGGCACTTCACTTTCAAACCCAAAGTCATCTTGAACCTCCTTTGATGCCCCTGAGGAAACAGAAGGGTTCCAGAGCCCGCCACGTCCC…	BCM-HGSC	ss61480836	90	BTA-35894	730.1	------	14	9796366	8	131680669	131.681	NW_001493193.1|Bt14_WGA1701_3
GGCTGTTGCAAGTGAAGGGGTCCTGAAGCTTAGTTCACAGGTCCAGGGGGGTCACCCCCACCTGATATAGCTCTTAGTGGGTCTCTCTGGCCATGTATTGAGATCAGATTATAGAGAAACAGGGCAGAAACAGGGGACCTTCAAGGAGAGCCTTTAACTAACCCTGGTGAGAGGCTATGCAGTGCAGAGGGGAGTGGTCTGGTCGGGTTCTGGATGTATTCTGAAGGTCCAACCGACTAGATTTCCTGAC[C/G]GATGGGGTGTGGGACGTGAAACCATGACAAAAGCCAATGAGGACCACAGAGTTTTGGTCGGAGCAGCTGGAAGGATGGTGTTGCTATGAACTGAGATGTAGAAGACTTTTTAAAGAACCAATGCCATACACTGTTCTAGCACCT…	BCM-HGSC	ss61477434	91	BTA-22322	737.5	------	14	9893779	8	131588195	131.588	NW_001493193.1|Bt14_WGA1701_3
GCATGAATAGACCAATAAAACAGTGTGAAAAGTACAGAAATAAATCCAAGTATTCATAGAAATTTAGTTTATGATTAAAAGGACATTTAAATCAGTGGGAGAAAAGGAGATTATTCAATAAATGGTGTCATGTTTAGACAAATGGTAGCCATCAAAAACAAAGTTTAGATCCCTTCTTAGATTCCTATACCCAAATAAATTCCAGATGGAGCAAAGATTTAAACGGAAAACAACTCACCATAAAAGTATT[T/A]AAAGAAAACATGGAGATTTTATTTAAATAATATCCAAATGGGGAAGGACTTTGCTTTTTTAAACAGGACACAAAATCCAGAATCCATATAAGAAAAAAAGATTGGCATATATGATATCACCAAATTACAAATTTCTGCCTTGCA…	BCM-HGSC	ss38326853	91	BTA-04801	737.5	34.4	14	9899190	8	131583985	131.584	NW_001493193.1|Bt14_WGA1701_3
TGTCCAAACTGTAGTCAGCTGCAGGCGACTCCAGTTCACAACATCCTCCGTAAAAGGATATGAATCTCCTCATCGGTGAAGTCACTTCTGTTGAATAAAACTCAACACCTATTTGGAGATTGGCAGTAAAGAAGGGCTGAGGTGCCCAATGACTTATGTCCCTGTTTCTGCCTGGCGTGCAGTAATCGCTGTCTGGAATGACATACTGTGGGACACAAAATAGAATTTCAATGGAAAAAGCAGAAATGTG[G/A]GTGGATAAAAATTAAGATGCTTGATGGTAATGAATTCTGGTTCACTCTGGCAGGTACTTGCTCTAAATCTTTCTTCACTGGTGGCAGGGGGAAATGAGAGGTTATGGAGAAGAGCAAGGGGGTTGATAACACACATTCATTCAC…	BCM-HGSC	ss61517788	91	BTA-111174	737.5	------	14	9979791	8	131489751	131.49	NW_001493193.1|Bt14_WGA1701_3
TCCTGTAAGTCTGCCAGGGTGGAGCTGGAAACCACAGGGCCTTGTCCACTTCCGCTCAGCCCAGGCAGGGTGGCTGGCGCCATCTCTGAGGACCAAAGGCAGAGACTTCGGGAGACGTCCAACAAGAGGTCTCAGAAGAGAGACACAGAGCTCCCCCTTTTCTTCTCTACCCAAAACTGTCTCCTCCCTGGCACTAGATATCAAGTGAAGATAAGAAAAATAATCCGTAGATTTCTACGAGACAGAACAA[C/T]AACAACAACAAACCCACAGCAGACAGGAAACACAAAAGAGTGAACTGCAGGTGAAACACAAAGGCTTTCAGATACTGAGATCTTACATTCAGAGCATTCACTACTGTGTAACTTTGGATAAGGCATTTTACCTCTCTGAGCAGT…	BCM-HGSC	ss61480838	92	BTA-35897	739.3	32.9	14	10037457	8	131433012	131.433	NW_001493193.1|Bt14_WGA1701_3
AATCTTTGATAAGTGAGTTAGTGGGTTTTCTGCAGCTCTGGATGACCTGCAGAAAGCCTTCCACGGCCCTGCATTGTTCACCCATTTATTTCCTTCTGCTGGAGCCAGGAAGATAACCCCGTCCTTGGAAACCACCTGGCGCTGGGTTTCAGAGCTCTTGGGAAAGAGGGAGCTGCCATCCGTTGCCTGTCTTCTGAGTGCTCTGTGTGCCCTCTGATTTCGCTCTCTAAAGCCTCAAGGTGATAAGGAT[G/A]GATGTCCCTTCCTGCTTCACAGACCCGGGTAGGGGAGGCGGACAGAGTCTGAAACCTGCCTCACCCACCGGCTCCACAGTCACAGGCAGGGCTGTGAGGTGAAGCTGTGCGTAGTCTTATGAGGCTGTGCTCCCTCACCCAGCG…	BCM-HGSC	ss61535498	93	BTA-35898	742.9	23	14	10117482	8	131356240	131.356	NW_001493193.1|Bt14_WGA1701_3
TGGCGCTGGGTTTCAGAGCTCTTGGGAAAGAGGGAGCTGCCATCCGTTGCCTGTCTTCTGAGTGCTCTGTGTGCCCTCTGATTTCGCTCTCTAAAGCCTCAAGGTGATAAGGATGGATGTCCCTTCCTGCTTCACAGACCCGGGTAGGGGAGGCGGACAGAGTCTGAAACCTGCCTCACCCACCGGCTCCACAGTCACAGGCAGGGCTGTGAGGTGAAGCTGTGCGTAGTCTTATGAGGCTGTGCTCCCT[C/T]ACCCAGCGGTCTCTGTCCCAAGTTGTGGGTAGTGAGCCAGACTCATTCTTCAGTTCCACCTGCAAGTGTGGGTGGAGGGGGTTAGTCTGACAGGAGTGGTAGCTCCAACCAGTCAGGCCCTGTGCTGGCAGCACTGAAGAAGCT…	BCM-HGSC	ss61535499	93	BTA-35899	742.9	------	14	10117618	8	131356104	131.356	NW_001493193.1|Bt14_WGA1701_3
AACATTCAATCCCTAAATAGTCCTTCCTATGAAGTATTCATGCTCAATTTGTTATACAGTAAAGAAACGGAATTAGAAAAATTAATGTGGTAAAAGTCATCTTAAATTTAAATGTCACTTTTCCACTTGTTTTCTTGGCCTGTTTATTTTTTTCTTCTGTCTCCAGCATTCAGAAACTGCAACTAAATTATGGTGCCCACTTCTATAACAAATCTGCTTGTGCTTCAACAATGCACACATTTTAGAAGGC[G/A]CATCGTGAAACCTTTACACCATACCAGAGGGATGTAAAGACAGAACTGAAATAATGGTACTACATCATGCCGTTACTTAAAATCATGTACACAGGGTGGCAGGGTCAGGAAGGGAAGAAAACCTTCCTAGGCCAGAGTTCTAAA…	BCM-HGSC	ss61535502	93	BTA-35902	742.9	------	14	10120837	8	131352076	131.352	NW_001493193.1|Bt14_WGA1701_3
CCTGTGTGACTGCAAACGAGGTGCTTGGCCTCTCTGAACCTCAGCTTCCTCACCTGTGAGATCATGACGAATGCCTGTTTTCCTAGGCTGTTTAAAAAAAAAAAAAGATTGATGATTTTTACCTAGTGTCTCTACGTGCCTGGTTCCTAGCACTCAAAATGGGTAATTATTCTTCCAGGATGCCTAGAGCTTGGGGAATACACTCAAGGATCTGGAGCAAAACACTGCTGAACTTGATTCTCTGATCTTG[A/C]AGTTTAACAACTTCGTGGCCTACAGAGGTTAATACTTCTCACTTGGTGGGGTTGTTCTGAGAGAAAGAACAAAGAGCTTCATTTCCGTTGGGCTCTTGAAAGAGCAGAGGCTCATTGAAACTTACTCAGAAGTAGTGATGGGGG…	BCM-HGSC	ss61535503	93	BTA-35903	742.9	------	14	10128127	8	131345407	131.345	NW_001493193.1|Bt14_WGA1701_3
CAAAATGGGTAATTATTCTTCCAGGATGCCTAGAGCTTGGGGAATACACTCAAGGATCTGGAGCAAAACACTGCTGAACTTGATTCTCTGATCTTGAAGTTTAACAACTTCGTGGCCTACAGAGGTTAATACTTCTCACTTGGTGGGGTTGTTCTGAGAGAAAGAACAAAGAGCTTCATTTCCGTTGGGCTCTTGAAAGAGCAGAGGCTCATTGAAACTTACTCAGAAGTAGTGATGGGGGGCAGCGTTC[A/G]TTCCAGACCACCTCTTGATCTCTCTGTGATGTCTCCTTTATTGCGTCTGTGTTTTCCTTCTCCTCCTGGTCTGGACTTGCTCCTGCTTTTTGTGTCTTTGTATCTCTGTTACCTGCTGCTTAGTTGGAGTCTGTGTTTCTTCAT…	BCM-HGSC	ss61535505	93	BTA-35905	742.9	------	14	10128281	8	131345253	131.345	NW_001493193.1|Bt14_WGA1701_3
GCAAAACACTGCTGAACTTGATTCTCTGATCTTGAAGTTTAACAACTTCGTGGCCTACAGAGGTTAATACTTCTCACTTGGTGGGGTTGTTCTGAGAGAAAGAACAAAGAGCTTCATTTCCGTTGGGCTCTTGAAAGAGCAGAGGCTCATTGAAACTTACTCAGAAGTAGTGATGGGGGGCAGCGTTCATTCCAGACCACCTCTTGATCTCTCTGTGATGTCTCCTTTATTGCGTCTGTGTTTTCCTTCT[C/G]CTCCTGGTCTGGACTTGCTCCTGCTTTTTGTGTCTTTGTATCTCTGTTACCTGCTGCTTAGTTGGAGTCTGTGTTTCTTCATTAAGATACCTGTGCCCGGTCCATCGTGGCTTCTCCTCTGTCACCTTTTCCCTTTTGCAAGTT…	BCM-HGSC	ss61535506	93	BTA-35906	742.9	------	14	10128343	8	131345191	131.345	NW_001493193.1|Bt14_WGA1701_3
TGTGTTTCTTCATTAAGATACCTGTGCCCGGTCCATCGTGGCTTCTCCTCTGTCACCTTTTCCCTTTTGCAAGTTCCTTAGGGGGTCAGCTCTGACTAGTCCAGCTCCTCTGTCTTCTCTCCAGCCACATCATCAGTTCCTGGGAAGCCCTTGGTCAAGCTACCTTCCCTGGCCTAGTTAGTGCTGGCTAGAAGAAAAGTGTGGTCCCTTGCCATGGAACCTGGCTGTGTCTTTCCTGATCTTTGAGTTG[A/G]GGCTCTTTGAAGGTAGTTGTTGTGATCACCACATGTAATCAGACACTATATACCAAGTCAGTGCCATGTTAATAAACGTGTTAAGTATTTTTGAGAATCATTTTCTGTGTTTCCGTATTACACAAAAACGGAAATATTCTCAAG…	BCM-HGSC	ss61535507	93	BTA-35907	742.9	------	14	10128663	8	131344871	131.345	NW_001493193.1|Bt14_WGA1701_3
TAGAAGAAAAGTGTGGTCCCTTGCCATGGAACCTGGCTGTGTCTTTCCTGATCTTTGAGTTGAGGCTCTTTGAAGGTAGTTGTTGTGATCACCACATGTAATCAGACACTATATACCAAGTCAGTGCCATGTTAATAAACGTGTTAAGTATTTTTGAGAATCATTTTCTGTGTTTCCGTATTACACAAAAACGGAAATATTCTCAAGGCAAAGGTTAACGATAACTTTTGGTTTCAGGAGCTATTTCTTC[C/T]CTTTTGACACAAGACAGGCCTTTGGTTGGAATGTAACAGACTCTGTACAATGAGTCAAGACTCCCACTGGTTTGCATTTTTCATTAACGTGTCATTCAAGGAAATCCTGGCTTTTTGGGTCATGGAACAGGCCTCTCTGTTTAT…	BCM-HGSC	ss61535508	93	BTA-35908	742.9	------	14	10128851	8	131344683	131.345	NW_001493193.1|Bt14_WGA1701_3
AAGAAAAGTGTGGTCCCTTGCCATGGAACCTGGCTGTGTCTTTCCTGATCTTTGAGTTGAGGCTCTTTGAAGGTAGTTGTTGTGATCACCACATGTAATCAGACACTATATACCAAGTCAGTGCCATGTTAATAAACGTGTTAAGTATTTTTGAGAATCATTTTCTGTGTTTCCGTATTACACAAAAACGGAAATATTCTCAAGGCAAAGGTTAACGATAACTTTTGGTTTCAGGAGCTATTTCTTCCCT[T/C]TTGACACAAGACAGGCCTTTGGTTGGAATGTAACAGACTCTGTACAATGAGTCAAGACTCCCACTGGTTTGCATTTTTCATTAACGTGTCATTCAAGGAAATCCTGGCTTTTTGGGTCATGGAACAGGCCTCTCTGTTTATCAT…	BCM-HGSC	ss61535509	93	BTA-35909	742.9	------	14	10128854	8	131344680	131.345	NW_001493193.1|Bt14_WGA1701_3
AGAGTAGTGTGGGTATGTTTGTCCCAAACTCTTAATTTATCCCCAAACCCACTCTAGTATTTTTGCCTGGAGAATCCCATGCACAGAGGAGCCGGTGGGCTACAGTCCATGGGGTCGCAAAGAGTCAGAGAAGACGGAGCAACTAAGCACAGCACCGCCACATTTTATTTTAAAACAAAGGCAAACCCTGTAATCCTGAGACGTTAAACGGCTTGCCCAAGTTCACAGAGGACAGTTTAGTACCAGGAAT[G/A]AGCCCACGTCTGTCTCCTACTCCTGGGGCTTTTCCCTCTACCAAGGTGCAACTGGAGTTCCAGACTGGCCCTAGGATGGGACTCGTGGTCCTCAGCTGGGAAACCTGGTGGTGTGAGAGCAGTCACTGGGATGACCCCATGGTT…	BCM-HGSC	ss61535513	94	BTA-35913	766.7	23.9	14	10131611	8	131343076	131.343	NW_001493193.1|Bt14_WGA1701_3
TCACAGAACTGTAGAGCTGGGACTTAAGAGATTACGTATTTTCTGTACTGCCAAAGTTTTATTTTTTAAATTGAAGGATAGTTAATTTACAATGTTGTGTTAGTTACAAGAGTATAGCAAAGTGATTCAGCTATACATGTATATGTACATATATTCTTTTTTCAGATGCTTTTCCATAATAGGTTATTATATGATAGGGAGTATAATTCCCTGTGCTATTCAGTAGGTTCTGGTTGTTCACCTATTTTAT[T/C]TAGAGTAGTGTGGGTATGTTTGTCCCAAACTCTTAATTTATCCCCAAACCCACTCTAGTATTTTTGCCTGGAGAATCCCATGCACAGAGGAGCCGGTGGGCTACAGTCCATGGGGTCGCAAAGAGTCAGAGAAGACGGAGCAAC…	BCM-HGSC	ss61535511	95	BTA-35911	789.6	35.9	14	10131863	8	131342824	131.343	NW_001493193.1|Bt14_WGA1701_3
AGCAGGACCATCTCTAGGTCTGTAGTT[C/G]TTTTTTCAGGACCACCTTTCTCCTTTGAACAACCCTCGCTGACCACTGCAGTTAAGATTCTGTAGCCTGCCTGTACCTTACTGCTTGTTTCAAACTGCAT	UofA	ss69374971	96	BZ939450-C53G	791.4	32.2	14	10169483	8	131312175	131.312	NW_001493193.1|Bt14_WGA1701_3
CGAGCAGTGGCCTTTAAAATTCAAACTGTCACCTTGTCTACAAAGCCTGGCTCAGACTGTCCAGGCAGTTCAGTTCAGCATGTCCTGAGTGTGCGAGCCC[A/G]GTCCTTATATGGCTAGATGCACAGAGAAGAGGAACTTCCCCTCAACTGGCTGTAGACCCTCCCAAGATAGCATCTTCAAATCACCTCTGGCTTGAAACTT	BCM-HGSC	rs29021171	97	SCAFFOLD230838_1182	799.1	------	14	10334402	8	131083681	131.084	NW_001493193.1|Bt14_WGA1701_3
AATCTATCTGACACTTTGTGACCTCATGAACTGCAGCCTGCCAGGCTTCCCTGCCCTTCACTATCTTCTGGAGTTTGCTCAAAACTCACATCCACTGAGTCAGTGATGCCATCCAACCATCTCATTCTCTGTTGCCCCCTTCTCCTCTTACCTTCTATCTTTCCCAGCATCAGGATTCTGAGCCACTCTGAGTATAAATGATCAAGAGGAAAACACACTGAAGGATGGCTCCTAAGCTGAGCCAATCCAC[G/A]CCTTTGCCTATAGCTCCTTGAGTGCTGCTGCCTTTTGCACATGCTGTTCCCTTTGTCTGAAATGCTTTTCCGAGCAGTGGCCTTTAAAATTCAAACTGTCACCTTGTCTACAAAGCCTGGCTCAGACTGTCCAGGCAGTTCAGT…	BCM-HGSC	ss38328865	97	BTA-06813	799.1	32.6	14	10334823	8	131079277	131.079	NW_001493193.1|Bt14_WGA1701_3
AGTCATGTGTTTGTAACTGATGTCAGCTACAGAGTTGCTTAATCCAAAGTGTCAGGTGAAGTCTAGAAAGATGGAGTTGTTGGGCTCCTTTTGTTGATCC[C/T]GGAGTGACCACTGTGGTCATTGTTGGGGCTGAGATTTAGGGCTTGTTTGTTACCACAGCATAACATGGCCCATCCTGACGGATGCAATCATCCTTTTTAA	UofA	ss69374972	97	BZ867731-C318T	799.1	------	14	10369641	8	131037035	131.037	NW_001493193.1|Bt14_WGA1701_3
ATCCCTGAGCAGGGCTCAAAGCCTATCTAGCATCAAGGATGACATCAGAGCTGCTCCTCAAAAAGAACCAAAGAACAGACTCAACAGTTCAAACCCAATACATTCCTGTGATTTAGCAAAACATTAACCAATCTCTCAGAGGCCATAAAGTTATCCGTATGGCCATATGCCCCCAGAGTTACAAGGTGTATCCCTAAGTCTCCTCACATTTCCAAGTGCAACACAGTGCTCATACTGGGCAGCTGCAGTT[C/T]AAGTTTCACCATCCCTCTGAGTGACCTGCAGGAAGGCAGCATCTGCTGGCCCCTCCCTACGCCCTGAATACACTTGCCATGCAGCTGCGTCTCAGCCTTCTCTAGGGTCACTCCTCAAAGTGGTCCCGCCATTCCCTCCTAAAG…	BCM-HGSC	ss61524851	97	BTA-15809	799.1	------	14	10378604	8	131033749	131.034	NW_001493193.1|Bt14_WGA1701_3
ATTAATTAGCAAGAATAACCAACAGTGAAGAACTACATATAAAGTG[T/G]GAAGTTCCTAAAGGCAGATATAAACTAAGTATTTGTTGCTTATATCAGCCAATGTAAAACTTTTGACACTTACTGGTAACCTGTAAATGAAATGTAGTGA	UofA	ss69374973	97	CC466235-T77G	799.1	------	14	10430708	8	130957627	130.958	NW_001493193.1|Bt14_WGA1701_3
AAGAAACACTTCCTTTGTTCACACTTGGCTCTGAGGCTGGGTAGACAGTCAGTGGCCTCTCTCACTTCCTCCACCCTGGGAGCCCCTGGGTCCACTCTGTGGACCAGTTATGGTGAGACAGGGCTCGTGGGTCTGCAGGAGTTCGGTGAATTGCTGTGTCTTATGGGCATTTTCTGTATTTTCTATATCTCAGCATCCTTCCCACCTTCCTGTCTGGGGGAACCCCCAAGATGTAAATCTTGCAGGGGAA[C/T]GGAGCTTTGACTCCCAGCAGCAACCAAGGTGGAGTAGATGTTCTTTTTCCCACATCTAGCTGCTTGGGCTGTGGCATGTGGCCTCTGAGTGGCCCTGTGGCTTAGATTCCAGGTTGAGTGCAGCAGTGATGCAGGGGAGTTAGA…	BCM-HGSC	ss61475686	98	BTA-15812	809.5	30.3	14	10339505	8	131071971	131.072	NW_001493193.1|Bt14_WGA1701_3
GTGAAGTCTAGAAAGATGGAGTTGTTGGGCTCCTTTTGTTGATCCCAGAGTGACCACTGTGGTCATTGTTGGGGCTGAGATTTAGGGCTTGTTTGTTACC[A/G]CAGCATAACATGGCCCATCCTGACGGATGCAATCATCCTTTTTAATAACCACAGTTTGATTTAGAAGTCGATATGCAAAAGAACATGTTGCAAGGTTATA		ss69374974	99	BZ867731-A374G	822.2	33.6	14	10369696	8	131036980	131.037	NW_001493193.1|Bt14_WGA1701_3
AATTCTGTAAAGACTTTAAAGAAAAAATGGTCCACATAAAAAAAGAAATCTTAAAAAAAAAGTTGAGTCATCTAGTATTTTAGATGAAGCTTGGACATTGAGAGATTTAAGTTAATATTTGTAGAAAGAAAGGGGCAAGTAGGAAGCAAGGAAGCTTGAGTGACTCATGCATGTCAAAAGCTTTAGAGCCTGGGGTCTAATCTTGGCTTCATCTCTTAGTAACTTTTTGACCTCCAGCAAAATACTTAAC[G/A]TTTTTTTTTTTGTACCTCACTGGAATTTTGTTATCCAGAAACTGCTGCTGCTGCTGCTGCTGCTAAGTCGCTTCAGTCGTGTCCGACTCTGTGCGACCCCATAGATGGCAGCCCACCAGGCTCCCCTGTCCCTGGGATTCTCCA…	BCM-HGSC	ss61524852	100	BTA-15810	829.2	31.1	14	10375017	8	131031659	131.032	NW_001493193.1|Bt14_WGA1701_3
TGACCCGCCAAGAGCCCCAATACATGAGGCTGGGAGGTTCTCAAAACAAACAAAAATGAGCTTAGAGCTCAACTCCTAGGACTTAAATGGACTTAAATGA[A/G]CACCGAGATTAAAACGTTTCTTGGGCTCAGACTGCAGCCTAGAAGACAGATGTGAGCCTGACTGCTGTGAGCAGCAAGGGAGGAGGGTGGGAGAGAAGCA	BCM-HGSC	rs29012817	101	SCAFFOLD135027_2960	842.2	37.6	14	10534630	8	130779978	130.78	NW_001493193.1|Bt14_WGA1701_3
AGAAGTATGATTAATTAGCCTCCTCAGACTTCATTGGTTCACAGAGAATATCTTTGCAACAAAGGATGCTTGGCCCAGCAAAGCCTATCGTGGAAGACAA[A/C]GGGGTCCTCAAGAGCCCACTGGGAGAAGTGATTTGAAGTGAGGGATCTCTCCTTACCCCCTCCTGTGACCCTCACATATGAGACCACCTGTCTGCTCACA	BCM-HGSC	rs29012823	102	SCAFFOLD135027_3247	844.7	34.2	14	10534917	8	130779691	130.78	NW_001493193.1|Bt14_WGA1701_3
CAGCCAAATAAAAAAGATAAATTTTTAAAAAATAAGCAAAACCATCAAACTTGGAAGGAAAAGGCAAACCATTTGAACAGATGTGCATCACAAAAGATATGCAAATGACCAATGAGTACATGAAAAAAAATGCTCAAAATTATGACATCATGGAAGTGCAAATTAAGAGCACCACAGACACACTATTAGACACAAGAATGTCTAAAAATCAACAAAACAGACAACGCTAAGTGCAAAGAAGGAAGTAACC[A/G]CTGTTCTCCATGACTTCACCTCTCTTAAAATCTCCAAACTCTCCTTCCACTAGGCTTCCCGGAAACCTACATGAAACCATACCTCAACATTCAAGGCGGCTTATACCTAATATAGCCTTTCTTTCCCTTTCTTGCACTCACTGC…	BCM-HGSC	ss38323917	103	BTA-01865	850.4	34.6	14	10563839	8	130754152	130.754	NW_001493193.1|Bt14_WGA1701_3
CCTTCCTTTCCTCTTTCTTTCAACTGAACACAAATTTCAGTACCTGCTCAGGAGAGTGATTTTTCAAAGAGCCAAGGTAAAGGTGTTACACCACATCTGTCTTATTGTCCAATGAGGAGACAATTTCAATTGTGTGATAAGAGTAACAGAAATTATTCCCCAAATAGAATGTAAAAATATTAAGTGCCTTCATCCTAAGAGTTTAAGGTGATGTTTCTCAGGCTCCCCTAAGCAGTTGCTAAATGTGTAA[C/T]TCACCAGGTGATTACTCAGTTGACCCCCACATGCTACCAGGGCACAGTCAGGACCAGGACTCACATATGGAAACAGCTGGTCCAAGTTTTTTCAATGTAAGCCCAACGACAATAAATTTAAAAGGCCATAAGCCATGATTTTTA…	BCM-HGSC	ss61499653	103	BTA-15807	850.4	------	14	10576268	8	130741723	130.742	NW_001493193.1|Bt14_WGA1701_3
TCTTACTCCACGATTTCCCAGCTACGTGATTTGGACAAGTTCCTTGACCCCTCTGAGCCTCAACTTTCTCATCTACAGGATGGGAATGATGATACTTTGA[A/G]GCTGAAATGAATAGCACATGTGAGGCACAGAATGCAAATCAACTGGGAGGTTTCCTTAAGCTGCAATATTGCTAAGAAATAAAGGTACAGTTTTTCTACC	UofA	ss69374975	104	CC767106-A322G	856	------	14	10632616	8	130681753	130.682	NW_001493193.1|Bt14_WGA1701_3
TCTTCTTGGCTAGTTTTCAGCCTGACCAGGAAAGTTTAGTGAACTCCTAGGCAATTAGGAGCTGCAGGGGTCAGGTTCTTACTCCACGATTTCCCAGCTA[C/T]GTGATTTGGACAAGTTCCTTGACCCCTCTGAGCCTCAACTTTCTCATCTACAGGATGGGAATGATGATACTTTGAAGCTGAAATGAATAGCACATGTGAG	UofA	ss69374976	104	CC767106-C246T	856	------	14	10632692	8	130681677	130.682	NW_001493193.1|Bt14_WGA1701_3
CAAGGTAGCTTTTTTCTTTCAATAAAAACATGTTCCTCTCTTCACCTCTGTGGGTATAGATTTGATACTATATGTAAATGTGCCATGTAAACTCTAAAGTGCTATAAAAGTGAAAGCTATTTTAGTTAATAATTAACATTAATGCTAATAAAATATTGTCCTCTATTAAAATGCAAATGCTCTAGGGAGACTAAGGCATTAAACCAATTATGCATGACTTGGTGAGAAATATTTCATCAGCAACTTTCTC[G/A]AGCAATAAATGAAGTGGTGTGGAATAGAGGCGAGAGAGAGACAAAGGGAGAGAGGAAGAGGAAATGTGAAAGGGACAGGAGAGAAAACATAGTTATGTACATTGGGAATGAACAAGATTAAAGGAGGGACTAGCAGAAAGTAAG…	BCM-HGSC	ss61524855	104	BTA-15815	856	30.7	14	10649370	8	130655302	130.655	NW_001493193.1|Bt14_WGA1701_3
TCTGGATGATGGAAACAACTGGCCAG[G/T]CGTTTATACAAAGTAAAAAAAAGCATCAGTGTGCTTGACTGATGGAGACCTGTGTTTGTTGGAATAAAGTTTGGAGTGATGCTGGCTAACTGACCATGGG	UofA	ss69374977	105	BZ946479-G56T	867.4	23.1	14	10851852	8	130448882	130.449	NW_001493194.1|Bt14_WGA1702_3
CTTGAACGTGGAGTAGCTCCTTTCAGCCAAGATACTTCAAATACCATTTCTTAGAAATGACCACGATTTTATTCTTGAAGCTTTTAGTGTGAACAACATT[C/T]CCAAGTTTTCCAGTGTTTCCATTCACTTTAACCTTTTCCTGCAGAAACTGTTGAAAATTTCCAGAATCAAAAATTCTATCTTCTACTGGATGAGTAAGAT	UofA	ss69374978	106	CL605960-C177T	893.2	19.9	14	12779054	8	130391058	130.391	NW_001493195.1|Bt14_WGA1703_3
TGAACGTGGAGTAGCTCCTTTCAGCCAAGATACTTCAAATACCATTTCTTAGAAATGACCACGATTTTATTCTTGAAGCTTTTAGTGTGAACAACATTCC[C/G]AAGTTTTCCAGTGTTTCCATTCACTTTAACCTTTTCCTGCAGAAACTGTTGAAAATTTCCAGAATCAAAAATTCTATCTTCTACTGGATGAGTAAGATCT	UofA	ss69374979	107	CL605960-C179T	924.1	30.8	14	12779056	8	130391056	130.391	NW_001493195.1|Bt14_WGA1703_3
TTAATCTTCAGGTTGAATCCCTCATCTCCCCACATTCCTAACACTGGGGGTTGAGTCTGTACTTGACAAATGGCTGCCTGGTAAAGAGACCCCCCATCATCACCCAAATCCAGTTAGAAAAGGAATGCACCCTCAAGAACGGGGCCTGGTGAAAAGGGCTTAGAGACAGTCTGGGCTGAAGCAGGGTCCTTCTGATTCCATTTATCAGTGGTGTGGTGGTGTCTTTTGAAGTGGCTTCCTTCAGTCTTGG[A/C]AGGAGCTCAGAGAGCCACCAGCGTAGGAGGAAATGCCACCCACAGCCTCCATGAGGCTCCTCAAGGAGGGGGCACAGCTGGAGCCAGGCCTTGCTGAGACCAGGCTGTGCCAGGGAAGAAGAGGAGAGAAACATGCTGACTCAT…	BCM-HGSC	ss61519385	108	BTA-114243	931.5	------	14	12655306	8	130261065	130.261	NW_001493195.1|Bt14_WGA1703_3
AATCTCAGTGATTGCATTCACTTGAAAACTATGGCAGAAAATGTAAATTTACTTGAGTCAGTCTATTCTTAATGCATTCAGAGATTACAAGTGAGCTTTTTTTCTTAGAGTATCCTGAAAAGAATTCCAACCTTATTTAGCAAATAGGAACTAGAAAGAACATGAAGGCAGGCCATGGCAGAAACCCCATTTTTTTAATCTTCAGGTTGAATCCCTCATCTCCCCACATTCCTAACACTGGGGGTTGAGT[C/T]TGTACTTGACAAATGGCTGCCTGGTAAAGAGACCCCCCATCATCACCCAAATCCAGTTAGAAAAGGAATGCACCCTCAAGAACGGGGCCTGGTGAAAAGGGCTTAGAGACAGTCTGGGCTGAAGCAGGGTCCTTCTGATTCCAT…	BCM-HGSC	ss61519384	108	BTA-114242	931.5	34.5	14	12655112	8	130260871	130.261	NW_001493195.1|Bt14_WGA1703_3
TATAGGGCAGAGAGTTAAAAGCTTAGGCCAGTGATGTCAGCAGAGCTATTTCATGGAAGATTTAAATAATAGGTTTTGGATCTCAGGCTGGACCTTGAGG[A/G]GCAGTGTGTGGCCGTAGGAGAGTTTTATGGGTAGGAGGACAATGGACAAGTTACTTTTCCAAAGGGACCACTCTGATTGCAATAATAAGATTGCATTAGA	UofA	ss69374983	109	CC525898-A134G	933.3	------	14	12643203	8	130250049	130.25	NW_001493195.1|Bt14_WGA1703_3
GATTGCATTAGAAGGAAGCAACAGTGGTTTGGAGACATCATCTGCTGAGAAGCAAGCCTCTGGTGTGGTCTGAATAGGACTTAAAGAAGGGCAGTGGTCA[C/T]GGGCATCCATATGGGAATTAGGATCAAGAGAGATTCCGGAGACCAACTGGGAAGAAGAACACTGCTTATTTAGTTAATCGGACAATTGATATTTTAGTAT	UofA	ss69374984	109	CC525898-C322T	933.3	------	14	12643015	8	130249861	130.25	NW_001493195.1|Bt14_WGA1703_3
GTAGTTCTTTTTTATTTGTGTTAAGTGCTGTATTATATTCCATTCTATGAAAATACTATAACTTATAGTAGTTATATTACTAGTATCACATAGAAGACTCCTGAGGTTGTTTTCAGCTTGTATTATTATAAGTGCTATTACAATACACATTTTTAAACATGGGTCTTTGTGCTTTCGAGTGAGCTGCTTTAGATTATAGACACAGAGAAATTTCTAGATCATATGACACACATCTTCAGCTGTGCTGTAT[A/G]TTACAGAATTGTTTCAAAACCAGTTATACCATTTTTCACTCCCGCCAAAGATGGATGACTTCCCCAAGCATAACAAACACATGCTTTTTTATTGTTTCCAGATTTCTGCCATTTTATTATATTACCGTATTTCTTAAGTTTTAA…	UofA	ss69374982	109	BTA-114234	933.3	------	14	12612900	8	130220923	130.221	NW_001493195.1|Bt14_WGA1703_3
TGCTTCTGAAATACAGCCTGCAAATACATGTAGTTCTTTTTTATTTGTGTTAAGTGCTGTATTATATTCCATTCTATGAAAATACTATAACTTATAGTAGTTATATTACTAGTATCACATAGAAGACTCCTGAGGTTGTTTTCAGCTTGTATTATTATAAGTGCTATTACAATACACATTTTTAAACATGGGTCTTTGTGCTTTCGAGTGAGCTGCTTTAGATTATAGACACAGAGAAATTTCTAGATCA[T/C]ATGACACACATCTTCAGCTGTGCTGTATATTACAGAATTGTTTCAAAACCAGTTATACCATTTTTCACTCCCGCCAAAGATGGATGACTTCCCCAAGCATAACAAACACATGCTTTTTTATTGTTTCCAGATTTCTGCCATTTT…	BCM-HGSC	ss69374981	109	BTA-114232	933.3	------	14	12612871	8	130220894	130.221	NW_001493195.1|Bt14_WGA1703_3
TAAGTTCTTTGTACTATCCTCAGAGAGAAAGATCTTAGAATCTGGGTAGGGCCAACCCTTTTCTTTCCCTTGAGAGGGAATCCAGGCTACAGACAAAATTTTTGGGAGAAGAGTAACTTTTCAGGGTATCTGGAGGCAGTGTCATTCTCCCTGAAAACAACTTGCAAGTGTATCCATAGGAAAATGAATTCCTCTGGCCCTTTATCCTTCAACCTTTGCATAGGACCTAATAGGTCATGGAGCACTTTAA[C/T]GTTTATAGGCTCATTTTTCATTCTCGTAATAATCATGTTAACAGGGCAAAGAGAATTATCCTTCCCGTTTTACAAACAAGAACATTCCTCAGCAAGCATCTGCATTGTTAGAGTACATCAGAGACCCTCACAATGCACGTTCTT…	BCM-HGSC	ss69374980	109	BTA-114230	933.3	34.3	14	12604935	8	130217173	130.217	NW_001493195.1|Bt14_WGA1703_3
AGACCTCTGACTACATCACTTGGCATTTGCTGATTTCTGCCTATTTTCAGTATAAGTGAATGTCTCTGGGCTATGCTCTCATTTGAATCTTTGGTATTTCAGTGAAATTCACATGTGGTCTGATGGAAATGCTGTCTCCAGAATGATACAAAGTGAACCAAGAGAATTAGATTCTAATGTTTGAGAAAATATATAGAGAAGTTCTCCAATCATTGCCTTTAGGTGTCTTTTTAGGAAGAGTGTTTTATTT[A/G]TAAGATGTCAGCACCTCCATAAGCACTGGCTTTTGAATTTCTGCTCAGTTAAGACAGGGATGGAAGTAAGTCAGAATAAAAGGGAGACAAAAATTAAATAATAGTTGTTGAATCCTAGGAATATAGTATGCATTTTAAAAATAT…	BCM-HGSC	ss61473728	110	BTA-114220	938.9	28.9	14	12541300	8	130171973	130.172	NW_001493195.1|Bt14_WGA1703_3
AGGCAGTAAAATTGCTAAAGAGCCCTACACTGGAACTAGACTGCCTGGTTCAAATCATAGCTCTATCATTTAAAGCCCCAGGACTTTGAGCAAGTCAATTCACTTCTGTGCCTTGGTTTTTGCACCTATAAAATGGAAATACTTTAGTAGTATACACGGTTCTTGTTAAGAGTACAACGACATTGGAAATTATGAAACGTTTGTGATTTCTCCTGTAACAGATTGCCTTTCATGCCCCTAGCTCCAACAG[A/G]ACTTGACATGCTCACTCACACAAGAGGCAAAAGATATGTTTGACTTCTATTTATTGATGGTTTACTCTGTGCTGATACACTACATGCCAGAAAATGGGCATTAAATAATACATCCCCATTGCCCTTCAGACATTTATAGTGGGA…	BCM-HGSC	ss61473730	110	BTA-114222	938.9	------	14 & 8	12541710				NW_001493195.1|Bt14_WGA1703_3	NW_001495461.1|Bt8_WGA1109_3
ATCTTCCCAGAAAGACTTCATGTCTTCATCACTAGTGCTTACATAACGTAGTTCCATCATGGCATTTTACCACACTGTCTTGATAATATTGTACTGAAAGTCCTTCTCTTTCAATAGATCATTGGATCTTCTAGGTCAAGGACTGTACGTTTGGAAGCTCTGTACTCTCACACACTGACAGAAATTCAGGAAGCACTCCATTCTTTCCAGCTCCTGGGAAACCCTCCATCCCGCCTCAGACTGGAAGCCT[C/T]CTGATGCAAAGAAACTTGGCTGTCCCTGTCTGTCCATTCTCCCAGCCCTCCTTCCCCACGACCCAGGCTCTTGTTATCACGTTGTGTTAGTTCATCTATTTTAGGGCCAGCTTTGCCTCTGCTTTCTCATCCACAGACCCTAAA…	BCM-HGSC	ss38330392	111	BTA-08340	950.2	------	14	11956265	8	129533212	129.533	NW_001493195.1|Bt14_WGA1703_3
TCCAGCTCCTGGGAAACCCTCCATCCCGCCTCAGACTGGAAGCCTCCTGATGCAAAGAAACTTGGCTGTCCCTGTCTGTCCATTCTCCCAGCCCTCCTTCCCCACGACCCAGGCTCTTGTTATCACGTTGTGTTAGTTCATCTATTTTAGGGCCAGCTTTGCCTCTGCTTTCTCATCCACAGACCCTAAACTGTCTGTCTCCTTGCCCCATCTGTAGTTAAACTTCCCCTCTCCCTTACTTCTCAGACTT[T/C]GCACAAGTCCAGAATTCATGATTACAAACCATCTCGTCAGAGCCAGCCCCTTGGCTGGGATGTAAATGTATAACTTCTTTAATTTATGAATGTCATGCTTTTCAGAGGGAGGGAGAAATGTCCCATTAAACTGTATCCATCTCC…	BCM-HGSC	ss61480864	111	BTA-35970	950.2	------	14	11956060	8	129533007	129.533	NW_001493195.1|Bt14_WGA1703_3
ATGCAAACATGAACTCACATAAGCCTTATCTACCTCAAACCACAGAAGTGACATTTTTCACTTTGGATGAGTAATTGGTCCTACTTTCCAATGTATAGAACTATGCTCTTCAGTGTGCTTGCTGCCAGCCACATGTGGCTACTTAAATTTAAATTAATGTATATCAACTGACATTTAGTGATAAAGCATTTCGAGAAGGAATCAGATGCCATCATCACCAAAGAAGTGAGACCAGTGTGTGGGTCCAAAC[C/A]AGGGTCTATGAACAGGAGAAGTCAGAGGGACCACAAGGCCCAGCCTTATATTCCCAAAGGCCACAAATGTACGTGTTTTGATGTCGTCTCCAGATGAGGACAAATGGAGTCACAGAGTTACAGAGGGAAGATAACTTCCCCTGG…	BCM-HGSC	ss38330389	111	BTA-08337	950.2	32.8	14	11950847	8	129527794	129.528	NW_001493195.1|Bt14_WGA1703_3
ATGCTCTTCAGTGTGCTTGCTGCCAGCCACATGTGGCTACTTAAATTTAAATTAATGTATATCAACTGACATTTAGTGATAAAGCATTTCGAGAAGGAATCAGATGCCATCATCACCAAAGAAGTGAGACCAGTGTGTGGGTCCAAACCAGGGTCTATGAACAGGAGAAGTCAGAGGGACCACAAGGCCCAGCCTTATATTCCCAAAGGCCACAAATGTACGTGTTTTGATGTCGTCTCCAGATGAGGAC[A/G]AATGGAGTCACAGAGTTACAGAGGGAAGATAACTTCCCCTGGGAGCATTAGACATGTAGACCATAACCAAACCCATTGTATAGTGTGAATTTATTCTCAGAATAGATCAATTGTAGTATGCTTTTGTATTAGAAGTATTCCTTT…	BCM-HGSC	ss38330390	111	BTA-08338	950.2	------	14	11950745	8	129527692	129.528	NW_001493195.1|Bt14_WGA1703_3
GCTGCTCCCAGAGTCCTCCTTGCATCATGTGGGTCTTTCATTGTGGTGCACGAACCCTTTAATTGTGGCAAGTGGGCTTAATTGCTCTGCAGGATGTGGGATCTTAGTTCCCTGGTCAGGGATGGAACCTGAGACCCCTGCATTGCAAGGCAAATTCTTAACCACTGGACCACCAGGGAAGTCCCCAAGGTTTACCTCTTGATGGACACTTTCCAGGGGAGAAGGGAGATTCTGGACTAAAGTTTCCCAA[C/G]TTTCGTTGTATTGGAATTACTGGAGAGCTTTAGAAAATGCTGAGTCCTAGCTTCTGCCCTCAAGAGACTCCAGCTTAATTAATCTGAGGACTTTCAAAAACTCTGTAGCTGAGATTTGAATGTGAAGTTAAGGTTGAGAACCAC…	BCM-HGSC	ss61480861	111	BTA-35966	950.2	------	14	11947037	8	129524484	129.524	NW_001493195.1|Bt14_WGA1703_3
TAGTGTTTTATTATGTCTGTCAACCAAATATCTCCACACTTCATTAACTCATGGACTCAAATTTAGACCCAAATTGTGCTAGCCTAGTTACTTCCCCTTTTCTAAGTTCATGACCTTATTTTGCTCTTGGGGGGTCTCTGTCCTTGGTCTTTTGGGTCACTCTGAGTCCCTGAGGTTAACTTCCATGCTGTGGGCCTCATACTTTAGGGGAGGCCATATTTGGTGTTCCTCTTGCACCATACATCCCCTG[C/T]TCCAGAGTCACGTTTCTTCTCTCGGTGAGAAAATGCTTCTCACTCTTTCATTCCTCTTCTCAAAGTGGATTCCACAGCAGCACCGCTCAGATTCTAAGGGTGAGTCGCAATCACTTGATTTTCTCTCCAGATGCAAGTGTCTTT…	BCM-HGSC	ss61480858	111	BTA-35963	950.2	------	14	11940258	8	129514529	129.515	NW_001493195.1|Bt14_WGA1703_3
ACGGCTACAAGGACAAGCCTACACCAGAAACAGTGCGTCTCTAGCCCAGGATGGATGTAGGCTGCGCTGGACTGGTCAGGCACCTGCAGCAGCCGCAGCTGAGTGTTCTGAAACAGACTGCACACCAGGAGAGCGTGTGTGCACCCGTGCTCCAGTGCAAGGCCTGGCACGCGGCCCAGAGTCAGGCACCGATCCAGATTAGGCTTGAATTCCCACATCAGCAAACAGCAGGGCAGGGAACAGAGGCACC[A/G]GTTAATTTTGAGTGAGTCAATGCCTTCTTTGCTGGAGACGTCCTAAAACAGGTCAAGAATTATGCCAGGATCCTGGACTGCCTCAGCTGGTCCTCAGTGATGCTGGAGGCATGCGACTGGGGTTTTGCCCCTGACTTTGGAGAA…	BCM-HGSC	ss38333168	111	BTA-11116	950.2	------	14	11936750	8	129514197	129.514	NW_001493195.1|Bt14_WGA1703_3
CATTCCTTGAGGAATGCTAGAGACAGGCAAATAAACAAATAATTTAAAAACTGTGCAGGGTACCATAATAGGTGTTTTCAAGGTGCTTCAAACATATCCAGGCACAGAGGAGGCACTCAATAAACATTTGTTGAATGAATGAATGAACAAATGAAATAGCTAGTAATTAATAATTAATTAATTAATTAAAATTTGCCCAAGGGATTTAGGGAAGCTATTTGCATTTATATAGGGTAGGTTTGCTTTTAAA[T/C]TGGGTTTCCATGGAGAGAACAGACTTGTGTACACAGCAGGGAAGAAGAGCATGGGATGAATTGAGAGAGTAGGACTGACATATATACACCACCATGTGTAAAATAGACAGCCAGTGGGGAGCTGCGCTATAGCACAGGGAGCTA…	BCM-HGSC	ss61535537	112	BTA-35960	956.4	------	14	11841230	8	129416365	129.416	NW_001493195.1|Bt14_WGA1703_3
TTTCTATGCATCAGTTTCCATTCTGTAAAATGGGTATCATAACAGTAGGTGTCTTTTAAGTATGTTGTGATAATTAAATTAGATAATACATGCAAAGCACTTAGAACAATGCCTGGCATACAATATAAATTGAATATACAATAGTGATTATTATTAATGCTAATGGTAACACATGCTACAACAGATGTGGACAAAATGTAAGATATTTAGGAGAGAATTCTAGGAAAATGGGTCAGAATGCATTCCAAGG[A/G]AAGGGCCAGCATATGTGAGATATGAGAGGTGTGAAGAAGCATATTCTAAAGAACTGGGTCAAATTGGAAGATCAGAGTCAGAGGGCAGTGGGCAGAGGATGGATGGGTTCTAGAATGAGCCAGAATCCAGGTTCTGCCAGTTAT…	BCM-HGSC	ss61535536	112	BTA-35959	956.4	------	14	11837307	8	129412942	129.413	NW_001493195.1|Bt14_WGA1703_3
TGAGATTTTATTTTTCTAGTTTTACCACTTGCCAGCTCTGCAAGCTAGTTTATTTTTCTATGCATCAGTTTCCATTCTGTAAAATGGGTATCATAACAGTAGGTGTCTTTTAAGTATGTTGTGATAATTAAATTAGATAATACATGCAAAGCACTTAGAACAATGCCTGGCATACAATATAAATTGAATATACAATAGTGATTATTATTAATGCTAATGGTAACACATGCTACAACAGATGTGGACAAAA[T/A]GTAAGATATTTAGGAGAGAATTCTAGGAAAATGGGTCAGAATGCATTCCAAGGAAAGGGCCAGCATATGTGAGATATGAGAGGTGTGAAGAAGCATATTCTAAAGAACTGGGTCAAATTGGAAGATCAGAGTCAGAGGGCAGTG…	BCM-HGSC	ss61535535	112	BTA-35958	956.4	------	14	11837253	8	129412888	129.413	NW_001493195.1|Bt14_WGA1703_3
CAACTTGACTTTCACTTTTCACTTTCATGCATTGGAGAAGGAAATGGCAACCCACTCCTGTGTTCTTGCCTGGAGAATCCCAGGGACAGGGGAGCCTGGTGGGAGGCCGTCTATGGGGTCACACAGAGTTGGACACGACTGAGCAGCAGCAACATTGAGAAGACAGTGATGGAAGCAACTCATCGTGCTGTGCAAAAGAGCAAAGGGCTTGGAGTCCTCACGTACCTGAGTTTCCATCCTAGATCTGTTA[C/A]CCTGATGAAGTTACTTAAAACTTTGTCTGAGCCTCAGCCTTATCATTTGTAAAATGGGGTTATTAATTACACAATTGCTGTCAGGATAACATGCAAACATACATGTTTAGTGTTAAGTCTAGTGCCTGTTACATAGTGATTACT…	BCM-HGSC	ss61535533	112	BTA-35956	956.4	------	14	11836851	8	129412486	129.412	NW_001493195.1|Bt14_WGA1703_3
CAGCTGAGCCACAAGGGAAGTTAGGGAATACCATTAATTTGAAAGTACAATTTCAGTTTAGCTGATGAGCATTACCCTTAAACTCTTGATTGTTATTGAAATTCTGGACTTTTCACTCCATCTCTCCAAATAAAACCATAAGCTAAGCTAGGGAAAATTTTTTAATACTTTCCCCAGTGTAAAATAGTTGCAAATATTTTTTAAGTGATTTGAGAAGTAGGGATTGAAAAGGAAGTGTTCTTTCCATTTT[C/T]CCTCTGATTATACATTTTCTTATGAAAAAATGCTTAAATTAAAGATGGCCAAGTTCTGGGATTCTTCTTTGATTGTAGCCACAATATCACACTGTCCACTTAAGCAAACCCTAGCACTGTATCATGGCTGTTTTACCCATTTGT…	BCM-HGSC	ss38331774	112	BTA-09722	956.4	26.8	14	11826388	8	129402993	129.403	NW_001493195.1|Bt14_WGA1703_3
CTCTGTTTTCACCTCTTCTTTGGCCTTGTGGCTTCTGCATGCCATTATGAGGTCAGCCGCGTGAGAAACAATGACTAAAACCAAAGGACCAGAATCTCCATCGTTGTAAGCAAACAATGAACACATGAAAGCCTTGTAAGCAGTTCATTCCTTTAAGCAGATCATGCTCATTGCCAATACTATTTATACTATTCGTTACCCAGTATAGATTAACTAATTTACAGCTAACTTACAGCTAATTTATAAAGTG[G/A]ATGAGGATGATTGGAGTGAATTGAATGAATGTCTCTCTCCTCAGAGACAGAGTAAAGGTTAACTTTAGCCCAGTTCAAGGCTAATTATAATACATTTTGCAAAAGACAGAGTTAGTCAGAGGTCTAATGAGGTATTCCCAGGGC…	BCM-HGSC	ss61535532	112	BTA-35955	956.4	------	14	11809664	8	129384076	129.384	NW_001493195.1|Bt14_WGA1703_3
CAAATCAATGAGACAATGCAATGAAAAAATTTAGATAATTTCTGAACAGGGTCTGGCATTTAATGAACACCCAAGTTGCTGCTGATATTAAAAGCACTTGTCAGTGTATTTGGGGGTTATTTATTACTCCGCTGCCCTGTCATCACCTCTCCCCCAGGACACTGTATTCTGCAGGTCTAATGCATATCTTACAGGACTGTGATAGTCTTTTTCTCTGTGAATTCTCCTACCAGCTAGATACATCTTTAGA[A/G]CAGAGGAATAAACCTTGTTCACTGTTGTATCCACATCTCCTGGTACATCTTGTTTTTAACAGACATTTGTTAAATGAATAAAGGATTGAAATTTTGAGTGGGTATTGTGACTCTAATCTTCTGCTAACTTGCCATAATATTGAA…	BCM-HGSC	ss61535531	112	BTA-35954	956.4	------	14	11806276	8	129383382	129.383	NW_001493195.1|Bt14_WGA1703_3
CCTCGTATCTATTCCCGAGCCTGGGGGTTGGGGTGGGCAACTCTGATTGAAGTTCTATTAGGAGCATTTGCAAGAGGAGGGGGAAGTTCCTTCAAGATGCAGAGGTCTTGGGCAGACAAAAGCAGATACATCCACTGCACAGATGCCTGTGAATGTTCTTAAGACATGGTTTTGATTGTGCCACTTCCCTGCTGCAGGGAACTGAAGGGATCAATGCTTCAGTGTGGCGATCGAGATCTGAGGTCATGAG[T/G]CTCCAGCTCTGTGGCTCTAGGACCTCCCTGGAAGAGTTGGTTGGGCCACTGAGTACTGGAAGTCAAGTTCCTTCTTCTCCTGAGCACTGTCTTTAGACAACTGTCAAACTGTACTTTCCAGAAAAGCACCAGTCATGTTCCATC…	BCM-HGSC	ss61535525	113	BTA-35945	969.7	33.5	14	11662570	8	129216976	129.217	NW_001493195.1|Bt14_WGA1703_3
GCTGTCCTGTGGTCCTACTGCTCAAGATTGTTAGGGAAAGTCTAGTCATGGTGCCAGACACACCTCCCCAGTCATCTGAGGACAGTTGTTCTACTCCCATTATTGCCTCCGCAGTCTTATTTCTCTAGGTAGAATGATACTAGTCAGTCCCTCCAACTGTTCTCAGGGAACAAGGCATTATCCACCAGTCCTATACAACTTTAGCAATAATATCTAAAAGACAGACTTAGCAACCAGGATACTTACTAAA[C/G]CATTGATTACATTTGTGAAAAACGTAACATAACCACTTAAATACACATGATGGGGAACTGGTGGAATAGATTACAGCATGTTCACAGTTCGTATGAACAAATAGCAAGAAGCCTTCAAGAGTGATTGGAGGAATAAATGTTTAT…	BCM-HGSC	ss61480853	114	BTA-35950	971.7	------	14	11693484	8	129251704	129.252	NW_001493195.1|Bt14_WGA1703_3
CTCCATTTCAAAGATGAGGAGACTGAGGTTCAATGAGCTCGCTAATAACTATCAGCTAAATCACATCCAAGTCCATTCATCAAGATGACCAGATGGGAAGTAGCTGGGGAGGTGGTGGCCCCACTCTTTAATTTTTTTTTCTAGAATCAAGGCAAGTATGAGTAGCTCCTGCTCAGAGCTGGGGCCTAGAGAGAGAAAGCCTCTCAAGCTGATGCATAATTTATCAACATACCACATTCCAAATATGGTG[G/A]AATCCAGTCTGACTCTCCTGAAGCTCAAAGAGCAGCTGCCCCTCTGCTTCTTCTCTGCCTCTCCTTTCCCCCAGTCTCCGGATCTAAGGAAAACCTGCTCTCCAGGCTGGCGAGAGCCCATGCAGGGGAGCAAGGCTCCCTCCT…	BCM-HGSC	ss61535528	114	BTA-35948	971.7	------	14	11666770	8	129221536	129.222	NW_001493195.1|Bt14_WGA1703_3
CCATCATTTTTCTCAGCTCCGCCTGGCTTCCCTCAATGGAACTCCTTTTTATTTTCCTACCCACTTTCATCTCTTTCCCAATGTCTGCGTATCAATCCAGGAGAAGATACTAATGGTCCCCATTGAGCCACAGAACCCTCCCTGGGCAAGTCTTAATTGCAGGAGGACTGGTTTTTGTGATGGGGCTCCTCGTATCTATTCCCGAGCCTGGGGGTTGGGGTGGGCAACTCTGATTGAAGTTCTATTAGGA[G/C]CATTTGCAAGAGGAGGGGGAAGTTCCTTCAAGATGCAGAGGTCTTGGGCAGACAAAAGCAGATACATCCACTGCACAGATGCCTGTGAATGTTCTTAAGACATGGTTTTGATTGTGCCACTTCCCTGCTGCAGGGAACTGAAGG…	BCM-HGSC	ss61535524	114	BTA-35944	971.7	24.1	14	11662383	8	129216789	129.217	NW_001493195.1|Bt14_WGA1703_3
GAGGAGTCCAAAAACGGACGGTCAGAGGGAAGAAGGCAACCCCGTGCACAGGCGCGAGGAGGGCCTGGGAGGAGACAGAATAACATGTCTGGGAGCCAAA[A/C]AGGTTAGGGAGGTGGGGGAGAAGCAAACAGCAAGGACACCTAACTGACCGTTTCCTCCGGCCAGATTCAGCAGCTGAGGCAAAAGAGCATGGACAGCTGC	BCM-HGSC	AAFC02053718	115	BES9_Contig292_918	983.9	18.8	14	11525352	8	129070366	129.07	NW_001493195.1|Bt14_WGA1703_3
CTGCTCTGACAACCTGCTGGAGTCTATTCCTGGCTCTCATCCTGGCCATTCTCTAATCAACACCAAGATGAGCTTTGAATCATGTCTCTTCTCTGCTTTAAAGACAAGGCTTCCCTTTGTGCCTAGAATGAAATCCAAAAGTCTTGACCGAAGCTCATAATCTCCTACTTGCTCTGAGCTCCACCTTGCTCCCCCAAATCATCTTACTATTTTTTATTTTTGGCTATGCTGGGTCTTTGTAGTGGCTCAC[G/A]GGCTCTACATTGCGGTGTGTGGCTTTCTCTAGTCATGGTGAGCAGGGGCTATTCTCTTGTTGCGGAGCCTGGGCTCTAGGGTGCTTGGGCCACAGTAACTGCAGCACAAGGACTCAGTAGTTGTGGTTCATGGGCTTAGTTGCC…	BCM-HGSC	ss61480851	116	BTA-35937	1000.8	22.1	14	11219420	8	128688915	128.689	NW_001493195.1|Bt14_WGA1703_3
GAGAGAAAGGAGGGAGGGAGCCATGTGGCTGAGAGGAGAATTCCAGACAGCGGGAAGAGCAGGGGCAAAAGCTGAGGGGAAGGGAACCCCATGGCCTAGAGAGTAAGAACAGTGTGGGCAAGAGAGAGCAAGGGGGTCATGACAGAAGCTCAGAAAGGCAGTGAGGGTTGCTCACATAGGATTTTGTAAGCCAGGTGAAGGTGAGTGGACAGAGGTTTGTTATGTTCTGAATTATGTTTTAAAGGACCTA[C/T]TCTGGTTGCTCTGTAGAGGGAAGATTAAAGGGAGATTAAAGTACAGGAATGAGGGGAAGAGTTAGCAGGCCTCCAGCCACAGCACAACTGGGAAATGGTGGCTGTCTGCAGTAGAGTGGTCATAAAAGAAGTCCTCAGAAGGCA…	BCM-HGSC	ss38333453	117	BTA-11401	1016.8	34	14	11075705	8	128522575	128.523	NW_001493195.1|Bt14_WGA1703_3
ATTTTAGTGGGCTTAAAAAGCATATTAGATATTTTTCTGGACTTCTGAGAGGCTGAAGTCACACTTGGAGGCTCTATCTATGAACAAGGGCCACTTCCCAACCATATCATAAGAATGTGCCGGCCGAGGCCCCATCATTGCTGTTGAGTGCAAAGACCACAGCTCATATCAGGCTCAGGATGTCAGAAATCTCACTTCTGTTGCTCCTAAAAGCCAGTCACTCAATTCTTGTCAAAAAATGATTTTCACC[C/T]GCTATCTGATTTCTTATCTCTTTGTTCTCCGTGAAGCCCTAGGATTGGTGGGCTGAAGTTGTATGTTGCAAGGGAGGGTGGGAAATATGTGGAAAATTCTCAAGCATGGGAAACTCCAAATGTTTACTAGAGATTTTTAATGCT…	BCM-HGSC	ss61508302	117	BTA-35938	1016.8	------	14	11100514	8	128546888	128.547	NW_001493195.1|Bt14_WGA1703_3
ACTATTGCACCACCAGAAAAGTATAACTATTGTTATTCTTTACATTTTATATTACCTTAGCTCCTCTAATCTTCCCAAATTAGAAAGGAGCCATTATTATTTCCGTTTTGCAGACAAGGAAATTGAGGCTCAGATCTGTTTCATTACTTCTTCAACTTAAAAACTGATGGAGACAGATAGGAGCTGTTTGCATGTAAAGGTTTTAGAGTTGCTTAGAGTTACAGGATGAACCTGGAAAGTAACTCCGGGT[G/A]CTGTCAACACCAAATTTGGAATTTAACACTTGCAGGTCTAGGATGGAATGTCCATCACCTAACACAACACTCAGGTCATTGCAGGAATACGAGAATTGTTTCTTTTCTGAACAGCTTTTTGAATAATAATTGACATAAAAACTG…	BCM-HGSC	ss61480848	118	BTA-35927	1020.5	35.2	14	11011960	8	128440672	128.441	NW_001493195.1|Bt14_WGA1703_3
TTCTACATTTATAGTTGTTATAAGAAGAGGAGATAGTGCAGGCACCATGCCTGGCCCACAGTCTACACATAGTCGACAGAAGTGATGATTCTTTCTCACTCTTTGGGAAGGGTTGGTTTCAAGATACCTTGATGAATAGGAGCCCTTCATTTAAGGACCAAACTCCCAGCTGCAGCTCCAAAGAGAATCCAGCTAAAGCAAATATGGGGTTAAAAGTCAGGGTTTGAGCTTCAACTCCCTAACCATTCCA[T/C]AGACCAGAGGAGCTTCTGCGTTAAAATGACACATTGCAGGGGGCACTGGGAGAGAATTGGAAGGGACTGGGCTTCTGGGTTGGGAACATGGGAGTAGGCGTCAAAGATGGACTGGCTGGGAAGCCACTGGAGGCTTGAAGGAAG…	BCM-HGSC	ss61522828	119	BTA-120525	1022.3	26.6	14	10938710	8	128347660	128.348	NW_001493195.1|Bt14_WGA1703_3
CTTCTCCGTCCATGGGATTCTCCAGGCAAGAACACTGGAGTGGGTTGCCATTTCCTTCTCCAATGCATGAAAGTGGAAAGTGAAAGTGAAGTCGCTCAGTCGTGTCCGACTCTTAGCGACCCCATGGACTTCAGCCTACCAGGCTCCTCCATCCATGGGATTTTCCAGGCAACAGTACTGGAGTGGGTTGCCATTGCCTTCTCTGAATGTAGGAGAGCAAGCCACAAATATATCTTTTCTCCCATGCCAG[G/C]TCCTACACCTCTTAGATTCCAACAGCCATCCGTATCCTGCCCGAACTATTTGCAAGCATTATAGTACAGCATTCTCCTTGCTTAGCGGTCACCTTATAATTTCTTTAAGTGACCTGATTTCAGTTATGCTTTGAACAGTCTTTC…	BCM-HGSC	ss61562418	120	BTA-85664	1038	12.1	14	13473237	8	128293464	128.289	NW_001493196.1|Bt14_WGA1704_3
CCAAAACCAGCATAGTAACTCATCACCTGCTATTCCCAACATAGTAACCCATTATCTGACTGGCTCCGATGTCCCCTTGATCTTTTGTCCAGCGCTTAGCGCTGTGATTCCGGGATTCATCAGAAATATCTGATCACCTTTTATCACTGAGGATCTTGCTTCTTGACCTCCTGAATAAGTGGGATGCAAAGATGGCAGTTAACATGCAGGAGAGAAAAGCCTTTCTGTCCTCCATGAAACTCTCATACAT[C/A]ACTTGACATTACCTGGTGACCTCTGAGAAATAGATCCCCTAAGGGGAGTGGCACCCACTGCCTCTTCCCCCTCCCCCAAACTGCAGTCCCTCTAGTGATAAACCATAAAAGTAAAGAATACTTTTTAAACAAATAATGTGTGTA…	BCM-HGSC	ss61562421	120	BTA-85667	1038	------	14	13476259	8	128282160	128.296	NW_001493196.1|Bt14_WGA1704_3
AGCACCCAATATAATTTTGTTCAGGTTTGTGTTTAGCTATGCAAAGTGAAGCAGTTTTGCTTACGTTGCTCTGAGTATTAGGAAGTCCCAAAGCTAACCCCCAGGGGCAACCTATTCCACATCTGTACTACACCCTTCAAAGGTGTTGTGTGTGCAGAGGAGGAACCTTGTGTTTTCCACAGCTCTAGAAATAGCTGCAATGCACATTTTATGTCCTTTGAGGATTAGTTGAGGAGGTGCATACGATAAC[G/A]GAAAGATGATCATACTGCATTATTACAGGCTGTAGTCTGGTCCCTGGATCTGCCCTGTGGACCAGAGGGGAAATCCTGAATACCTCTGGGTTCTGGTTGTGTGGTCTCCAAAACCAGCATAGTAACTCATCACCTGCTATTCCC…	BCM-HGSC	ss61562420	120	BTA-85666	1038	------	14	13476617	8	128292249	128.292	NW_001493196.1|Bt14_WGA1704_3
TTTGCAATCTTTTTTAAGCATTTAAATAGCATTGAAAAGTGAAACCCTCTGGGCCACCTGGTAAGGATGTGAGTTGAAATTCAACTTCTCTAACAGATATTAGATTATTGGGGTTCTCTACTTCTCTTTCATTTAACTCTGAAAGTTTGTGTCTTTCAAGGAGTTGGTCTATTTATCATCACATTTATTGGAATAAAGCTGTTTAAAATGGTCCCTTATTATCCTGTTCATATCTTGGAGTTGTAATGAC[A/G]TTCCCTCTTTCACTTCTGCTATTGGTCATTTGTGTCTTCTTTATTTGATCAGTCTGATTAGAGGTTTATCCATTTTATAGATAAAACCTGCATTGAGCACATAAGATAACACAAGGGCAAGCAGATGAGATAGTTTTAAGAGTT…	BCM-HGSC	ss38328882	121	BTA-06830	1085.9	25.4	14	17140783	8	127522584	127.523	NW_001493201.1|Bt14_WGA1709_3
ATTCAGGTACAGGACAGTGCCTTGGAGTGGAGGGTAACCTCCCACTACCCACCTTGCCCAAGATAGCAACCCATATGGCTGAGTTCCCCTCTCTTCATACTCCACACTTCTCTTGGTCCCATCTGTGGGTGATGAAGCCATTGCCTTTGCATTCATTCACAAGTCTGACTTTTCGTCATCCATCTGGCCTTATTTTCTGCCAGTTTCCCAATCACCCTCTATGTCTCAGCCACTCCAGTCCTTGGTTTAT[A/C]TCACTCTTCACAAAGCTAAATTTCTCTCATTCTTTCTGCTTCCAATTAAGTCAATTAAGTGGTACCCAGCCTTTTTAGCACTGGGGACCAGTTTCGTGAAAAAACATTTTTCCACGGACCGGAGTTTGGGGTGGGGATGGTTTC…	BCM-HGSC	ss38332745	122	BTA-10693	1093.9	------	14	17042763	8	127649316	127.649	NW_001493201.1|Bt14_WGA1709_3
TTAACTCTGAAAGTTTGTGTCTTTCAAGGAGTTGGTCTATTTATCATCACATTTATTGGAATAAAGCTGTTTAAAATGGTCCCTTATTATCCTGTTCATATCTTGGAGTTGTAATGACATTCCCTCTTTCACTTCTGCTATTGGTCATTTGTGTCTTCTTTATTTGATCAGTCTGATTAGAGGTTTATCCATTTTATAGATAAAACCTGCATTGAGCACATAAGATAACACAAGGGCAAGCAGATGAGAT[A/G]GTTTTAAGAGTTTGCCTTGTAATCCCAAGAGGCTCTTCAAACAAGCAATTGCTGAAGTATGAAGGAACACTAGTAAAACAATTGGTTTCAAAGATGAACCACCAGTCATGGCCATGATGATGATGATAAGTATCTTAATAGTAA…	BCM-HGSC	ss38328883	122	BTA-06831	1093.9	30.4	14	17140915	8	127522452	127.522	NW_001493201.1|Bt14_WGA1709_3
TAAAGATATTGTTCAAGGACACCATTCCCATCCCAGCATTGATAAGGATTTAGCCTCTTGAGTGCTGCATTTAGTTGAGGAATCAAGAAAACTTTATGCTTATATGCCTTCTCAAAAACTAAGGGAAAATGATTTTTAGTATAAGTTGCTCTGGAATTGCATTATAAGCCAGAACTAAAAAAGACAGAAGTGCAATAAAGTTTTAGCATTTCAGTAAACTCTCGCAGGCACGAGTTTCATGGAAAGTGTC[C/T]CTTGCACAGTGCACCACACAGAAACAAAGCAATGAAACAGTCATGCAGAGATATGCTTCTGTTCTTGGTTTCTTTTACCACCTCATTCCATTAAGCTCTCATACTCTCATTAAATAAGACATTTATAAATTTGTAAATCACACA…	BCM-HGSC	ss61493685	123	BTA-85436	1095.9	------	14	17281272	8	127347083	127.347	NW_001493201.1|Bt14_WGA1709_3
AAATCATTATTGCATTCTATGGAGGTTTTGTTTATAAGCACATATTAGTATGACCTCATCCTGATTAATATTGAGAAAGAGCTCTGGCCATAAATTACTTCCAAGAAACAGTCTGGATAAGGCAGAATTCTTCAGAACACTGGAAATATGTAAGTAAAGATATTGTTCAAGGACACCATTCCCATCCCAGCATTGATAAGGATTTAGCCTCTTGAGTGCTGCATTTAGTTGAGGAATCAAGAAAACTTTA[T/C]GCTTATATGCCTTCTCAAAAACTAAGGGAAAATGATTTTTAGTATAAGTTGCTCTGGAATTGCATTATAAGCCAGAACTAAAAAAGACAGAAGTGCAATAAAGTTTTAGCATTTCAGTAAACTCTCGCAGGCACGAGTTTCATG…	BCM-HGSC	ss61493684	123	BTA-85435	1095.9	26.2	14	17281426	8	127346929	127.347	NW_001493201.1|Bt14_WGA1709_3
TAGGAATTTACTATCTAGTCAAGAAATTAGGTGGAATCTTAAGAAGAGAGAAGACAGGTAAAATCATAGAGAGGATAGATATTTGGAGAAATGCAAATACTTGCCAGAGTGCAAAGTACACAATAAGAGTTTGGAAGAAGAGTCTAGAGAGAAAACGGGGTTCTGGTATATCACACTGAAATTCTTGGACTTCTATTCTATGGGGCAAGGAAGACCGCAGGAGGGAATTCAGGTAGATGAGGTTGCTCTC[C/A]CCTCTGTTGGGCAGTTGTGATAAGACTGCTTTTCCTTCCCTTGTCTAGCCTTTCAAAAAACTGTATGCAGACTGGCATCTTCTTTACTGACCTTCCCCTATAAGTCCTGTATCATTCCCAGGAGAAGGTGTTGCCCAGGAGAGC…	BCM-HGSC	ss61493686	124	BTA-85437	1102	19.9	14	17367043	8	127246029	127.246	NW_001493201.1|Bt14_WGA1709_3
AACAAGTACTCAGTCACTTAAGTATGTGCACAGACTGCAACAGTTGTTCCCAGACCTTTGGATTAGGCTGACTTGCACATTAAACCGAGTACCAGCGATGAATGAGTGATAAACAAAATGTGATATATGCATACAATGGAACATTACTCAGCCTTACAGAAGAAAGAAGTGCTGCCACATGAATGAACCTTGAGGGAATTATGTCAAGTGAAATAAATCAGATACAAAAGGACAGATATTATACAATTCC[A/T]TTTATAGCGGGCACCTGAAGCAATCAAATTCATAACTACGGAAAGTAGAACTGAGGTTGCTAGCGGCTGAGGGGCGCGGGTGGGAGGGGGGGAATGGGGACTTGTCATTCAATATGTATGGCGTTCCAGTTTGGGATGATGAAA…	BCM-HGSC	ss61516354	125	BTA-108467	1117.9	20.7	14	17794725				NW_001493201.1|Bt14_WGA1709_3
TTCTGTGCACACCAGCCCCCTGCTGATTTTCTCCGACAGACATCAGTACAACCATCTCGTTAGACTTCTGCTTCCCCCTTATCATCACTCTCCAGTTCTCTTTCTAACAGCTGCTCCAGGCAATTTTGCTAGCAGTTTGGCAGGCTAGGGTGAGGAGGGTGTCTCCTAGCTCCTCCCCCACATCGCTATGCTCTGCCACCTGGTTCCCTCCACTGAAGACCAGTCCTACTTTTACTCTACAACAGCCTCA[T/C]GTCCCAGTTGTTGGGGGACACAGGGATGCTGGTGAATGTCTAACAACCTGTTTAGTGTTGCTGTATTTGCCAATTTCCGTGGTGTAAACACCCACCGTGGTCCATTCTAAAGGACCCACAAGAGGCCACTGAGCACAGAATTGG…	BCM-HGSC	ss61472371	126	BTA-108362	1129.3	18.2	14	17933719	8	126495650	126.496	NW_001493201.1|Bt14_WGA1709_3
GAATCGAAATACGCTGCCTTGAAACATTGACAAAACGGACCACCCAGGAGGCAGAAGGGTTAACAGAAGGGTTAATGACAGACAGTTGAAGAAACAGCATGGGCTTTGAAGTCATACAGGCCGGAATTCAAATTATGGTTCTGCTACCTACTTATGTGACCTTGTGAAAATTATTTAAGCTCTCTAAGCCTTATTTTTCTCCACAGCAACATAAGGATAATGCTCTTTTGCAAGATTATTATGAACAACA[A/G]AGAAAATCGTATATGGAAAAAACCTCCTATGATTCTGGCTCATACTGAATTCTCAATGCTATGCTATGCTAAGTCACTTCAGTCGTGTCTGACTCTGTGCGACCCCATAGACGGCAGCCCACCAGGCTCCCCCGTCCCCGGGAT…	BCM-HGSC	ss61472377	127	BTA-108368	1145.3	24.1	14	18232101	8	126159418	126.159	NW_001493201.1|Bt14_WGA1709_3
CTCCACATAGTATACATCACCTTGAGGACCAGGAGAAAGGGAGGCAGTTATTAAGGATAGATACAGCAATGTCCCATGGAATCTGGAGGGAGGAATGTGGTCAGGTTTCAGGAAGGGCCTGGAGCTGTGAACCAGAAAGCCTTCATTATTTCTCCCCGGAATGCGATGCTCAACTGTTTCTTCAGACTATTGTCCATATGGCAGACTGACGTGGCCCCAAACTCCAAGTTTTGCATGCTGTGGGTAAATC[C/T]GCGTCCCAAAATTGTTTTTCAGGCCCAATTCCATATTACCTGGAGACAGAGAATCTGATCTCTCTTGGGTCAAGTGACCTGCCCTGGTCCAATCAGCCAGGCACAGGGGAGGTGCAGGGCAGGGAGAGGGGTGGATTCACAGCA…	BCM-HGSC	ss61472375	128	BTA-108366	1149.7	------	14	18232544	8	126158975	126.159	NW_001493201.1|Bt14_WGA1709_3
TCAGACTGCTTTGCTGGGTGTTCTCCCTGCCTGTGAAATGCTGCTGAGTCCCAGGGCTCCATTGCCTCAAGCATTAGGAATCTTTGGCTCCACATAGTATACATCACCTTGAGGACCAGGAGAAAGGGAGGCAGTTATTAAGGATAGATACAGCAATGTCCCATGGAATCTGGAGGGAGGAATGTGGTCAGGTTTCAGGAAGGGCCTGGAGCTGTGAACCAGAAAGCCTTCATTATTTCTCCCCGGAATG[C/T]GATGCTCAACTGTTTCTTCAGACTATTGTCCATATGGCAGACTGACGTGGCCCCAAACTCCAAGTTTTGCATGCTGTGGGTAAATCCGCGTCCCAAAATTGTTTTTCAGGCCCAATTCCATATTACCTGGAGACAGAGAATCTG…	BCM-HGSC	ss61472374	128	BTA-108365	1149.7	19	14	18232631	8	126158888	126.159	NW_001493201.1|Bt14_WGA1709_3
TTTGGCGTTGCAGTCTATGCCACCTATTTTTGCTTTAAATCGGAACCTTGGATTACAAAACCCCGAGCCATTTTCAGTAGCGGTGCTGTATTGTACAGAG[C/G]GTGTTCTGTAATATTTCCTCTCATTTACTCAGAAATGAAGTACTTGGTTCATTAAGCTTAAAGGGGAACCATTTGTGAATGAATATTGGGAACTCGCCAA	IBISS	btcn47613	128	SQLE-C949G	1149.7	------	14	18278134	8	126107568	126.108	NW_001493201.1|Bt14_WGA1709_3
CTGAGTCTGTGCCCCCTAGAGCCCACGTTCTGTAACAAGAGAAGCCACTGGAATGAGAATCCTGAGCACCACAACTAGAGATAGCCCGCATGCAGCAACAAAGACTCAGCGCATCCAAAAATAAACGAACTAAGCAAGAGACTGGACTTTCCAGAGTGTGTAGATATCAAACTGCAAACTGTATTAGAGCTGCAGCCTGTAATGACTGTGAGCCAAAATATATTCGCTGCTGACCAAAACAGCTTGACGC[A/G]TTTTTTAACAGATTCTTCATTTCCCTGGAGATGCATACAACCGTTAAAAAGAGATTACCCATAGATCTCCAGAAGCATGTACACATGGGTATTAACTGCAGTGTAGTGTGTAACAGTGAATAAGTGGAGATAATCTAAATATCC…	BCM-HGSC	ss61506359	129	BTA-108461	1167.5	31.2	14	18555661	8	125781458	125.781	NW_001493201.1|Bt14_WGA1709_3
TTCATCCCCGTGTGAATGACACCATCTCTCTAAGGGGGGCCTGCTTGTCTGTCTGTGTCTCTGTTGATGGATGGCGTAATGTGTGGAATATGTTTTTTAAAAGCTCACAGTTAAAATGAAGACTTACCGATGCTCTCAGAGGGAATTTTAGTTGTTTGGATGATTCACTAAGGGAAACCCTTCATTCTTCCAGGGTGCAGGGGAGACCTTGCACTGCGCTGTCGGAGAAGAGAGCATCTCTTAGGGCAGG[T/C]TCTCTGTGGGTTGGGATGGAAACAGCGCCCTCCCAACCTCCATCAGGACAGGAGGCTACGTAACGCTGGAGGTACTGTGTCTGTCTCAGCGACTGGGAGTGTAGGTACTTGGGGTCTGTTTTGGGGAGGAGTTTACACAAAATA…	BCM-HGSC	ss61516355	130	BTA-108468	1170.5	30.7	14	18613270	8	125709584	125.71	NW_001493201.1|Bt14_WGA1709_3
CATGGTGCATCCACAGGGATAAATACCGGTACTTTGCTTGCTTGTTGAGAGCCCGGTTTGATGAACATAAGAATGAAAAGGACATGGTGAAGGCCACCCA[G/T]CTGCTGAGGGAGGCAGAGGAAGAATTCTGGCATGGTCAGCACCCCCAGCCGTACATCTTCCCTGAGTCTCCAGGGGGCACCTCCTATGAGAGATATGAGG	IBISS	btcn20869	131	NDUFB9-G249T	1173.5	26	14	18689115	8	125627645	125.628	NW_001493201.1|Bt14_WGA1709_3
AAGATGGGGATGCTAGTTTGAAGGGTAGGGATTGATAGCCCTCCCCAAAGGATAAATACATACCATAACTTTATCTCAGACCTTGGGAATTAATTAAAAAATAATCTCTGATCCTAAATTACTTTATAGTTTTTCTCATTAAATTTCAGATACACTTATCAAGACCAGTGAATCCCATGGCCATGTGCCCACTGAAACACCACCTTTGCTGTAAATCAGGTCCCTAAGTCAAAGGCAGTATTATGCAGGA[C/A]ACATTGATGGATCAAACACTTGGAAATCATTGGCTAAGTAGTCTGACCAACACCTTGTGGGCAGGAAAGGCAAACTCATACCTGGTGACAGCAAGATTCTAGTCAGGGTCAATCACTGTCCTTTCAGGATAGAAGTCCAGAGTA…	BCM-HGSC	ss61508639	132	BTA-42136	1181.9	29.6	14	13680761	8	125540099	125.54	NW_001493200.1|Bt14_WGA1708_3
TCCTTCAGGATGACCATGGGAGATGTGCTTGTGGTCCTCACTCCCCACCCTATCCTGCCTGCAGGCATGCTAGCAGCCTTGGGTCACGGGAAAAGGCCTCTCTCCCAGGGTTGGATGGGAAATGCAGAGCACTGCCATTGCTCTGTGCAAGGTATCTCATAAGACTGTGCCCCCAGGCAGAACCAGACCTGGCTCAACCCTCACTTGTCATTTGGCTGCTATGGGACCTTGACTGTGTCTCTGAACCTTC[A/G]TTTCTTCTTCTGGGGGGTGGGAGTAGTAAAAACACCCCAAAATGTTATGATGAAGAGTTCCTGGCATATAGCAGGTGTCAATAAATACTATTTTTAGAATTCCTGGAAGTAGCAGGCAATGATTCCTCTGAAATACCACTGAAT…	BCM-HGSC	ss61538773	133	BTA-42142	1185.9	27.6	14	13811675	8	125361286	125.361	NW_001493200.1|Bt14_WGA1708_3
CAGCAGTTCCCACATTATAGGGCTATTATGAGGATACCGTTATTTTGCAAAGCCCTTAGAGCAGTGGTCTCTCCTGAATAAACATTTAGGTTGGCCATCCTCCAATGTCTCCCTCTAGGAGCAAATACTTGCTTGGAACCTGACTTTCTCTGTTTTTTCATCTTATTTACCCTTTGACTTCATTTACTGAGATCTCTGTCTCTCTCCAGGGGCCAATGTTTCCTTGTTCAAGTTATAAGCAAACCAACCC[T/C]AGGAAGAGAAGAGAAAACTAATCTGCAATAGAGTGAGGTTGACACAAAGTATCCTTTCCTTTGATCTCTTCTTGAAGGATTTGTAGTTTCATAAGCTCTGAGCCTGAGACTTCTCTAAATCCTGCCTAATACACCCTGTGGGTC…	BCM-HGSC	ss61482478	133	BTA-42148	1185.9	------	14	13882045	8	125271739	125.272	NW_001493200.1|Bt14_WGA1708_3
AAGCTTTTATCCATTCTTGTCACTCCTCTACACATCTATCAACAGTACAATAATAGTAATATAACTCTAACTGTAATTGCAACACTTTATTGAATGCTTGTTTCGTCCCAGATTTGTTTTTTTTTTTTTTTGTCTATAATCTATCATAGTGACTAGCAAAGTAGGTCTCCTTTATATTGATAGAGAAATAAAGCCATAAAAGTCAAATAACTTTCCCAAGGTCCCATAGGCAATTAGCTAACCAACTGCA[A/G]TTTGAACCAAACTCTGTAAGATTCCAAAGTTCATGCTCTTTCCTTTATAGCAGGCTGCCTTCCGATTGCCAGATAATTGGACTAAAATTTTTACGGGACCCTTCCCAGCTCTAACACGAGATGATTCTGTGATTGTCTTCATCA…	BCM-HGSC	ss61538779	133	BTA-42153	1185.9	------	14	13936674	8	125184927	125.192	NW_001493200.1|Bt14_WGA1708_3
ATATATTTCTCATTAAATTATGCATTTCTGTCCATAAAGTAGTGTTGAAGGTAAGAACTATGATTTTTTAAAAGTTTGATATTCACCAAGCACTGGAGTGAGCACTGTATAAGTGTTATTTATTTTTCAAAGCAACTTTATGGGGTACATGCTATTAACATCCCCAGATGAGTGAGACTCAGACGGGCAGGTAATTCACCCAAAGTCACACAGCTAGTAAGTGGCAGAATCTGATTTCAGATATAAATTT[G/T]TCTGCACCAAATCCTACTCACTCAATTCCTGTGCTGTGTTATGCTATGCCTTGCTCTACTATTCCCTGTTACTGAAGGCCAGCCATTAGATGGAAGTAAAAAACAAGTTTTTCTTTTCTTTTTAAAGCCAATTTTATTAATACA…	BCM-HGSC	ss61538787	133	BTA-42161	1185.9	------	14	13939055	8	125201961	125.195	NW_001493200.1|Bt14_WGA1708_3
GAATGGACATCCTTCTGTGCGGAGTCGGGGTGAGATGACATGAGGGCTTGGGGGAGCTCTTTTCTCTCTGGTGGAGAACCGAAGGGGATGCTAGCCTGTAACACTCAGCATTTTCAGTTGTCAAACTGGTCGATGTGGACACAGCAATATTTTCAACAAATGCAAAGGAGAAATATTTCAACAGAGGAGGAAGAAATTATTTCTTAGAGACTCAAAGTCTGGTCCCTTGGGCTCGATAATCACATGTGTC[T/C]GTTTAACTCAAAAGCTATTCGTGTGGGTTTCAGGAGGGTGAAAGGAAAAGTACAAGCCAGGCTTTTGTTCTCCACTTGAGTTGGGAATTTTTTTTACAAGTAATCTTTTATTGGAGGAAAATTTCTTTACAATATTGTGTTGGT…	BCM-HGSC	ss61508642	134	BTA-42145	1192.1	27.6	14	13844451	8	125320825	125.321	NW_001493200.1|Bt14_WGA1708_3
TCTCTGATCTGTAGCAATAACAGTGACACTTGACCCTCATACGCCTTCAGAAGATTAAGTATGATAAGCACCCAGCATTGTCTATGACATTGCGTAGTAGCTACTCAAAATGCATTAGCTTCCTTCCTCTCCACCTTGATAATCATTTTAGCAATGTACACATCTTAAGTATATCTAATTCCTTTTTTCCCAGAGTCCCAAGGACCATGGGATGAAATCTCTATCCACCTCATTTAAATTCATTTACACA[G/A]TTGTGGTCGCTTTGGAACTTCTGACATTTGATCAGAACCAGCCTCTTACATGTGATTCAGTTCAGTTCAGTCGCTCAGTTGTGTACGACTCTTTGCGACCCCGTGAACTGCAGCATGCCAGGCCTCCTGTACATGTTATTGCTC…	BCM-HGSC	ss61538794	135	BTA-42168	1198.9	------	14	13963653	8	125160772	125.161	NW_001493200.1|Bt14_WGA1708_3
TTCTCCAGTTCTCAGCAACCCTCCCCCAGAATACTGGAGTGAGTATCCTTTGCTTTCTCCAGGGGATCTTCCCAACCCATGGATCGAACCCAGGTCTCCCACATTGCAGGTGGATTCTTTACTGGCTTAGCCACCAGGGAAGCCCTTCAGCAACCTTATCACCCCATTTATCTTCTAAAAGGGTTGTGTTTGTGAGCCTGACTGCCATTAACTCTGGAGTCAAGCACACCTGGGTTTCACTTTGCCACAT[T/C]ATGCAGATGGCTTAACCTCTCTGATCTGTAGCAATAACAGTGACACTTGACCCTCATACGCCTTCAGAAGATTAAGTATGATAAGCACCCAGCATTGTCTATGACATTGCGTAGTAGCTACTCAAAATGCATTAGCTTCCTTCC…	BCM-HGSC	ss61538793	135	BTA-42167	1198.9	26.9	14	13963921	8	125160504	125.161	NW_001493200.1|Bt14_WGA1708_3
AAAGGCAGTTAGTAGAGCAGGATTTGGGTTAAAAACCCTTTGCAAATCCCTTTGCCAACTGTCAAATCCACTTCCAGAGGCCACCACAGGAAAAGGCCTGTCTGAGGAGCCACAGAGACAATTTTTTTTAAGGATGAATTTGAAGAGCACCTTGGCCAGCACTTTCCACCCACAAATTTCACATGGCGTCCTCAACAATTCATTGTGTGCTGTGAAATATTATTGTCTTTTTCTCCCCTTAGAGATTCTT[G/T]CCATCTCAATAGAGCAGGGACTTCACCCATTAAGTGTGGGCAGTTATGGAGAGGAGAGTAGCGAACTGTTTCTTAATTACAGACACGGGCACATTCAGTAGGCTGGTGGGATAAGCATAAATTTAGGGGACGTGGGAAGAGGTT…	BCM-HGSC	ss61482479	136	BTA-42171	1204.4	22.7	14	14093965	8	125015932	125.016	NW_001493200.1|Bt14_WGA1708_3
TTATTTCGCTCCTGTTTAATAAGCCCAGGCCATTGCTTAGCTCTAATCCCGCCCCTAGTCTTCCCCATCCCCTCCTGATTCCACGTCAGCTCACACAGCAGGCCTCTTCAGATCGGTGTACAGTGAGCCCTCTGCCCTCTGCTCCCCAGCTCTGCCTCGGAGACTTCCTGTCTCAGAGTCTGGATACCAAGCAACCACTTTTAAATATTTACCCAGCAGACTGCAGACAGCGAAGGCTTCTGGAGACCAG[C/T]GCTGTAAAGAGCAAACAATCCAAATGCCACTCCCATTCCCTTTCGGTAATGTTTCCGAGTTTACAAATGACCCTTACCTCCTTCTGTCACCCAGCATCCCACCTCCTACGTGCCACCGTCCGTGTGCTGATTGTAACCTGGCAT…	BCM-HGSC	ss61538798	137	BTA-42173	1218.7	------	14	14231234	8	124802057	124.802	NW_001493200.1|Bt14_WGA1708_3
CACAAAATGGCAATGCAGGAGACCCCAGGATGGGGATGAAAGGTTGAGTTTGTGAGGACTGAGGCAAACACATGGTTATTCTACCTGCGTTCCACGACAAGGCATCAAAGAGCTGGGGTAACATTCCTTTTTTGTTTTGTTTTTTTAAATAGCATTTGCACTGACACTCAGGAGACACATAAAAAAGACATGATGCTAGATGTTAATAAAAATGATTACAGAGTCTGGGTTTGAGGCCACATAGATTCAA[G/A]TTTGAATGTGGCCCTGCCCCTCTGCAGTCCTGTGAACTTGAGCCAATTAAACTCTAAGCCACTATTTCCTCATCTGTAAAATGGGGGCAGTGTCTGCCTTCCGAGATCAGACTTCCTTGAAATAACATTTCCAGTGCCTGATAA…	BCM-HGSC	ss61538803	137	BTA-42178	1218.7	------	14	14235337	8	124798452	124.798	NW_001493200.1|Bt14_WGA1708_3
CATTCTAAAAGGGCTGGTTCTCTGGGTGTGGGAGTGTGGGAAGGAGCAATCTCAAAGAAGTAAATTGTGTCCCTGTTTTTCATCAGGAGTATTATGGGTGGCTCAGGAAGCGAGGTGGAGTTGAACCAGAGCAGCAGAAATCTCCTAGTAAAAGGCTGATTCATAAATAGTTCTGTAGATCACTTTAGCTTCATCTGTGAAAGAATTAAGTGGAACTCTTATTATCTATCCCATTCCCAACTGACAAGTT[G/C]AAACAGAGATGGGGGCTCTGTGAATAGTTCTGGTTATGCCTGAGGGTCCTGGCTGAGGAGGGGTGAGGGTGGGGAGGGGTCCAGGTGGGTTTAACGCTTGACCAGCTCTGTGCTGGCAGGCTGCTTTTCCCCCGGGGGAGACTT…	BCM-HGSC	ss61508645	137	BTA-42181	1218.7	------	14	14236828	8	124796961	124.797	NW_001493200.1|Bt14_WGA1708_3
ACTGGAGAGGGTTGCCATTTCCTTCTCCAGGGAATCTTCCTGACCCAGAGATTGAACCAGCATCTCCTGCATCAGTAGGCAGATTCTTCACCACTGAGCCACCAGGGAAGCCCTGGAAGACATTAGAGACAAACAAATCTAAATCCTCAGGTCAACTGAGCTCCAAAGAGAATAAGCATCCCAACGTGACACAGCTAGTTAGCAGGAAACCAGGGTTAGAGCCAAGGTATCCTGAGCTGGCTCCTATGTC[T/C]AAATAGAATGTAAACACTCAGGGGTTTGTTTTCATGCTTGTGGCTTCTAACAGCAGGCAGCTGGAATCTCTCTTCTCTGCTATTCTATATAATGCCCATCTGACTTGAAAAAAGATTTCCAGTCTTTGGGTGGATCCACACCAG…	BCM-HGSC	ss38329715	137	BTA-07663	1218.7	20.5	14	14249525	8	124782514	124.783	NW_001493200.1|Bt14_WGA1708_3
ACAAATCTAAATCCTCAGGTCAACTGAGCTCCAAAGAGAATAAGCATCCCAACGTGACACAGCTAGTTAGCAGGAAACCAGGGTTAGAGCCAAGGTATCCTGAGCTGGCTCCTATGTCTAAATAGAATGTAAACACTCAGGGGTTTGTTTTCATGCTTGTGGCTTCTAACAGCAGGCAGCTGGAATCTCTCTTCTCTGCTATTCTATATAATGCCCATCTGACTTGAAAAAAGATTTCCAGTCTTTGGGT[G/A]GATCCACACCAGAGCACTGACCAGAGGCCTGTCTTCACAAGGTCAGGGTTAGATGCTGCAACTGCCATGGAATGAAGCTAGTAACATTAACATCACAACCCACTGTTGAGACAGCAGATCCCAGGGCCTTGGATAAAAATCTTC…	BCM-HGSC	ss38329718	137	BTA-07666	1218.7	------	14	14249657	8	124782382	124.782	NW_001493200.1|Bt14_WGA1708_3
CTCCCAGATCTGGAACTCAAAGGTTCATTTGAAGAATAGTTGATTTGCCTTCTCTCTGAAAGTTTCATCAACATAGAATAATAATAACAGCAACAATAATATTCACGTACTGAACATCGAAAATGTGCCAGGCACTGTGTTCAGTGTCTGCAAGGACTGTCTCATTTAATTCTCCCAACAACCCTAGGAAGTAAGTCTTACTATTCTCCCCATTCTTCAAAGAAGGAGACCGAGAGATGATGAAATTAAG[T/C]GCATTTCCAAGGTCACAGAACTCCGTGACTGTGTTGTTAGCCATCATGCATGGGGCTGAGTAGCCAGACCCACTCTGTGCTGTACCTCGGTCTATTGGCTTCCAGTCTGACCCACACGGAGCAGTCCCTCTGCATGAAAGTCCT…	BCM-HGSC	ss38329720	137	BTA-07668	1218.7	------	14	14250061	8	124781978	124.782	NW_001493200.1|Bt14_WGA1708_3
AAAAATCTTCCGGGTTTTTCTCCCAGATCTGGAACTCAAAGGTTCATTTGAAGAATAGTTGATTTGCCTTCTCTCTGAAAGTTTCATCAACATAGAATAA[T/A]AATAACAGCAACAATAATATTCACGTACTGAACATCGAAAATGTGCCAGGCACTGTGTTCAGTGTCTGCAAGGACTGTCTCATTTAATTCTCCCAACAAC	BCM-HGSC	rs29027332	138	SCAFFOLD250075_12375	1237.1	16.7	14	14250142	8	124782149	124.782	NW_001493200.1|Bt14_WGA1708_3
GTGACGTGTGCTTATCTACACGTACTTTCCTGCTCAGCCTAGAATCCGTGATCGCTGTGTCAATCAGCCCTTGCCCTCTCTCCCTCTCTTCTTGACTTGTACACCAAGTGAGCTGAATAAGGCTGGAGAAGAGCACTCAGTAATGTTGAGTAACCTCACTTCAAATTGGGGACCATCGTTTTTAAGAGGGCTCTCAGACACACACAGCCTTTCAACTCTATTTCTCTGGTCAATTTTTGTCCCATTCTCC[A/C]AAAGGGTGATTTCACCACCTGTCTTCTCCAATCTCTCCCATCTCTGCCCTCATTCTCACTTTCATGGAGAAAACAGAAATAATTAGAGGAGAACTTCCTCTTCTTTCACTGCCAAGTCTACAAAGCTCCCAACAATTGTTCCCC…	BCM-HGSC	ss61535549	139	BTA-35987	1265.4	------	14	14338668	8	124695158	124.695	NW_001493200.1|Bt14_WGA1708_3
AGACTGGGGTGAAAAAGTGAAGGAACCTGGCTAGAGTCAGTCAGTGATGGAAAGTGGCTTGGAGGCCAGATCTGCCTCCCACTGCTACCTGAGTTGTTCATCAGCAGAGCACATGGTATCTCAGAAACTGACCCTTATGTGGGTGAAGACTGCATGAGAAAGTTGTTCCCAGGCTTCCCTATGTCTTATCTGTACTCTGTAAAAAAAAAAACAAAAAAAACAAAAACCCAGGAGCCTATCATGACAGATT[T/A]AAAAAAATCCAGTTTTCCCAAGGTCTTTCATATCTTTATAGATATAAAAAATAAGTTTTAAAAGCAAATAAAATGCTATGTCTTGTAGTAAATTCTATTTCGTAGCTTTAAAACACAAGTGAAAGTAACAACTGCTCCAGCAGT…	BCM-HGSC	ss61535548	139	BTA-35986	1265.4	26.7	14	14339086	8	124694740	124.695	NW_001493200.1|Bt14_WGA1708_3
GAGACCAGTGGGCTGCCCAGAACTCTAAGTGGTGAATTCAGCACAGTTCAGGTATTTGTCTTCAGCCCAACAGGCTAAGCAGACTTTGCCATACCAGACCTGAGTGGTTTAACCTCCCAGCAGCAAATTCAAAGTAGCTAAGCTTAGTGGTGACTGATGGAGAAATATGGACTTATCACCTACAGCGAGGTGTCTCAACCTCCGCACTGTTGACTTTGGGGGCTGGGTGACTGTTGTGTGTGGCGGTGAC[G/A]TCATGACACGTGTAGCAGCATTCCTGGCCTCTATACTCCAGATGCCAGTATCACATCTCTCCCCCAATTGTGACAACCAAAAATGTCTCTAGATGGTGCCAAATGTCCCCTGTGGGGGTGTTGCCAGAATCGTCCCCAGCTGAG…	BCM-HGSC	ss61535551	139	BTA-35989	1265.4	------	14	14352915	8	124674414	124.674	NW_001493200.1|Bt14_WGA1708_3
GGTGTCAAACTTTCTCAGTTCTATTTCTAAGAGAGATGCCTGGGTATCACGGCCACCCTGTTATCTTAGTAATATAGTTCCCTCCTTAGCCTGATCCCCCACAGTGGAGAAAGCTAGCAACCACTGCTTTTCTGTCCTCCCTGAAGCAGTGTGTAACCTAATAACAGTCTATATACTGAACTCATAATTTTGCTTTGCACTTTACTACTCCCCAGTTCCCAACTTCTTGAACAACAGCTGCATTACTGCA[A/C]ACCTCCATCCAATAGTCGAAATTCTACCGGGAAATGATCAGGCAAAATTGGCTTTCAAATGCAAGAACTCAGAAGAGAAAGGCTTCAAATACTCCATTCTGATAAGAAAAGGAGGGAAAAGCTGTGAACAAGGGTGAAAACTAA…	BCM-HGSC	ss61501250	140	BTA-35993	1275.3	------	14	14700498	8	124319675	124.32	NW_001493200.1|Bt14_WGA1708_3
TTTTATTATTGCATTAAGAATGTTAAGATGAGAAAACAGGGATGATGAAAAGCATACCGTGTGCCAGTTTTCCAGCTCCAAAGAAGTATCTCATCCTCTCTTTTACTCACAGTAAAACACAATGTAGTCAAATGAAGTCTGTCCCCAGTTAAATGTTGTTATTAATTCAAAAGTAACTGCATTTGTGATAGTTCCACCATGGTGTCAAACTTTCTCAGTTCTATTTCTAAGAGAGATGCCTGGGTATCAC[G/A]GCCACCCTGTTATCTTAGTAATATAGTTCCCTCCTTAGCCTGATCCCCCACAGTGGAGAAAGCTAGCAACCACTGCTTTTCTGTCCTCCCTGAAGCAGTGTGTAACCTAATAACAGTCTATATACTGAACTCATAATTTTGCTT…	BCM-HGSC	ss61501249	140	BTA-35992	1275.3	33.4	14	14700698	8	124319475	124.319	NW_001493200.1|Bt14_WGA1708_3
ATGACACAGCTCCCAGGGGCTTCTCATGTGTCCCCACTGTCCAACTTCGAATGTGCCCTGTTTGTCACTGTTGAGTCTTACAAGCTGGCGACTTGGCCCGGAACCCCCCGCCCCTTCGTGTGGCTAGTTTGTGTTGGGCTCACAGGTCTGCACCTCGTTTCAGCTTCCAGAAGTCTTGATTCCCAGGTGGTCAGTTTCACACTATGCTCCTTCCCTGCTCTTTTGCCCCTGTTTTGGCCCTTATGATGCT[A/G]TCTTGTCATTGCCTGTTTTCCATGAGACACTTAAGCTTTGTAAAATTGTGGACTCAGACTGTCTTGTTCATATTTGTATCCCCAGGGCAGAACACCTGGCCTCTCGCCAAATGTTTGTGGAAGAGAATCACTGAATTAATTGGC…	BCM-HGSC	ss61535553	140	BTA-35994	1275.3	------	14	14715136	8	124296242	124.296	NW_001493200.1|Bt14_WGA1708_3
GTTGCTTCAGTCATGTCCGACTCTTTGCAACCCCATGGATGGTAGCCCACCAGGCTCCTTTGTCCATGAGATTCTCCAGGCAAGAATACTGGAGAGGGTCACCACGCCGTCCTCCAGGGGATCTTCTCGACCCAGGGATCGAACCCACATCTCTTGTGTCTCCTGCATTGGTAGACAGATTCTTTACCACTAGTACCACCTTGTCTGAGACAGAACTTATTAAAAATAATTAATCAGTGGCAGAAACTTG[A/C]CTGTCATGGTGATTCAGGTTAGGCTAACTGGTATAGAGGGCTTCAGTACAAGGATGGTTCAAGAGAGTGACAGGGACCTTCAGTGCCAGGCTGAGCAGTTGGGCTTCATCCTGTTTACCAGCCTGGCAGACAGCAGAGTGACCT…	BCM-HGSC	ss61535555	140	BTA-35996	1275.3	------	14	14769294				NW_001493200.1|Bt14_WGA1708_3
TGCTGATGGAAACAGAAGCTTGTTAAACACTGACACGTTCGAGCTTGTCCTGTTGGAACATTCCTTTGTTGGGAGCCAGAACAAAGTTCAGGCTAGATTCCTGAAGGACCAGAGGCCACATGGAGAGAAGCACTGATAGATGAGACTATCTATCAGATGAGGATATTCCAGGATTCAACTGCAACTGAATGCAAACATGAGTGACCTTGGCTACACCATATGAAGCAGAAGAACTGTCCAGCAGAGCCCA[A/G]TCAACTCACAAGATTGTGAAAAACAGGAAATCAGTTTCGTTTTAAGCCAATAAGTTTTGAGGTAGGGTATTACACGGCAATAGTCAACTGAAAATGATGCTAGGAAAGATTGAGGGCAAGAGGAAAAGGGGGCAACAGAGGATG…	BCM-HGSC	ss61535556	141	BTA-35997	1277.3	22.4	14	14837064	8	124137971	124.138	NW_001493200.1|Bt14_WGA1708_3
AAGAAGATAATTGTATGATCCAATGGTCTGGTGGTTCAGTAGATTTTATGATTTTATCTATTTTTCCTGCTTTTAAACTACATACACACATGCCTACAAATACTTCTGTCTCTTTAAATATGATTTCATCTTTAGTAATTCTCAGGTTATTAGTTTTACTTTTCATCCAGATGTTTTGGACTCATCACTGTTTCTGATTCATTGTGCTACGTCTGTGTCATACTTTTGAAACCTCCCTCATAGGCACATC[G/T]TCTTGGTCCTCTATTTTTGGATTTTGAATCTTTTCCAGTTCCCATTATCTTATTCTTCCCTAAGTCCCCACTCAGTGGAGAGTTAAGAGGGGACCCTGTGTTTTGGGAATCTTTCACTCAGTTCTGCAAACTGAGACTATTTAA…	BCM-HGSC	ss61535570	142	BTA-36018	1295.8	28.6	14	15450747	8	123466027	123.466	NW_001493200.1|Bt14_WGA1708_3
CTGAAACTGATGATGGCAGGCCAAAGCTTCTTATATTTAAGAGGGTCAACTGGACAACAGTTTTAGTTATAATACAATGGAAACCACCATGAAAAATGTTTGCCTGAGACCAAGTCTTAAAGTTCACCTCTACTTGATTAAACTATGGACTGTAGACCTCCCTTTTCTTAGAGCACCTACTTTAGGAAACTTTCTGTTGTAAATTCTTTCAACAGGAAGAATCAACAATTTAATTTCAACAGTTTAAATT[C/A]TTTCAATCTCCTTCTCCCAGCCTGTTGCCAGTTGTACAGTCCAGGAATATCTTTCTCATGGACTTGGGAGGCATCCCTGCATCTCTTATGGATCCTACACTGGCAGGCATGTTCTTTATCACTAGCGCCACCTGGGAAGCCCTT…	BCM-HGSC	ss61535572	143	BTA-36020	1302.4	29.8	14	15455701	8	123471749	123.472	NW_001493200.1|Bt14_WGA1708_3
CCTCGATTAACCAAGGGAAAATGCTGATGGCAACTCCCTCCTTCCAGTGCCCTCTAATTATAGATAGTTCTGGTCTGACACTGAAACCGCAGTATTTGTG[A/G]ATTCTGCTTTCAACTAGAATAGTCCTATACTTGTATATATCCTCAAACTTTCTGCTAATTTACTGAACCCTGGGAATATTCTCATTGACAATGGTAGCAA	BCM-HGSC	rs29013315	144	SCAFFOLD100871_5973	1307.3	22.5	14	15506284	8	123413692	123.414	NW_001493200.1|Bt14_WGA1708_3
ACAATAGCAAAATTGAATATTCCTGACAGAGATCATGTAGCCAGCACAATCTCAACAATTTACCATCTTCTCTGTATGGAAACGTTCAATGATCTCTACT[G/A]TAGGGCACTGGATTTCTTCTGGCTAGGTGAATGAGAACCAAAATCTGCAAACAAAATCAGGAGACATTTTTGGTTTACAAGGAAGAGTATTTCTATCAGA	BCM-HGSC	rs29012803	145	SCAFFOLD134924_5249	1324.6	22.7	14	15867530	8	123095485	123.095	NW_001493200.1|Bt14_WGA1708_3
TAGCCTGTTCCTGCTTTCTCTGCTCTGCTTGGTCATTTCCCATTCACCCTTTCAAATTCTGTGGAATCATGTACTGTGATCTAACCTATACACACCCCACTTTCACTGAAAACTAAAGAAATCTTATGCTATCTTTGTAGTTTTAGGGAAGAAAGGGGTAGGAAATTTTTGGTGCCTTTAATTTTGATGACTTCTGGATTTACTATTGACTTGAGATAAAACTTCTCCCACCACCATACAGTTTTTATGT[A/C]TTAAAAATAGTTCATATGACAATTTTTACTCTCATCCTTCTTGCTGTGATTGAAGTAAGGAAGGGTCATTAGTTTGAGGATTATTGTCATTGAAACTCGATAGCTTTAGTTACTTAATTTCATAACTGATGTTACAAGTCTTTT…	BCM-HGSC	ss61527019	146	BTA-19924	1339.2	------	14	16030001	8	122972247	122.955	NW_001493200.1|Bt14_WGA1708_3
GACTTTCAGACAATTCATGTGCTTTGAGCTCAGCCTCTTCGGCACCTTCGTTGTGCCTCCTGCCTCTGTTCCCTGAGGCCTGGGTGGTTTCTGTGGAGCAATCAGCTTGTTTCTCATTGGTATCCTAGCCTGTTCCTGCTTTCTCTGCTCTGCTTGGTCATTTCCCATTCACCCTTTCAAATTCTGTGGAATCATGTACTGTGATCTAACCTATACACACCCCACTTTCACTGAAAACTAAAGAAATCTT[A/C]TGCTATCTTTGTAGTTTTAGGGAAGAAAGGGGTAGGAAATTTTTGGTGCCTTTAATTTTGATGACTTCTGGATTTACTATTGACTTGAGATAAAACTTCTCCCACCACCATACAGTTTTTATGTATTAAAAATAGTTCATATGA…	BCM-HGSC	ss61527018	146	BTA-19923	1339.2	------	14	16030126	8	122955923	122.956	NW_001493200.1|Bt14_WGA1708_3
TATCAGGAGACTCCCTAGTTTACTTTCTTCAGAATGTATGTCTCCATTTTCCCGCGGAGAGAAACAAGGGGTAGACATTTAGTGCGTAGGGTAGGGTGGAAAATGACACCTTTACAGACTTTCAGACAATTCATGTGCTTTGAGCTCAGCCTCTTCGGCACCTTCGTTGTGCCTCCTGCCTCTGTTCCCTGAGGCCTGGGTGGTTTCTGTGGAGCAATCAGCTTGTTTCTCATTGGTATCCTAGCCTGTT[C/T]CTGCTTTCTCTGCTCTGCTTGGTCATTTCCCATTCACCCTTTCAAATTCTGTGGAATCATGTACTGTGATCTAACCTATACACACCCCACTTTCACTGAAAACTAAAGAAATCTTATGCTATCTTTGTAGTTTTAGGGAAGAAA…	BCM-HGSC	ss61527016	146	BTA-19921	1339.2	21.1	14	16030242	8	122955823	122.956	NW_001493200.1|Bt14_WGA1708_3
TATCTCTGCTTTTCAATATGCTATCTAGGTAGGTCATAACTTTCCTTCCAAGGAGTAAGTGTCTTTTAATTTCATGGCTGCAATCCTCAGTAATTCCCAGATCAATTTTCAAAGATGATTTATTAACATACTTTATAAACTGTAGTGAAATAGATATCTTGTAATTCCCTCTCTCTTTCTTTCTTCCTTCCTTCCTTCTTTCTTTCTAACAAGAACATCGTGCAAAAACTGGGTGTGATGTCTCAGCAAA[A/G]AAATGAACAGAAAGAACAAATTTCTAACAGCCAGAAAAGCTTTTACAAGCTTGAGTTACCAAGAGAAAACAGGTGACCTGCTCAATGCCAAACATCCCAGGTCTGCAAATATCTAAATGCTTTAAAAACACTATGGAGTTCCCA…	BCM-HGSC	ss61527020	147	BTA-19925	1349.4	22.4	14	16074327	8	122906446	122.906	NW_001493200.1|Bt14_WGA1708_3
GGCAGGAGGAGAAGGGGACAACAGAGGTTGGATGACATCAAGGACTCAATGGACATGGGTTTGGGTGAACTCTGGGAGTTGGTGATGGACAGGCAGGCCTGGCGTGCTGTGGTTCATGGGGTTGCAGAGTCGGACACAACTGAGCGACTGAACTGAACTGAACTCAACTGAGTTGGTATCTGGCTTCCTGTACACTTCATCAACTGACTTCACTGTCTTACTTCCCCACCTCACTGTAAGTATATTTCTT[T/G]CCATCACCTCTCCTAGAAATTGCTTGAGGCATGATACCTTTCATGCTTGAGGCATGAAACACTCCAAAGCTGAACTTGTTTTCAAAGGTATATGGAAGGTAAGCAGTTGGACATGTTTGCATGTGTTACCCTTCAGGGCCCTTT…	BCM-HGSC	ss61475000	148	BTA-119505	1355.6	29	14	16429657	8	122577951	122.578	NW_001493200.1|Bt14_WGA1708_3
AAGGATTATCAGCAGCATGCATAAATTTAAAATGTAGTGGCTGCCTATTTATAGCTACAAATTCATCTTCCTAAAATTATTGGAACCAGGGAGCTCTTACAGGCTCTCCCAATTAACTGATAATAAAGTATTTCTCACTACTATGTCTAAAGGGAATGTGTGAAAAAAATATACTAACAAAATATTCAAATACTTTAAATAAATTAGCTTTTAAATTCAGGGCTGGGAACATCATGTGTTTCCTTCATAC[T/A]CTGGCACCCAGAAATTATACCCTTAACCCCAGTGCCTGTTAAAGTGGCAGTGTCATAGTCCAGTGGTAAAGAAGATAAAATGGGCCTCAAGACAATTCTCAAGAGTTTTGTAATAAAATAAGTAATGGAGGCGACAGGAAATCC…	BCM-HGSC	ss61535591	149	BTA-36054	1358.4	26.1	14	16668155	8	122352021	122.352	NW_001493200.1|Bt14_WGA1708_3
CCTGGTTTTAGCTGTAGCATTGTAGGTAAACAAACTACAGTGTTTTTCTATGACATGAAAGCAAGACTTGTGATTGCAAGGCAAGCCTCCAGTATTTCCAAGAACTCAACTGAAAGCCAGCATTTAGTATATTATGCATTTTGTGTTCCTTATTCTACTTAATCTGCACAACCACCATCTGAGATGGAAATTTTCAGCATCCCCATTTCAAACAGGAGTCAACTGGGAGTGCGTCATACATAATTAGGTA[A/C]AAGTGGGAATCAAATCTCAATAGTAAAATCAAGAGCACAGGGTTTAACCACTACTTATTGCTTTCTTCCAAGAAAGTACATAGCAATTTGCAAAAACTCTGTCAACTGAAAAAAAAAAAAAAGCATAACCTAAAAGTTGAGAAC…	BCM-HGSC	ss61525640	150	BTA-17316	1367.1	------	14	20599868	8	122130057	122.13	NW_001493203.1|Bt14_WGA1711_3
GAGTAAAATAGGAATAAGGCATTCCGTGGAACAGAAATATTTGAAAAGTTTGTGCGTATTAGAATTATGTGGTCAGATAAATGAGGTTTGACCAGGAAACCTGGTTTTAGCTGTAGCATTGTAGGTAAACAAACTACAGTGTTTTTCTATGACATGAAAGCAAGACTTGTGATTGCAAGGCAAGCCTCCAGTATTTCCAAGAACTCAACTGAAAGCCAGCATTTAGTATATTATGCATTTTGTGTTCCTT[A/G]TTCTACTTAATCTGCACAACCACCATCTGAGATGGAAATTTTCAGCATCCCCATTTCAAACAGGAGTCAACTGGGAGTGCGTCATACATAATTAGGTAAAAGTGGGAATCAAATCTCAATAGTAAAATCAAGAGCACAGGGTTT…	BCM-HGSC	ss61525638	150	BTA-17314	1367.1	20.7	14	20599967	8	122130031	122.13	NW_001493203.1|Bt14_WGA1711_3
CACTTTTAAACATACAGCTTTTAAATGACTTTGCAAAACTGACTCCTCCCAGATTCCCATGTGTTGACTGAGAATTGGTTTTATGTTGGGGGGAAAAAAAAGAAAGAGAAAGGAAGCAACATCACCTACCGGGGACAGCGTCGCTTTTTAGCTTTGTTTAAGGAAACGTGCTTCTTCTCGATGATGCGCCCCAGGTGGTCGACAGCATCACAGCACTGCTGAACCGTACCTGCTCTCAACACACAGACAT[C/T]GCCACGGAGATTCACAGCTGACAGTCATCAATACAGCAGTACTAGGCTTACTGGCCGAGCTTTGTAATCAAACAGGTGATTTTATAAAATACAACACTGCACGTCCACAACCAAAACCCGTGTTCAAGAAACGCAGGTCAGCAT…	BCM-HGSC	ss61480878	151	BTA-36064	1379.6	22.8	14	21391995	8	48970973	48.971	NW_001493203.1|Bt14_WGA1711_3
AATATGGATATTGGCACATACTGATAGCAAATTACTTAATTTCTATAAAACTCTGTTTCTCATCTGAAAAGTAAAATGGAAAAAACAACTGTCTGGCAGGGATAACATGAAAATGAAATAAAATAGCAGATTCAAAGTTGTAATATTGAATTTCATGTTCCCTTTGCTAGTAAAAAAAATGAAAATTTCCCCAAAGCTATGAATTCTAACTTTATTAAAGAGATACTACTTGGACACCAGTCTTGGTTTA[T/C]ATACTTTTTCATTTGCACATGCTGTAACAGTGTGTAAATGTGATGCAGTGTATCAGGAGGTTCCAGGGTGAAAGTCTAGGGTATTTCTGGAAGACAGATGGAGTGGCCTGCCAGCGGGATATTTTGCACGAGGGGTCAAGATTC…	BCM-HGSC	ss61473395	152	BTA-112886	1387.1	27.1	14	21523304	8	49259471	49.2595	NW_001493203.1|Bt14_WGA1711_3
AACAGCCCATTGTGCCAGGATGGGGTTAAGTCACCCGGGCAGCTGACTCGGCTTCAGCTTGGAAATGGCATTTCTCACCTCCTCCACACTGGTCTTTTCAGTTGCTTGCCAAGTTGAAGGGGGAAAAAAATCCCTTAATTCTGGTTAGAAGTGTTTCAAACGTTACATAAAGAGGCACTTGGCTGGTTAACTGGCTCAGTTCTGCCTGGGTTTCGTCTCAGGAAGCATTTAAGCTCGCTCCCCAGGACTG[T/C]ACCCCTAGTAAACACCCTGCTTTAAGGGCCCTCCGCACACGTAGGCTCATTGTTCCTCCTGAGAACCACCAGTTTATAAAAATCACAAACACATTGTGTTTGCTGGAATATCCTGGTCTATGTTTGAAAAGGTGTAATACATTC…	BCM-HGSC	ss61562834	153	BTA-86408	1395.2	22.2	14	21646020	8	49655715	49.6557	NW_001493203.1|Bt14_WGA1711_3
GCTTTAAACAAAGAACTCTGTTTCAGTTGTGTGTCTGGGGCACCAGATGCTCACACATTATCACTTTATTATCCTAGGCTTTCTCACTGGACCTCAGGTGAGCGAGCCTTTGCAGATTTTGCATATTAACAGTCTACTTGAAGTGTAATCTCTATACCGCCTAACATTCTAGGTCACAAGATTGCAGGCGGCTTGAGGAGAAAGAAGGAAGAATGGGGGGAAGGTTTCCCACGTTACCTCCAGCGCTGGG[T/C]GTGACAGTGAACTCAGGAAACGCTGCTTTCACGTCTTTATTATGAAGGAAATGAGCTGAAAGACAACAGCCTCATGTTTGATGTAGGCTAGACATGTAAAATTAATTCTTCTTTTAACATAAAGGCGCTAAAGTCTATATTTTC…	BCM-HGSC	ss61562833	154	BTA-86406	1407.5	19.6	14	21907297				NW_001493203.1|Bt14_WGA1711_3
AGGGAACCTCTTTTGTATTCTCATTTTCCCTTGTTTCTTTGTTTCCCCAGTGTTTTGACATATTGCATTTTCGTAGTCCTTTTGGTAGCTAAAAAAAGCTCAGCTTTCAAAAGCAATAGAATATGAAATTATTTTAAGCCTCACAAACACAGTTTTTTATGTCTTCTACAAGTGAACTTTGCTGGTTAGAGAAATAAAACAATCTATTTCCTTATCTTCTCTCATCTTTTCCAGATTGAAATTCATTAAA[C/T]CCGGCTTTCCTGAACATAAATCAATACCATGTGGGATGTTATTTATTGTCAGTAACAAAGTGGAGTGTGTGGTATGGCATAGGATGTGATCAGAAGACACAGTTGACATTTGAACATGAGGCTTTCTGCTCCATGGTTATGTGG…	BCM-HGSC	ss38328592	155	BTA-06540	1425	21.1	14	22133376	8	50913559	50.9136	NW_001493203.1|Bt14_WGA1711_3
TGAATTACTTGATATTTTCCTTTTTACCCTGTAAGAGGAGCTACCCTTGCATATATTAGAACACTGTGCTAATACCTCTAGGGGAGATTAAAAATGATTTGGTCATTTTCTTTCTGGAAAATGCCCAAATGAAAATCGCTTGCTCACTTGGCACTCTCAGTGAGAATTAAATCATGGGTCCAGGTGTCTCCATCCTGTCTTGTGTCTGGTTCTGATCCAGAAGAGTAGGGGGATGTGAACTTCACTGTGG[T/C]TGACCCAGGGTTATTGCTCCAGGTAGAAGACATTGCCAGAGATCCAAAATTATTTAGAACTTTTATTCCTGTTTGATTTTCACATTTACAGAAGGCTACACATTATGGTAGTGGTTAGCAGCACGTATATTGGGATCATGTCGT…	BCM-HGSC	ss61562835	156	BTA-86411	1440.6	30	14	22258733	8	51088247	51.0882	NW_001493203.1|Bt14_WGA1711_3
CAGGAGACCCAGGTTCAATCCCTGGGTCAGAAAGTTACCCTAGAGAAGGAAATGGCAATCCACTCCAGTATTCTTGCCTGGAGAATTCCACGGACAGAGGAGCCTGGCAGGCTACAGTCCATGAGCCCCCAAAGAGCTGGACGAGTATCATTTATTCACTTCCACTTTTTTTTTCATAGGAAAATCAGGGTGCTTGAAAGGAATATTGACAACAAAAATTTTTCCCTCTGCTTAATCAGCTGTCAGTACT[G/A]ACACTGATATACTTCTTTCTATGCACATTTTGTTGGACTATTACTACTGGAAAATATGAACTCTTATGTGGTATTTAAATTGAGGCTTTAAAAATGCACTCCGTTCTTAGGTCTGATTTTATGGCCTGCATTTTTTGGCTACAT…	BCM-HGSC	ss61477079	157	BTA-21242	1444.8	------	14	18869030	8	51365252	51.3653	NW_001493202.1|Bt14_WGA1710_3
TGGCTCCAATGGAAAAGAAACTGATAGCAATGCAGGAGACCCAGGTTCAATCCCTGGGTCAGAAAGTTACCCTAGAGAAGGAAATGGCAATCCACTCCAGTATTCTTGCCTGGAGAATTCCACGGACAGAGGAGCCTGGCAGGCTACAGTCCATGAGCCCCCAAAGAGCTGGACGAGTATCATTTATTCACTTCCACTTTTTTTTTCATAGGAAAATCAGGGTGCTTGAAAGGAATATTGACAACAAAAA[T/A]TTTTCCCTCTGCTTAATCAGCTGTCAGTACTGACACTGATATACTTCTTTCTATGCACATTTTGTTGGACTATTACTACTGGAAAATATGAACTCTTATGTGGTATTTAAATTGAGGCTTTAAAAATGCACTCCGTTCTTAGGT…	BCM-HGSC	ss61477078	157	BTA-21240	1444.8	29.8	14	18869062	8	51365284	51.3653	NW_001493202.1|Bt14_WGA1710_3
TCAGCACACAGGGACGTGAGCCCCGTTGTGTCCAGTCAGAATGTAACTCTGATGCACTCAGTTTCTGGAAAGTTCAGGGATGTGGGGGATGCACTGGGATATGAGGGTCAAATGTCTTTTAACATAAGAAAGCCCGCCACTCTTGAGTTGTGTGTATCTCTTCCAACAGGTGACCTGAGATCCAGAACGCAGGAAAGGAAAATTTAAGAGTGTTTACTTACTGTGTTTGTTTACTTTCAACACCTGCAGT[G/A]TGTCCCTGAAATCATACTGCCTCACAGAATTTTAGTTGAAATATTTCATTTNNNNNNNNNNNNNNNNNNNNNNNNNNNNNNNNNNNNNNNNNNNNNNNNNNTAAGCCAAAGGGCTGGTTAGTAAAAGATTTCAGAATGGAAGAA…	BCM-HGSC	ss61531696	157	BTA-28726	1444.8	------	14	18897571	8	51459127	51.4591	NW_001493202.1|Bt14_WGA1710_3
CAGCCCATGGGGTCATGAAGAGTTGGACACGACTGAGTGACTTCACTTTCACTTTTCACTTTCATGCATTGGAGAAGGAAATGGCAACACACTCCAGTGTTCTTGCCTGAAGAATCACAGGGATGGGGGAGCCTAGTGGGCTGTTGTCTATGGGGTCGCACAGAGTCCGAGCTGCTGCTGTTAAGTCACTTCAGTCGTGTCAGACTCTGTGCGAACCCATAGACAGCTACTGAGGTGCTAATTACATTGA[T/C]GCTACATATCTGATAGTTCTGCCATATTTAGAATTTAATCTCCAAGAGTTTCTTGTCTGTTACTGGCAACCCCTTTGAAACGGGCATCTCTGAGATGAAATATGCAGCCATCTCATATTGATTTTAGTCTCATTTGCCTTCTAA…	BCM-HGSC	ss61534577	157	BTA-34246	1444.8	------	14	18927616	8	51488672	51.4887	NW_001493202.1|Bt14_WGA1710_3
CAAGCAATAGAAATCCAAAATGACTTAGGACATAAAAATGATATATTGGCTTGTGAACCTGATTAACTCTTAAGTGTAGGACTAAGAAGAGGCTGGATTT[T/A]CAATGTCCCCGCCCCATTTCTCATGCCATGCCCTCTCTCTGCCCGGCTCCGAAAGTAGTTTTAGTCTCAGGCTGTGACAAGTCCTGGATTGATGCATGCA	BCM-HGSC	rs29010516	158	SCAFFOLD155270_13794	1447.4	26.9	14	19092774	8	51953548	51.9535	NW_001493202.1|Bt14_WGA1710_3
GCCCTGTTAATATTATTATCTTGTTAATGTTTTTATCCGAGTTTATTTAGGAAGACAAGGAACTTCTCAAAATCACATGACCTGTAACTTGTGGGGCTGATATTTGAATCTGGCCTGCTGGTCCCCAAAGTTCATGTTCTCCCTATGTGTCGCCAAATCAGAATAAGGAACCTGGGTAATTTCCATCTGCCTTTGACAACTAGGTGGAGCAGGCCCTGTTAAACCAGTCACCACTCTAACCGAAGGAAGC[T/C]ACCTGCCACAGGGCTGATCCCAATGATTCAGGTCTCATTAAATCAGGAGATGACGCTCAGTCAAAGCAAAGAAAAATGTCGCAAAACGTGGTTAAGACACAGGCTCCCCCCACAATGTCCATAGTGCGGAGCAGTAGAATGAAC…	BCM-HGSC	ss61506535	159	BTA-111851	1452.8	28	14	19658489	8	53264865	53.2649	NW_001493202.1|Bt14_WGA1710_3
CCAGTAGACGGACTGTATACTCTGTTCTTTTTCTCTATTTCTTTATGTTTGCACCAGAAATACCTGTCTCAGGTACTAAAGGTTTATGATAAACTCTGAC[G/A]CCCAGGTCTGTAAGTCTTTCAACTTCCTCACTGTTCTTCTTCAAGACCATTTTTGCTGTTCTTGGTTCTTTTCATTTCCACCCAAATTTTAGAGTTAACT	BCM-HGSC	rs29010386	159	SCAFFOLD15358_17120	1452.8	------	14	19661447	8	53260740	53.2607	NW_001493202.1|Bt14_WGA1710_3
AACACTGGGGGATCCAGGGATTATCAAACTAAGTAAAACAAGCCTGACAAAGAAAGACCTATCATGTGATATCATTTACATGTGGAATCTAAAAAACAATTATCTGATTATTAAGGAGAACCATCCTGGGCTTATTCCTCAGTCAGGTTCTCAGATGACCTCAGTTCTCTGTTTCCATCAGCACGAAAACAAACCACATGTGGGGTGTGCACACAGAGGCAGCACACCCTATGAGGAGAAAGTGGGAAAC[C/T]GCTCACGTTACAGAAAAACGGTGTCTTGTTATCAGAATATTAGCTTGGATTGCTTTAGATGGACAGTCCGTAGTTTCTCCCCTTTGTCTCTTTGCTGCAGAGACAGAGGCACACGAGATAGGCCCACTGGCTTAGTGCTCACCG…	BCM-HGSC	ss61534587	159	BTA-34265	1452.8	------	14	19676363	8	53283737	53.2837	NW_001493202.1|Bt14_WGA1710_3
TTTGTTATCATAAACAGACATGGTCTAGAGTCCCGGTTGCTTCATCTGTCTTCTCTCTGTTCCTAACATGGGAATATCTGTAGCAACCATGGTATGTAATTGCTGAGCCAGCAACAAGTCCAGTAAATGGTGTATAAGAAAAATGAGGTCTCTTTTTTTCTCTCTCATCTGCATCTTAAACATCACAGTGGCATGGGTGTGGAACATGCCACAAGGTGTAGTTGAGAATATATATGAACTAAACTCCAAG[C/A]GAGGTTTTAAGTGACTGAGCATGCGGACCAGTGGTCCCTGTGAATCCAGGATGCAGAACAATCATGAGTTTTGTCTTTCTCTCATCCCTGCATAGAGCATGTGATGTGAAAGTTGCTCAGTCATGTGCAACTCTTTGCGACCCC…	BCM-HGSC	ss61534586	160	BTA-34263	1461.3	27.1	14	19774380	8	53381664	53.3817	NW_001493202.1|Bt14_WGA1710_3
TTTGATCCCTGGTTGAGGAACTAAGATCCCACATGCCTTACGGTGTGCATAAATTTAAAAAAAAAAAATTTTTTTAGAGAGAAAATGTGGTTCATTTCCAACAGATGGATGTATTTTGTTTTGCTTTCTTTTGTATTTGTGGGCAACTTAATTCACTTACGTTTCCCACCCGACCCCTGAAGATACTAAGTGTTTAACACCTGTTCCAAAAGTTAGGGTTGGGAGCCATCCAGTGTAAGCAACATCAACT[T/G]ACAAAAGGCAGCAGGTTCTAGTTACAAAGCGAGAGCAAACTGAAGCCCAGCACCCAGGTGAGCAGTGGTTTAAATCTTAAAGTAAATTAATTAATTCTCACTAGAGGAGCCTCCCCGCCTTCCTTTTTCCCTGTGGACGCTCTA…	BCM-HGSC	ss38327919	161	BTA-05867	1472.7	27.1	14	19844421	8	53499273	53.4994	NW_001493202.1|Bt14_WGA1710_3
AGAAAAGAAACTAGAAAGAATCACATATAATCCCATGCCATGTTTTTGAAACACTGAGTGTAGAAGCCAGAGGAAGATACTGGACCACCTGATCCTCACATATGAGCAAGGTGTGTGGTGATGGCGCCTGTGGTATCTTGTTACCTTCACAAACATCGCAGGAAAGACGTGGACAACCCTGAGAACTGAACTGCAGTTGTTTTTCTTGGCTGAACAGGAAGACAGAAAGGGAAGACAGAAAGATTAGAGA[T/C]GTCTCACGTTAACTTTTATTGCAGCCACTGATGGAGATTGAGCAGAATGGGAGAAGAGAGAGGAAAGGAGACGTGATTCTCTGGGTCACACGAACTCTGGGGTGGGCAGGTGGTCCCCATGGGGAGCCCTTTTCTCTCACTGCA…	BCM-HGSC	ss61534584	162	BTA-34259	1486.7	------	14	19826607	8	53457609	53.4576	NW_001493202.1|Bt14_WGA1710_3
TCTGGATAGATACTATTACGTTCACATTTTATAGATGAGAAAATTGAGTAGCCAAAAACCAGTTGGCAACATTTTCTGGAAGAAAATATTAAAAATTGATCTTTAAAAATATCATTGGGAAAATTCACAGTAAGATAATAGAGTGAAGTATAAAAATTACCAAAAATAAGTAAAGAAAAGAAACTAGAAAGAATCACATATAATCCCATGCCATGTTTTTGAAACACTGAGTGTAGAAGCCAGAGGAAGA[T/G]ACTGGACCACCTGATCCTCACATATGAGCAAGGTGTGTGGTGATGGCGCCTGTGGTATCTTGTTACCTTCACAAACATCGCAGGAAAGACGTGGACAACCCTGAGAACTGAACTGCAGTTGTTTTTCTTGGCTGAACAGGAAGA…	BCM-HGSC	ss61534582	162	BTA-34257	1486.7	------	14	19826780	8	53457782	53.4578	NW_001493202.1|Bt14_WGA1710_3
TTAAAGTAAATTAATTAATTCTCACTAGAGGAGCCTCCCCGCCTTCCTTTTTCCCTGTGGACGCTCTATTCCTATCCCTCTCTCACCACTTTCTGTATATTTTTCTACTTTCCCAAGACTGGTTCTATCCTCTTTCTCCAAATCTTTCTGTTTTCACTACCCTATCTGTATTTATTGAATGATTTTTTTTTTATCTTGGTATTTGTTCTACTTTTTGACACAACATTTTATTCCCTGTTGTCTGTTTTAA[C/A]ATAATATTGGTTGGGCATTTAATGTGCCACATTTATAAACTAATTTTATCTCCTCTTACACCCATCACATCAGTTGATTCCTTTCTCAGTCAATGCTCTTCAACAAAAACAATCCCTCCTCTCCACACCTTCTCCTCCAGACTC…	BCM-HGSC	ss38327921	162	BTA-05869	1486.7	26.7	14	19844748	8	53499273	53.512	NW_001493202.1|Bt14_WGA1710_3
CAGGTGAGAGATGCTGGTGGTGTGGACAGGATCAAAGCAGGAACAGAGATTAGAAGGTTAGATTCAGGAAATACTTCCAGGGGAGAGCCAGGAGGATTATCTGGCTGAGGGGATGGAGGGGATGAGATGAAGAGAGGATTTAAAAATGAGTCCTAGGGCTGAGTAAACAACAAGAAGGATGCTGTTGCTTTCATCTGAGATTAAAATGGGTGTAAGAGCAGCAAATTCAGGAAAAGTCTTCATACGCTAC[G/A]GACTGAGAAGTTAATTAGGAGTTTGAAAGGGACCCATGAGGCTTATCTCCATGTGTCTCACGGAAGCCTTGCTCTTTCTTTTGGATTTCTTTACAGCGAATTTTATTTATTTATTTATGGCATATTTTGCACCACTAAAAATAT…	BCM-HGSC	ss61534580	163	BTA-34252	1494.4	26.4	14	20194230	8	54241443	54.2414	NW_001493202.1|Bt14_WGA1710_3
ATCAAGCCCTGCCGTGTTCAGCACAGAACTCAGAGGAAATGTGGAAAAGAGACACACCAGTCCCCCAACATCCTGCAAACCACAACAGCAGCCAGTGTGCAGTGTGGGGACAGCCCCGTCTTCACCATGATAAGCAAACGACAACTCCCACGGTGAAGAAAAACACACCATCACACCCTGAAAGCGAACAAGTGCTTAAGTGAAACCTTACAGAAATGCTACTCCTGGGAAAACACAACAAGGTGAGGAC[G/A]GAACATGTCTGCTGAGGAAGACACCCACCTGCAGTGTATCATCCACCAGGGTGAGTATGTACTGAACTGTCTGCTCTTTGGAAATATGAGTCATCAGATTTATAAATGTCTTAGCACACTAAAAAAAAAAAAAAAGGAAATGAA…	BCM-HGSC	ss61534632	163	BTA-34365	1494.4	------	14	20402564	8	54927279	54.9278	NW_001493202.1|Bt14_WGA1710_3
ACTGCCAGACAAAGTACTGCAAAATGGGGAGCAGGAAACAACAGGAAATTTAGACTCCGTTGGGAGACTAGAAGTGTGAAGTTGGGATGTTGGCAGGACC[A/G]GGCTCCCTCTGAAATTCTGGGAGGCTCCCTCCTTGTCTCTTAGTTTTTGGAGGTGGCTGGCCATTCTAGGTATTCCTTCCTATGAAGACTCCAGTCTCTG	BCM-HGSC	rs29009981	164	SCAFFOLD145694_4460	1498.6	22.9	14	20207371	8	54223331	54.2233	NW_001493202.1|Bt14_WGA1710_3
GCAAGAATACTGGAGTGGGTAACCATTCCCTTCTCCAGGGGATCTTCCTGACCCAGGGATTGAATCCTCATCTCCTGCATTACAGATGGATTTTTAACCATCTGAGCCACCAGGAAAGCCCCAAAATCACTTCCAAAAAAGCCATCTATGTTCCATGTACCTCTACTCAGTAGATTTGTCCTATCTCTGAGATCCCCAGCTTAGATCCCTGCTCTCCACCTACTCACAAGTTTTCATACATGGACATGCT[G/C]TCTAGTGAATGGACGCAACTGTTAAATAAACCGTTTCCCATTTGAGCATGTGTGAGAAACAAGTACTTTATCCAAGTCTCTGTGCAGTGTGTGTTTTAAGTGCCTTACAAACATTTATAGTACAGCAACTACAAAGCTTTGACA…	BCM-HGSC	ss61480444	165	BTA-34250	1508.6	23.2	14	20252345	8	54427081	54.4271	NW_001493202.1|Bt14_WGA1710_3
TAATTAATACTGTGTTTGGGGTTTTTAAATAATAAGGTAAATTATTCAAGCACTGTAAATCACAACCCACGTAAAGTACTTAACTATCTACAATTTTAAAGTAACAGCTTTTAGGTACAAATGCCTGGGGTTCATTGGAGAGAAAGAACTATAGAATGTATATGAGCAGAATGGACCGTGGATAAAGGAATATTCATATCCCTCCACACTGATGAGAGAAAAAACTGCTTTATAGATCATGTGACAAATA[T/A]CTGAACAGTTTAAGCAGTGCCTACAAAATTGAGTTCTTAAAAATACATCCTAATTTTGTATTTTAAAAGAGTGGTTCAAGTTTTTCACTTGTTTTGACCTTTAATACACTGATACAATTTAAATAGGAAAAAATTAATAATGGA…	BCM-HGSC	ss61570309	166	BTA-34296	1519.8	29.7	14	20507528	8	55106963	55.107	NW_001493202.1|Bt14_WGA1710_3
ATGTTATGACATCTACTTCAGTGTGACTTTCCAAATGGTTTAAAACAGAACAACTCTGCAATTGCTCTTGATTTCATAAACTGCATTTATAACCCTGAACCTAACATCTTTCAAAGAATATATATCTGATGAGTTAGCAATACTGTCAATTTCTAAAATGCATACACATTAAAAGCTACTAAAGTCCAAATTTAAACTTTAATGTATATATTAAATACATATTCATTCAGAAAATCTGTCCAAGCACACC[A/G]CATGAGCTAGTTTAATGAAGATAACGGCCTCTTCTTAAATGTGTAGTTTTATACTAACTTGCAAACTCAAGTTGGTTAAAATACAATTTAATTTTATTTGTAGATAAAATGGACTATTTTAACTAGCCATCATGGTTTTATTTA…	BCM-HGSC	ss61565351	167	BTA-91255	1524	------	14	23809216	8	55753105	55.7531	NW_001493204.1|Bt14_WGA1712_3
CCAACCCAGGGATCAAACCTGCATCTCCTGCACTCACAGGCAGATTCTTAACCACCTGAGCCACCAGGGAAGCTCTTTTGTTTTCATGTTTATTTATTTAATTACAGCATGTGGGATCTAGCTCCCTGACCAGGGATCAAACCTGGGCCCCTTGCATTGGGAGCACAGAGTCGTAGCCACTGGACCGCCAGGGAAGTCACAAAGATTTGTATGTTATGACATCTACTTCAGTGTGACTTTCCAAATGGTT[T/G]AAAACAGAACAACTCTGCAATTGCTCTTGATTTCATAAACTGCATTTATAACCCTGAACCTAACATCTTTCAAAGAATATATATCTGATGAGTTAGCAATACTGTCAATTTCTAAAATGCATACACATTAAAAGCTACTAAAGT…	BCM-HGSC	ss61565348	167	BTA-91252	1524	------	14	23809006	8	55753315	55.7533	NW_001493204.1|Bt14_WGA1712_3
CAGAAACCATGTAGAGCGCTAAATAACAGCAAAAATAATTCCAGTGGCAGGGTAACTTAATGAGATGTTAATGTGCATTTTATCATTATTTTTCACTTCTTTTTTTGTGTCTTCCTAATTAAAGACCACATAGGATCAAAAGATGAAATTAACAGATGTGTATTACTAGGTTTTGCTTGTGAAAAACTGAACAAATCAAGGAAGATAAACTATAGTGAGACATTTCTAGTTTAGGGCACTGTTTGAGGTC[T/G]GACCTCTCACTGTCTCAAGGAGGCATCTGGGCCTGAAAGTAAGGACTTACTGATGCCGCTGGAAAGGCTTGATCCGTGACACTAAAGCTGCCAACCTCAGTGAAGTTTCTTGTGTGAGGATGGCAGGTAAGCCACGGAGCCGTT…	BCM-HGSC	ss38336702	167	BTA-14650	1524	31.7	14	23793721	8	55768600	55.7686	NW_001493204.1|Bt14_WGA1712_3
CTCAAAGGCAATTAACAGGTAGAAATCCACGGATGGATAGCAATCTGAAAATGAGAGAGATGACTTGTTTCAGGGGCAAAACACTACCCATCTTGCAAAAACTGGTGAACCTCAGGACTGAAAGAGATTTTTGAGAAGTCTTGCGTATCACTGGCATACAGCAGGCACTCACTTAGTGCAGGGTAAATGAGTTGAAGAATAGGTAGGGTTCCTCAGGCTTCTGTCATTGGACAGGGCTGTACTTAAGCCA[C/T]CAGGAAAGTGGATCTCTTTTATTTTTAAGTTTCTAAGGTAGACATTCCAAACATTGCTTGATAATGGAATTTGCAGTTAACATGGCCATGAATTTTTCTATTGACAAGCTCCAATATTCTATTCCTGTATAACAGCCTTTGGTC…	BCM-HGSC	ss61512747	168	BTA-101386	1528	------	14	23500283	8	56245067	56.2451	NW_001493204.1|Bt14_WGA1712_3
CAAAGAATAATCTGAAGACTCTACGTGCTTATTTGACAATCAAACCTAAGTACTAGAAGAAAACCATGGGAAGCCAGAGTAGGGATGATGAACAAGATGCGGTCCTTTTCCTTGGAAATGCAAATTGATTCCATTGAGACAAAGTAAGAATGTGGGTCTATTCATAGAAGACCTGCCAATAGGACTCTAAGTCCAAATCCACTTTAAGGTGTGTGTTCAAAGGGTTCATTGATCAACTTGCATTGATATC[A/G]TCAAAGGACAACATCCTTCATCAATATTACTCTTTAGTAAGTTCGTTGTGATCATGTCAGGCAGCTTCTCATTATTTGAGAGAAAATCGCATCTCTCTTTTATAGAGAGGAAAGCCTGAAAAGGGAGAAACAATTACACAAAAG…	BCM-HGSC	ss38328378	168	BTA-06326	1528	23.3	14	23498353	8	56246997	56.247	NW_001493204.1|Bt14_WGA1712_3
TGTTATACTAGGCACATGTGGTGAAACCAAATTAAACAAATGGCCTAAATGTTGCAAAGCGCATCTTTGAAAAGTAACTGCCTGTCATCTGATGAGTGCAGACTGGATATTTATGCCTCTTCAACAACTTCTCGTTCTTCTGTGGAATCGGGATGAGAGCAGGATGGAGTTGGTGGCAGAAAGGGGGTGTGTGACAGCAGCGCCAAGGAGATGGGGGAGCAGGTTGAGGCCACAGGGTGGCCTTGAAGAC[G/A]TGGGTATAGCCTTGATGTTTGTGTGTGGTGCTCATGCTTGTTTGAGTCTGACTCTTTTCAACCCCATGGACTGCAGCCCACCAGGCTGCTCTGTCCATGACATTTCCCAGGCAAGAATACTGGAGTGGGTTGCCATTTCCTTCT…	BCM-HGSC	ss61534605	169	BTA-34285	1544.4	20.7	14	22741955	8	57380404	57.3804	NW_001493204.1|Bt14_WGA1712_3
AGGAACCTGGTAGGTCACGGTCCATGGAGTCAATCACAACTTGCCAACTAAACAAAAACAGCAACAAATCCAGGGAAATATTCTACCTGTGTTTAGGTGAAGACTTGATAAGTCCCTTTCGATATCTTTGCGGACAAGATGATAAATCTAGGTATAGATGATGCTGATGATAGACTGGTAAGAAGGTGGCTGAGAAACGTTCATATGGAATGCTGAATAATGGTTGCTGACAGCATTGCAAGAATGTGAT[C/A]TGGGATGTCCCAGCTCAGCGGTGATGAGCAGGTCATATTTAATTATGGGATGGCTCTGCTGAGATGACATGCACATTATTGGTAGGATTTCAACATTAACACGTGACACTTCTCAGTTCCACGTTTCTTTCTGGAGGACTTGTC…	BCM-HGSC	ss62007800	170	BTA-34283	1558.9	28.9	14	22565488	8	57670193	57.6702	NW_001493204.1|Bt14_WGA1712_3
TCTTAGCTGCTACCATTGTATCAAAGAAATCTCTTCTCACATTTTTTCTGGTCCCCTGACCTCTGACTGGTGTCTCCACTTTATATTCCAGTTCCAGAAAGGACTCCTCAGCCTTCTGGATTCACATTCAATTGTCTGCTGTTTCCCCCTGGGTTGATGACACGTGGATCTTAGAGAAGTTTCTATAAGTGCTACCCATCTGTGTCTAACTCCTCCCATTATGACTCAGCACCCGGGACCTTGCTATCCA[C/T]ATGTATCCAGTCCTCAGGGAGTCATTGATGATGGTCACTAGTCATAACATAGAGGTACTTGGAGCTCAGAACTCTTCTCTGGCCATTGTAATAGTTTCTCCCCACAGAATAGAAGGGGCCACTGTGATGTTACTTATCTTCCAA…	BCM-HGSC	ss61534604	171	BTA-34282	1561	18.6	14	22542534	8	57695548	57.6955	NW_001493204.1|Bt14_WGA1712_3
CTATGGCTGATTCGTGTTGATGTATGGCAGAGACCATCACAATATTGTAAATGATTATCCTCCAATTAAAAATAAAATAAATTTTAAATATGAAGTTATTATAGAATAAAAAAATTTGATCAATAAATCAAAAATTCCAAGTAAGTTCTTTAACTTTAGATAACCCAAGAAAATTCTAGAACAGGCATTAGATCACCTCTTCAGGTGTTCTGTAAATTTATTCCAGACCCTATGATAATCAGGGCAAGAT[T/C]GAGGTATTACAATGAGTTACACTGTGTCTATTCCCATGAACCTCATTATTGAGTCTCTAAATCATGTTGGTCTCTTTGCAACCCCATGCACTGCAGTACACCAGGCTTTCCTATCCTTCACTATCTCCTGGACTTTGCTCAGAT…	BCM-HGSC	ss61534596	172	BTA-34274	1585.6	20	14	22342561	8	57981272	57.9813	NW_001493204.1|Bt14_WGA1712_3
AAGAATAATATTCAATATCTTAAAATTTAAAAGGAAACTATCACAAATGGATCTTTGGGCAAAAATGAATTAAAATTATTAAATAGGATGGCTTTTAGCCTTCCACAGAATAAAACCACAGCTGACAGCTATGTTGATAGACTTTTCTATTTGAATTTTGGTGACTTAATGGAATAGTCATGATTCAATCACAACAGTATATAGAAAAGATAATTTGAAAAGATAAATATACAGTTGCAAGGCTGAAGTG[T/C]GGCATGGTTAAATTCCCATAAGACAAAACAAAGAGTTATAAATACAGTCGGACAACTTTGTTGTTAATACCAATACCAACTTTTGTTAATCCCCGACGTGTACTTCTCTGGTGGTCCAGTGGTTAGAATCCCATTCTCTTAATG…	BCM-HGSC	ss61534598	173	BTA-34276	1605.6	------	14	22345845	8	57978578	57.9786	NW_001493204.1|Bt14_WGA1712_3
TCCCATAAGACAAAACAAAGAGTTATAAATACAGTCGGACAACTTTGTTGTTAATACCAATACCAACTTTTGTTAATCCCCGACGTGTACTTCTCTGGTGGTCCAGTGGTTAGAATCCCATTCTCTTAATGCAGGGGGCACAGGTTTGATCCCTGACTGGGTAACAAAGATCCCTCATGCCACACAGCATGGCCTAAAAAATTAAAAACAAAAAGTACACATCAGATGCCTCACTGAAACAAGGGACATG[T/C]GGACCGTGTCTGTGTTGCAACCTCAGAGAATGCCCACAGGGAAGTCTCCCAGTGTGTTCCTGGGTCACATGTGTGTCACCTCTCCAGGTAACAAGTAGTTGACAGATAAAATTAAATACGTCGTTAACAGAAAGGTAACAAAAA…	BCM-HGSC	ss61534599	173	BTA-34277	1605.6	------	14	22345581	8	57978842	57.9788	NW_001493204.1|Bt14_WGA1712_3
GATGTATGGCAGAGACCATCACAATATTGTAAATGATTATCCTCCAATTAAAAATAAAATAAATTTTAAATATGAAGTTATTATAGAATAAAAAAATTTGATCAATAAATCAAAAATTCCAAGTAAGTTCTTTAACTTTAGATAACCCAAGAAAATTCTAGAACAGGCATTAGATCACCTCTTCAGGTGTTCTGTAAATTTATTCCAGACCCTATGATAATCAGGGCAAGATTGAGGTATTACAATGAGT[T/G]ACACTGTGTCTATTCCCATGAACCTCATTATTGAGTCTCTAAATCATGTTGGTCTCTTTGCAACCCCATGCACTGCAGTACACCAGGCTTTCCTATCCTTCACTATCTCCTGGACTTTGCTCAGATTTATTTCCACTGAATTGA…	BCM-HGSC	ss61534597	173	BTA-34275	1605.6	------	14	22342579	8	57981254	57.9813	NW_001493204.1|Bt14_WGA1712_3
AGAAATCAAAAAGGAAGGAGGTGGGAGGGAGGTTTAAGAGGGAGGAGACATATGTATGCCTATGGCTGATTCGTGTTGATGTATGGCAGAGACCATCACAATATTGTAAATGATTATCCTCCAATTAAAAATAAAATAAATTTTAAATATGAAGTTATTATAGAATAAAAAAATTTGATCAATAAATCAAAAATTCCAAGTAAGTTCTTTAACTTTAGATAACCCAAGAAAATTCTAGAACAGGCATTAG[A/T]TCACCTCTTCAGGTGTTCTGTAAATTTATTCCAGACCCTATGATAATCAGGGCAAGATTGAGGTATTACAATGAGTTACACTGTGTCTATTCCCATGAACCTCATTATTGAGTCTCTAAATCATGTTGGTCTCTTTGCAACCCC…	BCM-HGSC	ss61534595	173	BTA-34273	1605.6	------	14	22342502	8	57981331	57.9813	NW_001493204.1|Bt14_WGA1712_3
CCATCTAAAAATGAAACTTTACAATCACAAATGTTCCCAATCAGGGGAAAGAGGTACAAGCAGCCAAAGAAATTCACATTTAGCTACACAGGAAGTTCTCAGATGATCTTAGATTTAAAATACATATACAAAAGTAGGAGGCAACATTACATAACCAAAAGCGAAGAAAAAAATGAAATACTAAATGTGGCAGAAATATTCTTTAAAAAATAGACTCAAGTAGGCAATCCAGAATGAGTTGAAAATGCTG[A/T]GAAGGACAAGAAATCAAAAAGGAAGGAGGTGGGAGGGAGGTTTAAGAGGGAGGAGACATATGTATGCCTATGGCTGATTCGTGTTGATGTATGGCAGAGACCATCACAATATTGTAAATGATTATCCTCCAATTAAAAATAAAA…	BCM-HGSC	ss61534593	173	BTA-34271	1605.6	27	14	22342243	8	57981590	57.9816	NW_001493204.1|Bt14_WGA1712_3
GGAAAAACTGAGGCCCTGAATTTACACAACCTTTCTAAGATTTCCCAGCTATTAAATATCAAAGCCTGGCTTTGAATTCTATTCTGTCTGTCTCACTGGGTGCTTTTCAATATTTTGATCCAGATGAAATAGTATATAAACTAAATATTAGTAAGCTACTCATTACCCCTACATTTAAGTAGATTATTTACTCTAGAGTCCTTTGTCTGTGTTCTTTTTTACAGAAAAAGTCACTGAACTTTTATAAAGT[C/T]GACTTCAGTCTGCAACAGTTCTTTCCTTAAATTATTGTTCTCCCTCCAACAAAGGACACAAACAAAAGGAAGGGAAAACAAAAACCAAAATTATCATTATGAGAAAATATATTTTCTAGTTTAACATCTTTCCTGTGCATCAAC…	BCM-HGSC	ss61570240	174	BTA-24548	1612.2	30.6	14	27017291	8	58756033	58.756	NW_001493207.1|Bt14_WGA1715_3
CTACCTCATATGTCACCAGGGAAATGCAAATTAAAACAACAATGAGATGAAACAACACACGTATTAGACCAGATGCTGTGATCTTAGTTTTTTGAATGTTGAATTTTAAGCCACATTTTTCACTTTCCTCTTTCACCCTCATCAGGAGGCTCTTTAGTTCCTCACTTGATTAGTAAATCTTAAAAAGTTATGCTCTTTGTTGTTTTTCCAAAACTTAATAAATTAAAATCCTTCACATTTGGAGGATTAA[C/A]ACTTCCTATTTTCAATTGTGGGTGGGCTACAGACTTAGTCAAAACTTCTCTCCTACTAACCACTGAATCCATCAGTTACTAGCAAAAGGGTATTCAAGGTTCACTGCATATGTCCACAAACTTATTCCGGAGAAATTATTCCAG…	BCM-HGSC	ss61568592	174	BTA-97370	1612.2	------	14	26788233	8	58897820	58.8978	NW_001493207.1|Bt14_WGA1715_3
CATGTAAGGCAGTACAGTTACAGAGCATTTATAAACAGCAAAATCTTTGCAAAGAGCACAGATGCCAGAGGTCCCAGGTGCCAATGTCAGTTTATGACTTAGGAGCGTGAATGGGTCCCTAGATGTATCTGTCAATCTCTCTCTGTACATCAAACTCCTCATGTGAAAGAGACTGGTAGTGTTACCTAGCTCACAGGATTGGCATCTTGAATTGTAAAAGCATTCTGTAAACAGCACAGTGTTCTACATG[T/G]GTTATTCATTGTGTCAGAGGAACCACGGTTGGGTGATGGAATGGTGCACATCAGTACAAAAATACCTGCACTAGTAACTACCCTGAACATCTCAAAAACGGTTCTGCATTTTTAAGGATGGCAAAGCTTTGCCAGTTGGTGGAT…	BCM-HGSC	ss61520603	175	BTA-116449	1614.3	------	14	26823318	8	58710740	58.7107	NW_001493207.1|Bt14_WGA1715_3
AAAAACCAAAACATAAAACAGAAGCAATATTATAACAAATTCAATAAATGCTTTAAAAACGGTTCACACACAAAAAAAGGATATCATAGGCCACCATTAGAACATCACTATAAAAATCTCAGACCTCTCCTTTGTAGCCATGATAGTCATGGGTATGGTGAGAAGTTGGTGCAAAATAAAAGCCACTCAGAGCTTTCATGTTTGTTTGTTTGTTTAGATTGTGTTCCTCAGAAAGAAGGCTGAAAGGAGA[T/C]TGGTGTGTAAGAGGTTTTAGGGGCTGTTCTTGGGATAAACACGTGTGGAAGGAAAGAGCAGGATCAAGCAGAGGGAAGAGCCCAGCTGTGATGCAGTCACTTCTGCAGTCCTGAAGATGGATGACCCAACCAAACTGTCCCAAG…	BCM-HGSC	ss61520602	175	BTA-116448	1614.3	24.3	14	26837754	8	58684668	58.6847	NW_001493207.1|Bt14_WGA1715_3
ATTTTAAGAATGTATAGTGATTCTTGTCAGAGATGGGGTGGTAGGCCCCATAGGCCATGCCAAGTTGGTAGCTTAGCATCACTGAAACTTAGGAAAGGAACTGTCTTAGTCATTTGTTTTGAAGTCCTAGCAAGATCTGGTTAAAAAAAATAAAGTGCTTCAAAATATTTTTTTAATGGATCAATAGAAATGAGTCCCAATTCAAAATGGAATATGCTCTTCCAACAAAAAGACCTCCTTTAGCAGGGAA[G/A]ATGTGTTTTGCTGAGAAAGGTGAAAATTTAAAGGGAAAGGTAATTTCAGCGAAATGCATATTAAAACAGCTCTTACACATAGATCAATACAACAGAACATAGAGCCAAGAATTAAATCCGCACATACACGGTCAATTAACTTAT…	BCM-HGSC	ss61568588	176	BTA-97366	1623	20.7	14	26758400	8	58958874	58.9589	NW_001493207.1|Bt14_WGA1715_3
AGGCCATGCCAAGTTGGTAGCTTAGCATCACTGAAACTTAGGAAAGGAACTGTCTTAGTCATTTGTTTTGAAGTCCTAGCAAGATCTGGTTAAAAAAAATAAAGTGCTTCAAAATATTTTTTTAATGGATCAATAGAAATGAGTCCCAATTCAAAATGGAATATGCTCTTCCAACAAAAAGACCTCCTTTAGCAGGGAAGATGTGTTTTGCTGAGAAAGGTGAAAATTTAAAGGGAAAGGTAATTTCAGC[G/A]AAATGCATATTAAAACAGCTCTTACACATAGATCAATACAACAGAACATAGAGCCAAGAATTAAATCCGCACATACACGGTCAATTAACTTATGATGAAAGGAGCCAAGAATATCTGAGAGGAAGAGACAATCTCTTCAATAAA…	BCM-HGSC	ss61568589	176	BTA-97367	1623	------	14	26758349	8	58958925	58.9589	NW_001493207.1|Bt14_WGA1715_3
AGACTGGCTCTAGAATTTCATTCTCAAAGACATGTGGCTCTGTCTCTCCAAAAAAGTAACATACTGCCTGATTCCTTCGTATTCTGGTTTGATTGTGTGAACATACACGTGCCCTTTCCTGGGAGGTGTGTGGACCGGTGAATATGACGGCCCTTGGTCTGGTACTGACACAGGTTTGGGGGGCTTGCTTGAAGTCCTGTCTGTGATACTTGGGGGTTACTTCCTGCAGTAACCTATGGAGACTTTCATG[T/C]GCTCAGAGACCCCATGTGCGCTGACCAGAGTGAATGGCATGTGGTCCTGAGCACCACTCACAAGGACCACCGTGGTCATGACATCTCCCAGGGTGTATAGTTCATAGCAGCCTGTCCCACTGGCTGCCCAGCCCTCTGTAAACT…	BCM-HGSC	ss61568580	177	BTA-97353	1640.2	------	14	26628236	8	59118771	59.1188	NW_001493207.1|Bt14_WGA1715_3
CTAGAGTGAGGACATAGACGTATACATATGGATGGTTCACACTTGCACAGCAGAAACTAACATAACATTGTCAAGCAATTATACTCTTAAAAAAAAAATTTCATGACCATACAGTGAATGAATATACTGTACCTATGATAAGAGTTCATGCTTTATAAGCTCACCTGAGTACATCAAAGCTCCCTTTCAGTTAAAAATGTATGAATGAAAAAAATCAATATTTTATGTAGCAAACTTTCATATGCTAAAA[C/T]TCCTGTATGAAAACAACAGCTACTAGGAGAATAAAACTGCCGGGACTGCACCAGAAGGATCAAAATAAGTCCCTGTGCTCATTTCTAAAGTAGATGGAGTTGGCCAGGCTGTGGATATTATACTTACAAAATAATCGGCTTAGT…	BCM-HGSC	ss61568577	177	BTA-97350	1640.2	26.1	14	26627628	8	59119379	59.1194	NW_001493207.1|Bt14_WGA1715_3
CACAGAGCTTGAGGACACAGAAGCAGGATTCAAACGCCGACCCCCCTAGAGTCCAAAACCTGATCTGCACCCTGTGTTCCTGCCCCTCTGGGGGTCTCAGGCCACGTCCCTCTGAGATAATCCTGTTCTTTGACAATCCCTATAATCCTTCCATCACTTCACTGCCTAGTTCCCCTCGAGGGTCTGTCCTGGGTGCTCCCAGTCTAACATTCTGGTTCAGGTTAAAGAGGCGAAGACGAACACTGTTCCA[G/A]ATTGCCGAACTTGAAGAGAAGATGTGATCTTTTTCAGAGTAACTCTTTTCTTGAGATTTTTACTTAGAAGAGACTTTCCCACCTGTCAGAGCAGGGTGACTGTAGAAGTATCATCGCTTCCCGTGCATGTGGGAGAAATAGATT…	BCM-HGSC	ss61496808	178	BTA-97344	1647.1	21.9	14	26555321	8	59203649	59.2036	NW_001493207.1|Bt14_WGA1715_3
TTTGACAATCCCTATAATCCTTCCATCACTTCACTGCCTAGTTCCCCTCGAGGGTCTGTCCTGGGTGCTCCCAGTCTAACATTCTGGTTCAGGTTAAAGAGGCGAAGACGAACACTGTTCCAGATTGCCGAACTTGAAGAGAAGATGTGATCTTTTTCAGAGTAACTCTTTTCTTGAGATTTTTACTTAGAAGAGACTTTCCCACCTGTCAGAGCAGGGTGACTGTAGAAGTATCATCGCTTCCCGTGCA[T/C]GTGGGAGAAATAGATTTTGGAATGACACATCACTTTTCTCAGGTATCAGGGGAAATAGGTCACTTTAGAGTGTTTATCATAACATTTGAAAAAAGCTGGCATTGAGAAATGAGAAGTTGAATATTGAGTGGTTCTTCCTGCAAT…	BCM-HGSC	ss61496809	178	BTA-97345	1647.1	------	14	26555193	8	59203777	59.2038	NW_001493207.1|Bt14_WGA1715_3
CCTTTGGGAATGTCCATACCTAATAAAAATGCCACGGATGAATTGTGAGACACTCACAAAGACACTGGACCTTACTAGACCATGTATTTATGGGATAAGAGATGGAAAACCAAGAAAGGGCTAGTAGACCCATCAGATACAACCTTTGCCTTCTAACTCTAGAAAGGTAAATGGGGCCACAGCACAGTGACAGCATCCTCTGGTTTATATCACAACCTGGAAGCAGTACGGAAGCTATTTAAGATTCAGA[G/A]GGAGAAATTGCAACACTCGATTTCTTCTCTCTATATTCCTGCTTTGAGTGGGCAGGGCAATTCAGGGGGTCGACTGATGTGATCGGCAGGAATGCGCTTTCCTCATTCCTTGTTTCTCCTTCCACTGGCTTGACGCTGACCGGT…	BCM-HGSC	ss61568593	178	BTA-97371	1647.1	------	14	26421462	8	59406109	59.4061	NW_001493207.1|Bt14_WGA1715_3
GTTATATACTCAACTATATCACCTCAAAATTCAAATGTTGAAACCAGCTAGAAGCAGAATGAATCCTGCTCTGCGCCCTGAGCTTTGACACACCAAACTGTACTCTAAACTAGCAAGTGCTCTGCCAAATTAAATATGTTCTGCTGAATGTGATACTTATTGCTTGGCCTATAAGATATTTATTTTGTGTGTGAAAATAATTTTTACTTATAATGGCTGAAAAATGCACGCAAGTTGTAGTGTTGAATCA[T/C]GTAATCTAAGATAAATGCTTAAAGGGAAATTTCACAACAGTTGCTTAAAGAATCTTTTAGAAAATGTTTGAGGATATAGAATGTGTGGTAGCCAACTTCTAAGATGGCTATACTAGATTTCTGTGGCTGTTAAAAAAATTTCCT…	BCM-HGSC	ss61534613	179	BTA-34310	1662	29.4	14	24203843	8	59784856	59.7849	NW_001493205.1|Bt14_WGA1713_3
GTGTGTTTACAATAAGCCTAGACATAATTGCTCTGATGGGCTGTCAGGGAAAAGATTAATTTGGCAAAGATTAGTATTGACTTGCTGTTTATTAAGCCTTTTAAACAGCTGTATCTGGCAGCATTCCTGTAAGTGCCTGTCATATCTGAAAATCAGCCTCACACCCTGGTGCTCGCCAGCTGTTACTAAACAATCTTCTACCACTTTCAATGTCTTTCTCCAGGCCAAAAAAGCAAGAGCGAACTACTGC[C/T]AAATGAGCCTTTTTCTCCTCCTGTCACTTTTTTTTAAAGGTGGGGGTAGGGAGCTTCTGAGCACTGAAATGTCAGCTCGTGGCCGATGGCTGGGCTGATAAGAGCTGCCGGAAGCCGGTAGGTGGTTTGGGTGCTGGGTGAATA…	BCM-HGSC	ss61480461	180	BTA-34309	1666	22.4	14	24288016	8	59876811	59.8768	NW_001493207.1|Bt14_WGA1715_3
GCTCCCCCAGGTAGCCCTCTGGTTCCAGGCAGGTTTTGTTATTGGGGGATTAACTCCCTAGGGCTGTGAGCTACCAGAAGACAGTACACATCTTGGTAATCTTTAGTGTCCTTATGGCTTAGGGATAGCACATAAAAAGTCCTCAGGAAATTAACCAAAATTAAACTGTATTTGCTTGATTGCATAGATCCTCTTCCTACAGAAGGCATTGACTTGAGAGGAGGGAGAATATTCAGCTTTTAGAAAATGA[T/C]TTGAAGGCTTTTAAATGCGCACAATTCATAGTCTTACAGTAGATTAAAACTGGAGCAGAATTACAATAGGAGCAGAAGCTCTTACAAAGAAAAAAAAAAGGTACAGAAATAGCCAAGACAGCAATACTTAAATGCTGGAACCTG…	BCM-HGSC	ss61534611	181	BTA-34304	1676.7	------	14	24461708	8	60037728	60.0377	NW_001493205.1|Bt14_WGA1713_3
CTCAATGTTCTGAACTTCTAAGTCTCACATTTTTCTTGTTTTGAACAGAGCATGTTCTTCCAGACCAGACATGTGTGAAAAATAGTCTCACCTTTTCCTCTATGTGTCAGATACTGAAGAATGTTCACTGTGCTTTAAAAGGAATACTAGAAATAAAAGAGGCAACCCCCCAAAAAATGACTTTCATACTTTTCATTCCAGGTCTATGCAGGATTTAGGTACTGTGGTGAATGGGGTGAGAGCTGATACG[G/A]TGTGGAAATAGTGAGCTTAGGTAAGGATTGCCAGCAAGTTTGAATGTACTTCTCAAGTTGTTCTCTTAGCCGATGGATTCAGAAAAACTTGACTACAACATAAGTCACAGGAATGTTCTGAACCAATCATTTGAAAGTGCACTG…	BCM-HGSC	ss61534610	181	BTA-34303	1676.7	------	14	24466572	8	60043263	60.0433	NW_001493205.1|Bt14_WGA1713_3
TAGTCAGCTCAGTGCCAGGCTCATATTATCAGAGGCACTGGAAGTGAGGCTGGCAGAAGTGAGGTTAGCAGAAAGGATGGCAAATCCACACCCCTCCAGACACACATACTATGGATGGTTGCCCACTCCCAAGGGCTAGTGGAGACTTCTGCTCTGTAACTGAAGCTCTCTCTATTTTAAAGATATGTGAATGAGGGCTCAGAGAAAATAAACTGGCCCAAATCACACTTGTTGAAAGTAATGCAGGAAT[C/T]CCAACCCAGGTCTTCTGAACCCCCAGGGCTTAGATGGGTTTACTATGCTATGCAGTTTCATTAAAAACAGCAGGTAGATGCAAAGTTTAGATGAAGAGACACTGTCTGAAAGGCATACATTGTATGAACAGTGATCTGGAACTT…	BCM-HGSC	ss61476007	181	BTA-17025	1676.7	16.9	14	24484683	8	60064464	60.0645	NW_001493205.1|Bt14_WGA1713_3
CTATTTGATTTGTAACCCTGTTACAAGAGAATTCAAATTAAGATAATCATTAATAGTCAAGATAGTGCTCTTTGAAAGAAATCTCTGTCATCAACATCTACACTCCTCACAAGTTTCTTGTTACTCCTCCTCGTTGCAGCGACAGATGCTTGGCATCATTGTGTGTTCCTTCCTCTTTCTCACCATGGAAATCCAGTCAACTGCAAGATCCTATTGATTTTCATCTCCTGTTCTGGAACTTACTCTCCAA[T/C]TCCTCTGCTAGCCACCTAGCTCTGTTCATCCAGAATAAATTTTAAAATTGTAAATCTGATCAACTTACTTTCTTAATGCTGTCAATAACTTTTTTGCCCTTAGGATAAAAGCCAAAAGTCATTAAGTTGATTATAAGGCCTTCC…	BCM-HGSC	ss61478618	182	BTA-27288	1703.4	30.2	14	24999237	8	60794627	60.7946	NW_001493205.1|Bt14_WGA1713_3
TATGAAAAGTAAATTTAATTTAAGTCTTTAGATTAAAAGTGGTCACTGTCCTACTCCACTGACTATAGCACCACCCGGGGAGCTGTTCCCCTTCTGATTCACTCTGTAAGGAGGAGATAGTGTGCAAGGGAGTATAAGTGTGTAATTAAGGTGATGAGGGATTCTGGAAACCATCTAGTATGTGGAATATTTCAAGAATATCTTTAGTTTGGGAAATTGAAGTCATTCTTGGTAAATGTATTCAGCAATT[G/T]CCATAGTTAAATTAAATCAGGAACATACTTATGCTTTGCTTTATTTGTTTTACAATAAGTAGAAATTTATAGAGAGTTCAGATTTACAGGGAGGTAAATTTCAATTTAGTTCTAACAATTATAACTGTGGGGTTCAGAGAAGAA…	BCM-HGSC	ss38334682	183	BTA-12630	1705.8	30.3	14 & 16	25046839	8	60874901	60.875	NW_001493205.1|Bt14_WGA1713_3	NW_001493441.1|Bt16_WGA1949_3
AGGATTCAGCTTTCAAAGGTGGTTAGGACTTACATTTCTTTGTTTTGCATGTCTTTGATTTGATTACATTTCTTTGATTTCTCTGATATAAGCGCTAGGTGGACATCTGATGATTAATTCTGAAAGAGACCTCAAACTGTCCCCTTATGTCTGTTCCTAAATCTTCTTCTTAGAGTGTGATCTGAATAAAGTTACTTATCTTCAGTTTTCCTCTCTGGAAGGCAGGGTATTAGTTACAGGGTTGGGGCGA[C/T]GCTGAAATGAGACAGTGTTTCTGAAAATGTGCTATGGGTGTTACGTCTTCAACTCAGAATCATCTTGTCACGGTTTTCCTTATTCTACCTTGTGATGCTAATTGCTCAAGGTCAAACAGATATCTGTTTGAAGTCTGGAGGTGT…	BCM-HGSC	ss61467336	184	BTA-34289	1708.1	25.6	14	25232504	8	61155390	61.1554	NW_001493205.1|Bt14_WGA1713_3
GACTCTTTCTGAGTTCCTTCCCAAAGCAGAATTAATTTCTCCCTCCTCTGTGCTCCTAGTTTCCTTGATAGATGGCTGCTGAGGAATTGATCTCATGCATTGTAACCGTTAGTGTTTAAAGAGTCCTTCTCATTAACTGTGGGCTCTTGTTATGGATTCAAGTGTTTGTGATTTACCACTGCCCCCCTCAATTCATATGTTGGAAACTGTACCCCTTCATGCGATGATATTAGGGGGTGGAGCCTTTGGA[A/C]GGTGATTAGGATTAGAAGAGGCCATGAGGGTGGGGCCCTCATGAATGGAATTAGTGCCCTCGTGGACTCCAGAGGGAGCTTGCTTCTTCTTGCTCACTGCTGGGTGATGGACACAGGACCATCTCCAAGCCAGGAAGCGGGCTC…	BCM-HGSC	ss61480452	185	BTA-34291	1722.5	34.5	14	25367652	8	61341218	61.3412	NW_001493205.1|Bt14_WGA1713_3
GTCCCAGTTGTAGGCATCAGAAGATTTCTTCAAGGGATACTTGAACTAGAACTTCAAGAATGAACAGGATACCAGGAGGCAGGGGTGATGGGAGGATTTCCAACAGAGCAAAAATTTGGAGGCAGTAAGACAGTGGGAGAATTCAGGGGACAGCAGGCTGTGAAGTAAGAGAGCAGAGAACTTAACTAAGAAGTGGAACCGGGGAGGCAGGTGTACAAGATTTTCAGAAGGGTGTCGGAACCCCAGGACA[C/T]GCAAAGCTAAGTCTTCCCTAAAGCAAAAGTGTAAGTTCCTAATACGACTTTGCTCCATGTTAAACTATTAATTCAATACTAGAAACACTGATTATTTTGCTTCCAAAATCTCTAAAAGCAGAGGTCTCCCACAGGCACAGCCTT…	BCM-HGSC	ss38329951	186	BTA-07899	1725.6	29.3	14	25407176	8	61403961	61.404	NW_001493205.1|Bt14_WGA1713_3
AGAAACACTGATTATTTTGCTTCCAAAATCTCTAAAAGCAGAGGTCTCCCACAGGCACAGCCTTTGGAGGAATGCCTGAGGCAATTCCTGTTCTCTTTCAAATTCCATTTGCCATTGGATTATTTATCAGGCATTCAGAGAGCTTGGCTCTGCAGTCTGGTTGCCTGGAGTGAAGGCATGTGGATGCCTCTTGTGCTGTCAGTGTAGGCTTACAGTGCTACACTTTGATCATTTTCTATCACTGAAAATC[G/A]GGGAACTTCTGCCCTGTACTCTAGTGACACCACACCCCTAGAGTTTGTTGTAAAATGCTGTCCCTCTAAAGCAATATCATAAAGACTTTTTTGTGTGTGTGTGCTGGTCACTTTGATAAAGTTCAAAACACAAGGCAGGGCAAA…	BCM-HGSC	ss38329953	186	BTA-07901	1725.6	------	14	25407507	8	61404292	61.4043	NW_001493205.1|Bt14_WGA1713_3
AGCTGTGGACGCTATGTTAGGCATTTCACATATGTTTCTGGAAGTTGTCAGGGCTGTTCTCTATGAGGCCTGAAGGCAAAATTCAATGTTTGTAGTAAATAAGTACTAAAATTATACCAGCTCTTGAGAGAATGGATTATTTCCAGGTTGCTTAGCCATATTGGCTGAGTGTTGAATTCGGCAGTGGTGTCAACATGTTATGCACAAGAATCTCGTATTCCTGGACTCTGAGGATCACACTGAAGGTGAC[G/A]GTGAGGAATCTGCTCAAGGTGCGGTCAGCAGCGTTCAAGAAGGAGTTTATGGAGATGCAAGAGAAGGTTCTGGAAACTTTGCTGGGATGGCACAGCCCTTGGGCTAGTTGCAGCATCAGAAGCTAGATGGTGTTTTACAAACAG…	BCM-HGSC	ss61500656	186	BTA-28254	1725.6	------	14	25502133	8	61486967	61.487	NW_001493205.1|Bt14_WGA1713_3
AGGGGCCTAAGATCTCTGCAGAGTCAGGGCTGTGGGTCTCTGGGCCCTAGGTCAGAAGTCAGACGTGGGGCAGGGCCGTCAGGGCAGACCCAGGGGGCTCTGCTCTCAGATCCAGGGCCCCGCCCCCTCCACTTCTGCTCACTCCTGTCACTCGAACGAGGAGCGTTTCTAGTCAGCTGTGGACGCTATGTTAGGCATTTCACATATGTTTCTGGAAGTTGTCAGGGCTGTTCTCTATGAGGCCTGAAGG[C/T]AAAATTCAATGTTTGTAGTAAATAAGTACTAAAATTATACCAGCTCTTGAGAGAATGGATTATTTCCAGGTTGCTTAGCCATATTGGCTGAGTGTTGAATTCGGCAGTGGTGTCAACATGTTATGCACAAGAATCTCGTATTCC…	BCM-HGSC	ss61500655	186	BTA-28253	1725.6	------	14	25502307	8	61487141	61.4871	NW_001493205.1|Bt14_WGA1713_3
CATGTATTTCAATCTCAATTTGCTTTCTCATCTGTAAAACATGAATAAAATCTACATACCTTGCAGGGTTGTCCTACACATTAGAAAAGAATGTATGTGATATCCTGGAATGAGAAGCACTTGATAAATGCAGCTAATGTCTTTTGGTAGAAAACATCATTGGGTGTCTGTCAAGGACATATACAGATTCCTTTATTCAGAGGGGCTGCCTGGCGGGACAATCCTGAGCCAATCCCCTTGTAGGGTCTGA[T/C]GCCCACAAACAATCCCGGTGCTTGCAGGCACTGGGATGCTCACAGGAATGGTGCATCAAAATTCAAGGATCACACGTTAAGTTCTCCAAATAAATTTTGAAATCCTTTTCCCTTGGCTTGAGATGAGAGGGAACACAGAATACC…	BCM-HGSC	ss61534642	187	BTA-34386	1733.9	18.2	14	25531009	8	61573188	61.5732	NW_001493205.1|Bt14_WGA1713_3
ATCTCACCAGGCAAACAACTACTACTGCTTCAGTTTATAACCTAGTAACTAATTTCCCTATTTATTAATATTTCTATCAAGTAAAGCTTTTAACATAAGTAGTTGTGGACAAATGTACTTTTACTTTGCCCTTTGAAACGGTTAAAACTGAACCAACAATACTTGGGCCAAACAGAGAAGATAACTTTTGATCAATAGATTCATTTATACTGAAGACTCCTGCAGATCTATAGAACCGCCTCTTTCCAAA[A/G]GGGTTCAAAATTAAGAGAAACTTTGGCAAGGAACCTGAAGACACCATGAGTGAGTATAGGAAACAACTCTCCGTCTTACAACCTCTTTTCTGGAGACCAGTGAAAAAGAGCACCTTCTACCCAATATTCTTCTCATCCGAGTCT…	BCM-HGSC	ss61480486	188	BTA-34381	1765.1	17.7	14	25560113	8	61607484	61.6062	NW_001493205.1|Bt14_WGA1713_3
AGATTCATATCTCAGTTGCTCACCTATTTTGTACTTTAATACTTACTAATTTTCCTTTCTCTCCTAGACCTGCAAGGCTGTTGAAGCGGTATTAGAAATCTGATGGGTTTGTGCCTTCTGTAATGTAAAAGAGAAATTGTGAATACAAGAGAAAAAAAGTCAAGTGTTTTGAAATTCCAACTTATTTTCAGTTAACTAGAATCTTAAAAGATTCAAAAAACTTTGAACAAATAAAATACTTCCTAAAACA[T/C]AGCTACATGGGGCACTTCTCTGGTGGTCCAGTGGTTAAGAATTTGTGCTTCCACCGCAAGGGGAACTGAGATCTCATATGCTGCCCCTTAAGGCCAAAACAGTTTTTAAAAGAAACAAAAGTTAAAAAAAAAAAAGCACTATAC…	BCM-HGSC	ss61478665	189	BTA-27436	1799.1	25.8	14	25574206	8	61636587	61.6366	NW_001493205.1|Bt14_WGA1713_3
ACTGCTGGTAAACTGCCATGCTAACGGAGCGTTGACTTCATCAAATTTAAAATCCAGTTCTAATCAAGATTAGGAAACTCGATGTCTTCTTGGGTTGAGCTCGCAGGTCTGTTTTTATCTGCCCTCTACTGCTCTTGACCTTGTCTTAGCAATCGTACAAGGCCGTACCTGAGTCGTTAATCTCCAGGTGTTCTAGGTGTGCATATCTATGTCATGGATGACGAGCCTGACACCTTTAGGATTTAAAGAC[A/G]ATGCATTTTTCTGAGACTGGAATGAAATGTGTCCCTCAGAGAGCGGCATGGTTGCCAGAGGCAGCACTGAATCTGCCTTGTGGAGTGGCTGCAGCTGGCATGCTGACCGGCAGCTTGGATGTCTGCCTCCCAGATTCCCACCTG…	BCM-HGSC	ss61480485	190	BTA-34380	1811.8	32.5	14	27510984	8	61788694	61.7887	NW_001493209.1|Bt14_WGA1717_3
ACACATTTTCTTCGGAGCTGATCTGTTTCCCCATCTCCACCAGATGTCATCAGGGGTGTCAAAGTGTAAGTGTCCAGAGTGGTATTCACAGAGACACATCCACTCTCAATGAAAAAGGTCCTTTTCTCTACCCCTGACCACAATTTTCATAAATGAGGTAAAAGATGCAGGTCCACTTTTTCTATGAAATGTATTTAGTAGTTGCCAATTACTCTGCTTGCGTCTGCAATTCTGTTATTTACCGGGTGAA[C/G]TGAGAGGATTTCTCTATTTGACATTTACCAGGAAAAGGGTTTCCCAGAAAGGCTATTTTTTTTTAAGCTATTCATAACACATCACGGAAAGACGACAGAATGGGAAAAGCTGCAACACTGATTCTTTTGGATCATTTTAAATCT…	BCM-HGSC	ss61534638	191	BTA-34376	1814.1	------	14	27470182	8	61825371	61.8254	NW_001493209.1|Bt14_WGA1717_3
CATAGCCCCCGGGCGCCACTCAGGTCAAATACACATTTTCTTCGGAGCTGATCTGTTTCCCCATCTCCACCAGATGTCATCAGGGGTGTCAAAGTGTAAGTGTCCAGAGTGGTATTCACAGAGACACATCCACTCTCAATGAAAAAGGTCCTTTTCTCTACCCCTGACCACAATTTTCATAAATGAGGTAAAAGATGCAGGTCCACTTTTTCTATGAAATGTATTTAGTAGTTGCCAATTACTCTGCTTG[C/T]GTCTGCAATTCTGTTATTTACCGGGTGAACTGAGAGGATTTCTCTATTTGACATTTACCAGGAAAAGGGTTTCCCAGAAAGGCTATTTTTTTTTAAGCTATTCATAACACATCACGGAAAGACGACAGAATGGGAAAAGCTGCA…	BCM-HGSC	ss61534637	191	BTA-34375	1814.1	------	14	27470152	8	61825401	61.8254	NW_001493209.1|Bt14_WGA1717_3
CGGATAGGAGTGGTCAGAAGAGACACCTTCAGTCTTCATGAAAGACAGGGGGTTACCAGGAACAATTGGGGAGGGGATGGCTGCCCTAACCCCAGGTGTCTGAAGACCAGTGCCTGGGGGAGCGGGTGGGCTCCCTCTGAATTCCTCTGTGGGCTCAGCAGGGCCGCTACTCCAGCAGGCCTGACCCTGCGTGCCTCTCAGTGTGGACACACTGACCATAGCCCCCGGGCGCCACTCAGGTCAAATACAC[A/G]TTTTCTTCGGAGCTGATCTGTTTCCCCATCTCCACCAGATGTCATCAGGGGTGTCAAAGTGTAAGTGTCCAGAGTGGTATTCACAGAGACACATCCACTCTCAATGAAAAAGGTCCTTTTCTCTACCCCTGACCACAATTTTCA…	BCM-HGSC	ss61534635	191	BTA-34373	1814.1	28.8	14	27469936	8	61825617	61.8256	NW_001493209.1|Bt14_WGA1717_3
AGCTATTGAGCCTGTGCTCTAGAGTCCAGCAGCCGCAACCATGGAGCCCTTGTGCTGCAACTACTGAAGCCCTAGGGCCCGGGAGCCGCAGCAGGAGAAGCCACTGCAGTGAGAAGCCTGTGCACCGCAACTAGAGGGTAGCCCCTGCTCACAACAACTAGAGAAAACAGCACTGAAGACCTAGCACAGCCAAAAATAAATAAAAATTATTTTTTTAAAAAAGAAAAGCACTGAGGAAGTGGCTGGGGTG[G/A]CTGGTCTGCAAGGAAAGTCCCACAGAAACGAGGCTGATGCCTGTCCTGAAAACACTGGTCCGTTCTCATCAGGCGAGAATAGTACAGAGCCTGGAGGAGGCAGTCCAGGCAGGGGGTGAGGCTTCCAGGCTGCTGGCTCTGAGA…	BCM-HGSC	ss61480482	192	BTA-34369	1821.5	33.2	14	27341440	8	61946468	61.9465	NW_001493209.1|Bt14_WGA1717_3
AATAACAAGAGGAAGATGAAAACAGAGGTGGCTCAGAAGGTAAAGCGTCTGCCTGCAATACAGGAGACCTGGGTTCGATCCCTGGGTCAGGAAGATCCCCTGCAGAAGTGAATGGCAACCCACTCCAGTATTCTTGCCTGGAGAATTTCATGGACAGAGGAGCCTGGCGGGCTATAATCCATGGGGTCTTAAAGAGTCGGACATGACTGAGCGACTAACACTTTCACTTTTCAGGAGTAGAAAGGAAGAC[A/C]TCATAGAGTTGGGGGAAAAGAGTGAGACTTAGTGTGTGTTCAGTTGCTAGCTTCACAACTGAATGTCTGTGTAACCTCTTGTTACCTTTTTGGGGCCTCATTTTATTATTTATAAAATAGTGGTAGTGACACCTACCTAGTGGC…	BCM-HGSC	ss61501125	193	BTA-34405	1823.8	32.4	14	27251226	8	62052297	62.0523	NW_001493209.1|Bt14_WGA1717_3
TAAAAAAAATAAAAATCATAAGATTGAGAACAATGGTATCTCTTTTCTTGGTTAACTGACCTTGGCATGAATCTAAATCATTTATTTTTTTTAATTTTTATTTTTCTGGCCTCATGGCATGTGGGATCTTAGTTCCCCGACTAGGGATCAAACCTGCACACCCTGCAGAAGAGGCATGGAGTCCCAGTCTCTAGACCACCAGGGAAGTCCCTAATCACTTATTTTTTACTGGTGAGAAACTTCATGGGAC[G/A]TTCCAGGAAGGGAATCCCAAGAGGCCTCAGTTTAGGTCCCAGATCTCTGGTGCTTCCTTATCTGTAGGGACAGTGACCATTCCCGTGCTCAGCTCACAGATTTCACCCTCATTAAATGTGATTCATATTTCCTGCCCATCCTTC…	BCM-HGSC	ss61501127	193	BTA-34407	1823.8	------	14	27250727	8	62052796	62.0528	NW_001493209.1|Bt14_WGA1717_3
TCCTTAGCTCTTCTAAGGGTGCTGGTTGCTAAGGAATCTCTTAAGTATCACTTAGGAGATCAGCTTCAAAGAAATGCTGATGAACTGAAGCCAATCACTGGGTCCTAGTTAACAAAGAATTGGTGAAGTTTCGGGAACTGAGAGTTCTGTTCTTTGGTTAGTCTTTCTAATCCTTGCTGTCTGCTACCCAAGCTGATTGCATCCTGGAGCTTGCCCTGGCCTTCAGCGGTGTCTAGTAGCAACCTCTCCC[T/C]CTGCTCGACCTGGAGGGACTTCCCCAAGGGCACACATCTGTAAATCCCCAGCCCAGGTTCTTCTTTCTGGTCTCTGGCAGGGCACCTTGACCAACAGTGAACTGGTGTCAAATGGGGAAAACGAGAAAGTGTCTATTATACCAG…	BCM-HGSC	ss61534652	194	BTA-34403	1826.8	29.4	14	27179549	8	62110652	62.1107	NW_001493209.1|Bt14_WGA1717_3
GCTGTCTGCTACCCAAGCTGATTGCATCCTGGAGCTTGCCCTGGCCTTCAGCGGTGTCTAGTAGCAACCTCTCCCTCTGCTCGACCTGGAGGGACTTCCCCAAGGGCACACATCTGTAAATCCCCAGCCCAGGTTCTTCTTTCTGGTCTCTGGCAGGGCACCTTGACCAACAGTGAACTGGTGTCAAATGGGGAAAACGAGAAAGTGTCTATTATACCAGAGGCCCCATTTGAGAAACCATGAGATCAGA[T/C]AGTAGCCAAGAAATCAGAGATTTCACGGAAGGCGTTAATTTTCTGACCTAGAAGAAGGGCTCTTGATTAGAGCTCTGGATTTTTGAAGTCTGCAAATAATTCAGAATCATTCCTGCTTTGCAAAAAGCAAAGACCTGAGGCTGC…	BCM-HGSC	ss61534653	194	BTA-34404	1826.8	------	14	27179374	8	62110827	62.1108	NW_001493209.1|Bt14_WGA1717_3
GCATGACTTGGATCATGTCACTGCCTCCTCAGAAACTGTCAGTATCTTCCAGCGCTTTCTGGATTAAACACAACATGCCTCGTCCTGACGTGTAGAGCCAACCTACATTCCTAATCTTAACTCTTACTGATTCCCTACAAACAACCTTCTGCCAGCCAAACTAAAATTACAGCATTTTCCCAACACCTGGGCATTTTGTATTCCTTGCCTTTGCCTTATCTTTTCAATTCTGCCATTTTAAAATTCTTTC[T/G]CAGTTTGCCAAATTCTTAGCCACTGTTCCAACACCATCTCCTTTCTAAAAGGACCCACCACATGCACCACAACCTCACAACTAAAAAGCTAGTTCCTGTGGTTCTTTCTCTCTCCTCTGTGAACCTCCAGGCCAATTTCACTTT…	BCM-HGSC	ss61480496	195	BTA-34400	1835.8	------	14	27116475	8	62156554	62.1566	NW_001493209.1|Bt14_WGA1717_3
GCTCGGCAGGTCTCTTCCCAAACCATCCCAGTTCAGTCCTCACCATCAGTGAAGCATGACTTGGATCATGTCACTGCCTCCTCAGAAACTGTCAGTATCTTCCAGCGCTTTCTGGATTAAACACAACATGCCTCGTCCTGACGTGTAGAGCCAACCTACATTCCTAATCTTAACTCTTACTGATTCCCTACAAACAACCTTCTGCCAGCCAAACTAAAATTACAGCATTTTCCCAACACCTGGGCATTTT[G/C]TATTCCTTGCCTTTGCCTTATCTTTTCAATTCTGCCATTTTAAAATTCTTTCTCAGTTTGCCAAATTCTTAGCCACTGTTCCAACACCATCTCCTTTCTAAAAGGACCCACCACATGCACCACAACCTCACAACTAAAAAGCTA…	BCM-HGSC	ss61480495	195	BTA-34399	1835.8	32.7	14	27116422	8	62156607	62.1566	NW_001493209.1|Bt14_WGA1717_3
CTCTGTGGCTAGTTCCGACTATACAGGACTATGCAGGAATTCCCTGAAATACTTCTTGATGGAAATGTGGCATAAAATGGAAAGTGAAGTGATCTAGCAATATGGAATGTAGAGTTTCATAAGAAAGTAAAATTTGTGTATAGAATAATAGCTGCAGATATTCAAACAATAAAGTCTGTGAGTAAAGGGGGAAAAGCATGTAAAGGATCATAGAGAGTTCCATTGAACCCACACGCCTGTGGAGTAACTC[A/G]GGCTTACCCCTCAATGACTAAATGACATCCAAGAAGAAGTTAAGTCACAGTAATTCTTTCAGGACTGCATGTATCTATGCAAGTATCACTTCTAGGAAATAGCTTTGGACCTGGGTGATCATATTCAGCACGAATTCAAAACAA…	BCM-HGSC	ss61534647	196	BTA-34396	1840.6	32.4	14	27074160	8	62193851	62.1939	NW_001493208.1|Bt14_WGA1716_3
CAGAGATTATAAGGGACTGCTTAGAAATATCAGCAGTTTAATTTCCAGAGTAAAGCATTTAAATGCCCAGGCTCTGGAAAGTTTTATCTCAACATTTCCCTCTTGCTTTGATCCTTGTCTGCTACAAATTAATGAGTTATTACCCATTCCTCTTCTATTAGTCAAGGCACAAGGAGGATATTTCTAGTTCTGGCTCATAAGAACATTCCCAGAGGAAAGAGCTGGAAGTTTCTATCTCCTTTAATCACAT[G/T]CAGCAGTATGGGGTGGTATTTGCCCACCAGGGCTTCCTTGGTGGCTTCTGCAGGAGACTCAGGTTCGATCCCTGGGTGGGGAAGATCCCCTGAAAGAGTATGGCAACCCACTCCAATATTATTGCCTGGGAAATTCCATGGACA…	BCM-HGSC	ss61480499	197	BTA-34410	1845.4	35.7	14	26302678	8	62426659	62.4267	NW_001493206.1|Bt14_WGA1714_3
AGTTAAATCAAATCTGTGTAACTATGAAGTCTAATAGGAGACCCTTCCCAAACAGCTGGGACTTCACAGGACTGTACTCTTAGTGTAATGGTGAATCAGAAATGGACCGCTCCTTTGAAGACATCGTAACCCGAGTGTGTATATTGTATACGATGTGTTGAGGTCTCTCCTGAACATCTGGAAAGGTACTCATTGTATATCGTACTGGGGAGAATTGAGAAAGGCTGTAAGGATTGAGCAAAGTGACAAC[A/T]ATCTGAGTGCTTGGATCAGCTTGTGGATCAGAGAGCCTGTCTGTCTGGGATCTCCTGCCAGTTCTAGGCTTTGTCACCTGACTATAGCATGCTTGGGCTTCATCATTTCAGAGGCTTAGCTAATAAATGCTAAACTCTGGAACT…	BCM-HGSC	ss61480494	198	BTA-34395	1847.2	------	Unknown		8	62349600	62.3553	NW_001503381.1|BtUn_WGA4708_3
TATAATATATAATATGCTTTTATATGTAGTATATATATTATGTATTAATAAAAATATATCTTTTAAAACATATTGGATTGCTAAGAAAATACAACAACATTGCAAGAGAACACCAAATAAAAGGAAAACAGCATAATCATGAGGGAAGTCATTTTGTCCTGAGATAATTTGCTGAGAGGGACAAATCTTGACTTGTGTTTTGATGGCTTTATGAGGCATGGGGACAGAGAGTTAAATCAAATCTGTGTAA[C/G]TATGAAGTCTAATAGGAGACCCTTCCCAAACAGCTGGGACTTCACAGGACTGTACTCTTAGTGTAATGGTGAATCAGAAATGGACCGCTCCTTTGAAGACATCGTAACCCGAGTGTGTATATTGTATACGATGTGTTGAGGTCT…	BCM-HGSC	ss61480492	198	BTA-34393	1847.2	------	Unknown		8	62349722	62.3496	NW_001503381.1|BtUn_WGA4708_3
CTCATGAGGAAATGTGTGATCAACATAATCCACGGAATCTGTCAGGATGAAAAGGACCTGGAGTTGAAATAAGAAGCCATTTACCAAGAACAAGGCCAGAATTGGATTTCTGTTCCATAAGCCCTGCAGGGCAGAAAGCAACCTGAACAGTGAAGGTTTCTGTAACTTGAAACCTTTCCTCAACTTGGTTTTAGGCACAATGACACACATAGAATACAGAATTTAGAATGGGGAGAAAACAATGGGAACC[A/G]TCTTCTCCTACATCATTATTTGCTGTTGTCATTCACTCAGTCATGTCTGACTCTTTGTGACCCCATGGACTACAGCATGCCCCACTTCCCTATCCTTCAATATCTCCCAAAGTTTGCTTACACTTATGTCTATTGAGTAGATGT…	BCM-HGSC	ss61534657	198	BTA-34416	1847.2	------	14	26325839	8	62388677	62.3887	NW_001493206.1|Bt14_WGA1714_3
GCTATAAAATTACATGATGGATTAACTCATCAGAAACTCATGAGGAAATGTGTGATCAACATAATCCACGGAATCTGTCAGGATGAAAAGGACCTGGAGTTGAAATAAGAAGCCATTTACCAAGAACAAGGCCAGAATTGGATTTCTGTTCCATAAGCCCTGCAGGGCAGAAAGCAACCTGAACAGTGAAGGTTTCTGTAACTTGAAACCTTTCCTCAACTTGGTTTTAGGCACAATGACACACATAGAA[T/C]ACAGAATTTAGAATGGGGAGAAAACAATGGGAACCATCTTCTCCTACATCATTATTTGCTGTTGTCATTCACTCAGTCATGTCTGACTCTTTGTGACCCCATGGACTACAGCATGCCCCACTTCCCTATCCTTCAATATCTCCC…	BCM-HGSC	ss61534655	198	BTA-34414	1847.2	------	14	26325803	8	62388713	62.3887	NW_001493206.1|Bt14_WGA1714_3
CAACTGAATAAGATAAAATTTTAAAGTTGGCTTTAAAAAAGCAACCCTCAACTATCTGAAGATTTAACTTCTCTGGGATGGGACCCTCTTCCTTTAAAGTAAATGAGGCATTGCGTTGATACTCTGGGGCAGCGAGTGGTTCATAGATCAGATATCACACTGAAATACTCTAGCTGTGGTGGTGTGATAGAATAATCAATATGCATGCTATAAAATTACATGATGGATTAACTCATCAGAAACTCATGAG[G/T]AAATGTGTGATCAACATAATCCACGGAATCTGTCAGGATGAAAAGGACCTGGAGTTGAAATAAGAAGCCATTTACCAAGAACAAGGCCAGAATTGGATTTCTGTTCCATAAGCCCTGCAGGGCAGAAAGCAACCTGAACAGTGA…	BCM-HGSC	ss61534654	198	BTA-34413	1847.2	------	14	26325597	8	62388919	62.3889	NW_001493206.1|Bt14_WGA1714_3
AGTGAGATGTTATTTTCTCTGGGATCATTTTTTTTTTTTAACTATCCCTGGGACTTCCCTGGTGGTCCAGTGGTTAAGACTTTGCCTTCCAATGCAGGAGATGAAGGTTCAATCCTTGATCACGGAATTAAGATCCCACATGCCTTGGGGTCAGGGCCAAAAAACCAAAACATAGAACAGATACAATGTTGTAACAAATTCAATTAAGACAAAAAAAAAAAAAAAAAAAACCTGTCTCTGTAAGCTGCTT[C/T]GTCCATGGTAAAAATCACTCAATTTTTTATAATGGTTACATTTACTAGAAAGCTGATTGTGATTTTTAAGTTGTGCTCTTAAAATGGCATTCAGGCTAATGCAACATATAAACAAGTGTATAAAACTCTTGTAAAGTCTGTATA…	BCM-HGSC	ss61534645	198	BTA-34390	1847.2	28.1	14	26232485	8	62509890	62.5099	NW_001493206.1|Bt14_WGA1714_3
CTGATTTAAAAAGCCAAAACCATTCTTAGGCCCTGGTTCATACAAAAATGGGAGGTGGGTCGAAGCTCATTCACCCTGGTCAAGAGTACTTGCTAGAGCTGGGAGAATTACTCCTAGGGTTTGGTGTAGGTAAACACCATGTTCCATTTTCTTTTCATCTCCAGTACTTAAATGATGGTCTGTGCATAGTAGGCACTCAGTAAATATGGTGTGAACAAATTTACAGGGAAAAGTCTTACTTCCCTCTCAC[A/G]GATCAAAAGGGCGCTGATGGTGTAAGCTGTGTTTTTTGTGTTTCTTCCGCACTGCCTTGAATGTAAAAGGTGCTCCAGAATTATGTGTTACATGCATGGATTTTTTTTTTTTTAACATTTATGTTATGGGCCAGAAGACAGACT…	BCM-HGSC	ss61480490	199	BTA-34388	1856.2	28.2	14	26005637	8	62779268	62.7793	NW_001493206.1|Bt14_WGA1714_3
AGAGGCTCTAACAGGTTCAGTCCCATACACCGTCCACATGGTCTCACAAAGCATTTCTGTCTCAAGGCTCTATCCACTGGGATAATGAGTACACCTGGAATGCCGGGGGAGTCTAAACCAGTGAGGGATGCTTACAGACCCGTGGAACCAGAGGCCAGTTGGGGCCACAGGGAGACAGAACAATGTCATCATGACATGCCTAACCAGTGCCTTCATGCCAGCTAGAAGGGTTTCTTGTGAAGAAAAAGTA[G/A]ATTGTTTTGCTTAAGGTTTTTGTTGCCTAGGTAAATATCTGCTGGGGAAAATTTCTCTTTTTATGAAAATCACTTTTCACAAATATTCCCAAAATCTACATTGTTCATCATTGGTATATTTAACTCATGCACTCTATTATTTAA…	BCM-HGSC	ss61526043	200	BTA-18146	1863.5	------	14	25819551	8	63170947	63.1709	NW_001493206.1|Bt14_WGA1714_3
ACTAGTTTTCACTAGTTTATAGAGAGGCTCTAACAGGTTCAGTCCCATACACCGTCCACATGGTCTCACAAAGCATTTCTGTCTCAAGGCTCTATCCACTGGGATAATGAGTACACCTGGAATGCCGGGGGAGTCTAAACCAGTGAGGGATGCTTACAGACCCGTGGAACCAGAGGCCAGTTGGGGCCACAGGGAGACAGAACAATGTCATCATGACATGCCTAACCAGTGCCTTCATGCCAGCTAGAAG[G/T]GTTTCTTGTGAAGAAAAAGTAGATTGTTTTGCTTAAGGTTTTTGTTGCCTAGGTAAATATCTGCTGGGGAAAATTTCTCTTTTTATGAAAATCACTTTTCACAAATATTCCCAAAATCTACATTGTTCATCATTGGTATATTTA…	BCM-HGSC	ss61526042	200	BTA-18145	1863.5	------	14	25819529	8	63170969	63.171	NW_001493206.1|Bt14_WGA1714_3
CAATGCCAGGTATGAATTACTTGTTACCATGGTCAAAGAAGAATCAGTCTATTTCAAGGGAAATGAAAATGTTCTTGTTCTTGGTGAACATTTTTATATACTCTTTGTACTTGCACTGTGCACACCAATGTTTTATCTACTTGACTCTACTTAGGCTCATTGAGGGATCTTATAAAATTATAACCCTGTTTTCCATAGCACCCTGCGTAGTTTTCACTGGGTTGGGAGGTAGTCCATGACCAAGGTCTTT[T/C]GGAATGTAGTAGTAATGTCTCCAGAGAAATGAGGCAGAGCATCTTTTTAATGAGTTCAAAGACACATGAATGGAGAAATTTTTAAAAGTTCAGACAGAGATGGCTATAGTTACATCAGTTAACGAGTTCCCTAGTATACAAGGA…	BCM-HGSC	ss61499843	200	BTA-18141	1863.5	23.5	14	25776745	8	63250785	63.2508	NW_001493206.1|Bt14_WGA1714_3
GGGAACACAAAGGCAGTCTCTCTCCTCTCTTTGACCTTGAGATCCGATATTTAAGGGGGCTTTTGCACTGTGTCCCCACATGACAATAAGAATGCTATGAATGCCTTGGAACCACTTTCAGTTCAATTCCATTAAGTGAAAATTTATGGAAAGTATTTCCGTGGAGTTATAGGGACGCACTTTTTATGATTATTATTATTGATTGCAATAAGTTTCAGTCCCATTCTAATCCTGGTATCCAGGGTCTTTT[T/C]GAGGCTGGAGAATGTACCTGCAACCTTGGACCTGGCTGTATGTTTTCCCACCATTTGTCCTTGAAGTGTGAACTGCAGGAAGTTTGTTCTATTTTATATACACCAAAATAGATTTTAATTTTTGTGCGGTTTTTACTTTGTAAA…	BCM-HGSC	ss61476316	201	BTA-18140	1872.6	12.8	14	25756553	8	63274481	63.2745	NW_001493206.1|Bt14_WGA1714_3
AGGTACTATCCTGGATTATCTCATTCTTAAAAGCAATGTATAAAACCCACATCCATCTTGCAGATGGGGAAGTGGAGACTTAAGAAAGCTAAGTCACTTGCTCAAAGTCACACAGCTTATAAATACTACCATTGAACATGAACCAAATGGCCTGAAGCCAGACCTATTTTCTGAACTGCAGTCTGGGGCTCCCCTGGAATCACTGACTCACAGCTTCTGCTGGACTGCTCAGAGGTGGAATGCAGGCACA[A/C]AGAAGACCTGCCTTTTCTACACTGGGCCCCTTCCCCTCAGACCCCTTTAACTGTTTTTTATGACTATATTATTATGTGTTCAGGGAACCGCTGCTTGGCACTGGGGTTATGTAAAAGACAAGAGAGGCACAATCCTTTCTATCC…	BCM-HGSC	ss61534661	202	BTA-34421	1906.6	30.1	14	27651295	8	63109459	63.1095	NW_001493210.1|Bt14_WGA1718_3
AATTTTACAAAGAGTTGCAAGTCTACTGTTGTCATAAGCTCACTAAGGAAGATTGCTGTGCACATGAAGAGCCAACAGGACGACCTGACCTATTCTAGCAGGTCACAGATATCTTGCCTCATCAACTCAATCAGATGGCTCAGTACTTACTATCTGACTCACACTCCACTTCCTTTCTAGATTCAGCCACAAGAAAGTTTGCAGCAGAATTCCAGCTCTGAGCTGCACAGGTCCCAGCATGCCTTGTGGC[C/T]CTCCCAGTTCATAGCAGTCTCATCTTCATTAATAGAGGTTTTACTAAATATATTTGTTAACATATTTCAGGCTACCATTACCTTATCAAGCCTCTGCTCTGCTGAAATATGGAGCAATATTGTTTTATTGATTGGGTACCTACT…	BCM-HGSC	ss61534663	203	BTA-34423	1908.7	------	14	27651729	8	63109025	63.109	NW_001493210.1|Bt14_WGA1718_3
CATTGAACATGAACCAAATGGCCTGAAGCCAGACCTATTTTCTGAACTGCAGTCTGGGGCTCCCCTGGAATCACTGACTCACAGCTTCTGCTGGACTGCTCAGAGGTGGAATGCAGGCACAAAGAAGACCTGCCTTTTCTACACTGGGCCCCTTCCCCTCAGACCCCTTTAACTGTTTTTTATGACTATATTATTATGTGTTCAGGGAACCGCTGCTTGGCACTGGGGTTATGTAAAAGACAAGAGAGGC[A/G]CAATCCTTTCTATCCAACTAAGCATCTGGCAGGAGAAAGAAACCTTAATCACCTAATTTTACAAAGAGTTGCAAGTCTACTGTTGTCATAAGCTCACTAAGGAAGATTGCTGTGCACATGAAGAGCCAACAGGACGACCTGACC…	BCM-HGSC	ss61534662	203	BTA-34422	1908.7	20.4	14	27651424	8	63109330	63.1093	NW_001493210.1|Bt14_WGA1718_3
TAATTAGAAAAGGAAAAAGTATGTTTCATCATCCCCAAAGAAACCTTGTACTCATCTGCCCCTTTCATGTAGCCACTCGGCATGTTAAATTTTGGAATCCTAGACTCTACCTTAAAGACTCTGAAACCACATGCCTTGGGGTAGATAGGAACACATGTGGTTTAACAAGCTCCTGCAGATGCTTTGGGGGAGCACAAACAGTTGACAACCACATCAGTAATTGTTATTCTCCTCTCCTTAAACCTATTTC[A/G]CTTTGTCTTTTGTTGCATCCTGGAAGTTCACAAGCATCTCGTACTCCATGGTGAGATTGAGCTTGTGCCCTCTTCCGGGACTGCCTGACCCCAGAGGCTCGTCTTCTAGTGCCTTGTTTGTGATGGATTCCCCCAGTTGATGCT…	BCM-HGSC	ss61534664	203	BTA-34424	1908.7	------	14	27660193	8	63550520	63.5505	NW_001493210.1|Bt14_WGA1718_3
TAATTCAGGTTTCCTGTCTCCCTGTGTTACTTCTGTGTCATATGTACTTGGTTTTAAAACAACACTAAAGGTTATATCACTGATAGATAGCTCGTTTTTCCTTAGTCTCATGCTTTTAGTGGTCTATGAGTAATAGCATATCCAGAGATTTCTCATAGTCAAATGTTTATTTAATACTGACAGTATCAAGCACTGTTCTAGATCTTGTCATATAAATGTGGGGTACTTGAGGGTTTTTTCCTAAAGCAGA[A/G]GTGTTGATGACCTTGTAGACTTCAGGAGGAATTGAATTTTGTTGAAGGACTTTATACCATGCTGAGGACTTGCAAATTTGTATACTCACGCTGGACCTTTCCTTCTTTCTCTAGACTCATGTATCTAATTGCCTATGTAACATC…	BCM-HGSC	ss61480508	204	BTA-34463	1924.1	30.4	14	27808284	8	64281074	64.2811	NW_001493212.1|Bt14_WGA1720_3
TGCTTTATATTTGTGCTTTCTCATTAATCATTTCATGGGGAAGAATGAACAGTGAGCCATTTGTTACCTCCTGTGTTTTATAATCCAGCTAATTATAGCAGGCTTCACCATTTCTTGTACAAATCTGTTTCCTTCAGCTGAGAAATACACTTCCTTTATGTTTAGGCTGATTTTTTTTTTAAGCTTTAGGTACCTTGTAAAATTAGACTGTAACTTCCTGGTTCCAAATTATTATTACTTTTTTCCAATT[T/G]TGGGGGGTCTTTTTCCTTTATGCTGTTGGATTTTTGTTTTTGTTTATCCTTTTGGAAATTAGCTCGCTTTGTGTCTGTTTTCATTTTTGTTTTATTCTTTAATTTCAGAATATCCCACTGATACTTATGGGTGCATAAAATAGT…	BCM-HGSC	ss61508227	205	BTA-34462	1926.1	28.6	14	27810889	8	64283679	64.2837	NW_001493212.1|Bt14_WGA1720_3
TATATCTCCCCCTGTTTTCAATATTTCATGTTTATTAGGCTAAATGTGATTTTTTTCAAGGTCTCTGTCTTCATTTTATTTTTGTTAGATGTCCTTTTCC[C/T]AGCTGCCAAGAATTATTCACAACTGCAGGAGAAAGATTGTACAATTGAACCCATAATCTGCTCACACGAGAACCAGAAATTATTTAAGGTATGTGACATG	BCM-HGSC	rs29011751	206	SCAFFOLD174207_1629	1932.1	23.5	14	28435571	8	64594206	64.5942	NW_001493214.1|Bt14_WGA1722_3
AAGCCATAAATGCTTGAAGTTTCTCAGGCCAGGGAAGTACCTCATATGAGAGATGAAAGAGCTGGTGGTAGGAAGGATAGGAAAGCAGAAAATACCTTTTCTTCATATATTCTAGAAGGATCATCATGTTCTGACTTGAAGCTGAACACACCTATTTCTTATTTTATAGTTACATATTCTGGGGAGAATGAGGCAGCTTAAGTAGCTGTCGCATTACCAACTTTATTTCAACCTTTCTGAAAGTGGGAAT[C/A]TAAGAATTACAGACTTTAATTTGTTTTTTTAATAGGTAGGATGTTTGGGGACAATGGAAGTAAAATAAAAGTCTCCTGAAAAAACTGAATAGCAACAGAATTTCTGAGTAGGAAGAGATCTGAAGCTGGGCCTTTAAGAATCTT…	BCM-HGSC	ss61501128	207	BTA-34429	1945.7	23.7	14	28566213	8	64725331	64.7253	NW_001493214.1|Bt14_WGA1722_3
CCAGAAAAAAATCCAGCAAATTCAACCGAAAGTCAGCAGAAAAAAAATGATAAGTATGTATAGCAGAAATCGATAACACTGAAAACAGGGAATTAACAGAGAAAATCAATAAAACCAAAAGATAGTTGAAAAGATCAGTAATCTATAGGCCTCTAGCCAGAACAACTAATAAAAAAAGAGAGTGGACACAAATTACTAATATTAGAAATGAAAGAAGGCAATGGGTTTTTAGATCCAATACCAAAAATAT[G/A]ACCCATGAAAGAAATGTCAGATAAGCTGCACTTCATTTAAATTTAAAACTTCTGCTCTGCAAAAAACAGTGTTAAGAGAATGAGAAGACAAACCACACACTGGGAGAAGATATTTGGTAAAGACATATTTTATTTGATAAAGGA…	BCM-HGSC	ss61534670	207	BTA-34435	1945.7	------	14	28584137	8	64742757	64.7428	NW_001493214.1|Bt14_WGA1722_3
TTAAAATTAACAAAAAGGTGAATTTTCATCATGTTACATCATTATTGATATTTATCAAGTGTCAGGTTCCAGGCACAAAAGATGTGGTGGTAAAGTAGATATATTGGATTTCTGTTTTCTTAGAACTTATATTTTAGCAGGAAAAACATAATAAATGAGTAGAGAAGTAAGTCAATCAATAAACAAGACAACTTAAGATTGCAGGTGCAATGAAAAAACACTACAGAGCAATGACCCCAAGAGTGACTTC[C/T]GAAAATGGTAAGTAAGGTGGTTGGAAGAGACCTTTGAGGAAGGATGTTTGAGCTGACACCTGAATAATAAAGAGTTTATCAGGTGAAGATCTGAAAGGACAAAGCTCTGGGCAGTGGGGAGGGTCACTGACTAGGCTCTTGAGG…	BCM-HGSC	ss61534671	207	BTA-34437	1945.7	------	14	28670421	8	64820294	64.8203	NW_001493214.1|Bt14_WGA1722_3
GTTCAGGAAAGACTTCTGAAAGCTGAGAAGCCTAGACAAGCATTTGCTTTCAGCTGTTGAACTTCGGAGGATGGGTTCCAGATAAAACTAAGTGACACTATGCTGAGAGTAAGCCTGACACACATTAAGATGAAAAAGTAAGAGTCAATCTGATGACTCCTAGTGTTAACCAGAGTTAATTAGGGGCTTGTGGTGGGCCAGCATGAAACAAGCCATTACAAAATGAACTGAGTTATTCTGTACTTCTCCA[A/G]CTCCTGACTTCTTAACAGCAAGGTGAACCCCAAGAACACAGTTCACATAAAGATTGGTTTGCATTCAGGAAAAAATATTTGCATGTTAGGAACTGATAAGTACACAAGTGTATCAATTATTTCTCACCCAACAAAGGTCCTGGA…	BCM-HGSC	ss61480506	208	BTA-34436	1957	7.5	14	28594468	8	64756208	64.7562	NW_001493214.1|Bt14_WGA1722_3
AGACTAAAAAGAGAGAGGAAGAAAGACTAGTATGAAGCCAATCGAAGTAGAGAAAAAATAATATGACAAGAGCTTGCCATAGGAGGGCAGTGATGGAAGGACGAGAACAGGTTTGAGTCAGGATACATTTTACCCAACAGGATCTGCCAACAGAATAAGTGATGAATATGAAGGAAAAAGAAGCAACAAGAATGAATCTTTGACATTTGATCCTAACAATTCTGTAAATAGTGGTGATCTCGTACTGATA[T/C]GTAAAAGGCTTGAGGAAGAGAGGATTGGGGGTGGGTGACTGAAAAATTAGGTACTTTTGCTTTTTCCTTCCTCTTAATATACTATCATTATTATAGCTTTCAAATAAATATTAAGAAATTTCTAGGATCCAGAGTCTGTGATAA…	BCM-HGSC	ss61534697	209	BTA-34468	1984.1	13.7	14	28920570	8	65075057	65.0751	NW_001493214.1|Bt14_WGA1722_3
CCAGCATCAACTGGGCTACCTTACCCAGCGTGTTAGGCAGGAGAACAGCCTCTCAGAGAGGCCTGTATCCTAATTCCCCAGACCTTTAAATACATTGCTTTACGTGGCAAAAGAGACTGCATGGATGTGATTGAATGAAAGTCCTGGAGCTGGTGGAGATTATCTGGGATTATCCATTTGGGCCCAGTGTAATCACAAGCATCCTTCTAAATGAAAGTTGGGAACAGGAGAGTTAGAGCCCCAGAAAAGA[G/T]GCAACAAAGGAGAAGTGACATGGACCATAGTCCATGAGGCAGCCTCTGAGTAAGATGAGGCAAGTAAGTGGACTCCCCCTAGAACTTTCAGAAGGAATGTGGCCTGATAGCCAAGTTTTCACTCTGACACCCAGAGCTATAATA…	BCM-HGSC	ss61534700	209	BTA-34471	1984.1	------	14	28976145	8	65102884	65.1029	NW_001493214.1|Bt14_WGA1722_3
TGAGGCAAGTAAGTGGACTCCCCCTAGAACTTTCAGAAGGAATGTGGCCTGATAGCCAAGTTTTCACTCTGACACCCAGAGCTATAATATAATAAATGTGTGTTGTTTTACACCACTATCATTATGGTGATTTGTTACAACTGTGATAGGAAACCAATACACCCATTCAACAATCTTACTATATTTCTCTGCTTTTCTCACATTCTTGATTTGAATAATCTTTTCCTACTGGTCTGGAAATTCCATTCTT[C/T]TCCTCACTACCAACACAGGACTCGAATACTAATGTCCTCAACATATGTTCTCCCACGAATCCCACCTCAATGCAATTTCAGTTCTTTTTAACATTTTTTTATTGGAGTATATTTGCTTTATCATGTTGTGTTAGTTTCTGCTGA…	BCM-HGSC	ss61534704	209	BTA-34475	1984.1	------	14	28976451	8	65103190	65.1032	NW_001493214.1|Bt14_WGA1722_3
AGACTGCATGGATGTGATTGAATGAAAGTCCTGGAGCTGGTGGAGATTATCTGGGATTATCCATTTGGGCCCAGTGTAATCACAAGCATCCTTCTAAATGAAAGTTGGGAACAGGAGAGTTAGAGCCCCAGAAAAGAGGCAACAAAGGAGAAGTGACATGGACCATAGTCCATGAGGCAGCCTCTGAGTAAGATGAGGCAAGTAAGTGGACTCCCCCTAGAACTTTCAGAAGGAATGTGGCCTGATAGCC[A/G]AGTTTTCACTCTGACACCCAGAGCTATAATATAATAAATGTGTGTTGTTTTACACCACTATCATTATGGTGATTTGTTACAACTGTGATAGGAAACCAATACACCCATTCAACAATCTTACTATATTTCTCTGCTTTTCTCACA…	BCM-HGSC	ss61534701	210	BTA-34472	1995.7	16.8	14	28976258	8	65102997	65.103	NW_001493214.1|Bt14_WGA1722_3
TTAAGATTTTATCCACTCACCTCAGTCCATCTTAATGGTCACATAAACTTGATTCCCTAAACTGATTTTATCTCTACCCATTTTGAAGCCCCTCAAGAAGCTATCTCTATACCACAGTTATGGAGTCTCTTTTGTGCTTTGCATTACAATTTTTTGTTCATGAGCTGGCTTCAAATATTTGAAAGCCTGTCATGGGGAAGAGGGATTAAACTTGTTCCACAAATCTCCAGAGTAGAACCAAGACTAATGA[C/T]TAAAAGACACAAAAGACAGCTTTTAGCTCTATATAGAAAATAATTTTCTGACATTCAGAGTCGTCCTAATGTTGGGCTGCCTCGGTGTAGCACATTCCCTGTCATTGTAATGTTCAAGCATAGACTCGAAAAAGACTTTTAGGA…	BCM-HGSC	ss61534723	211	BTA-34528	2023.7	11.1	14	29188413	8	65405087	65.4051	NW_001493214.1|Bt14_WGA1722_3
AATAAACACTCACATACCTTCTTTACTATTTTAGAGACTACAAGATCATATCCTGTAAATTATACAACTTAAAGCTTACAAAGAATCTCAATGATTAATCCCAAGTTCAAGGTCTTCCCTACAACTTGTACAACACATCTTAAAGTTCAGGCTTATCTGGAAGCAAACAGTGGAAAAGAATCTAAATACATAAAATAACTATAGAACACAAAAGACATTAAAGACATTTCCCTTTGGTGAAAAATCAGTG[T/C]ATAAAATTTAAAAGAGTGGACCAACAGAGAATACTTGGTTTCTAATGATACATGCAGTTCGTCTTTATGCTACACCTTCCATGAAATAAACAGGTAAACAATTTGACATCCCACACATTGTATCCCTGGACATTTAGCGCCAGC…	BCM-HGSC	ss38330358	212	BTA-08306	2079.2	13.5	14	29438434	8	65716960	65.717	NW_001493214.1|Bt14_WGA1722_3
TTGATTATTAATTAATTTGGCTGCACTGGGTCTTAGTTGCAGCACGTGAGCTCTTAAGTTGAGGCACATGGGATCTAGTTACCTGAGCAGCGATTGAACCCAGGCCCCCTGTGTTGGGAGCCCAGAGTCTTAGTCATTGGACCACCAGGGAAGTCTCCGAATTTTCTTAATGAAGGATGTTTATCCTTTCTTCCAGTAGTTAGATTTGCTAAAATCAAGGAGCTTGTTCATTATTATCATCTATGTCCTC[A/T]TTCTTACCTCTGAAGCCACTCATCCTAGCCTCTAACTTCCTTCTTTTTCTTTCCACTAGGAACCTGATTATAGAGACAGAAAGGGCTAGTGTATGCAACCAATTCTTTAGAAATTGGATAGAAAATAGCATTTATTATTACTTG…	BCM-HGSC	ss61516307	213	BTA-108350	2124.6	21.8	14	29618743	8	65930184	65.9302	NW_001493214.1|Bt14_WGA1722_3
ACATGAACTTGGGCAAACTCCAGAAGATAGTGCAGGACAAGGAGGCCTGGCTTGCTGCAGTCCATGGAGTCACAGAGTCAGACACGACTGAGCGACTGAACAACATCCTTGTTTTCCCCAACTGTTTTCTCTTATATAAATTTCTTCCCTTGAATTGTAGTAGGATGAAATATTCAACCGAATCACCTTAGTATAGGAAGGCAAGTCATTTTAAAAGTTGTTTTTTTAACTGATGGGGGAACCATAATTC[T/C]ACTCCCAAAGTTTTCCTGTGGAAAATTCAATAACCTCTCTTGATTCTTCTGCCCTTTGACACAAATGAAGTAAATAGTGTTGTCAGATTTTTAAAGAGCTGGCATGTGGAAGAGGACTCAGAGCAAATATATCAGGTAAGACCT…	BCM-HGSC	ss61539390	213	BTA-43271	2124.6	------	14	29769177	8	66179687	66.1797	NW_001493214.1|Bt14_WGA1722_3
TTTCTGATGGAAAGAAATATGTATATTTAAAGAAAAATGTTTAAATATAGTAATAAATGAAAATAAATTTTCCAAGCCAACTTACATCATCCTTCCCATTTTAATTTTTAAATGTTTATGCTTGTATAGAATATAATCCTTGAAGTTATATACCAAAGTGTTAATAGTAATTATCCCTGAGGGGTAGGATTATAGATGTTTTATTGAAAGACATGTATTTTTATAATTTTCTAGACTGAATATTTCAGGT[A/C]TTGGCAATGCAACAACAAGAAGCCAAAAATAAAATTCAGATGCAAAATGGAGGGAAGCAAGGAAAAGAAAAAGACTGAAGTCCAGTGGAAATGTTAGTTGTTTTTATGGTTAATAAATATATGATGCAAATGTACCCAGAGGTG…	BCM-HGSC	ss69374985	213	BTA-111518	2124.6	------	14	29817331	8	66244253	66.2443	NW_001493214.1|Bt14_WGA1722_3
GAAGTCCTCAGAAAATTACTCAGCCAATCCTCTGTATGATGGAAAGATTAGAGTATCTCTGGGGGCTTGAAACTCAACAGACAAGAGAATCAGAAGTTGGGAGAATAAGGAGCAGAAAGCTTACAACTCATCAGTCTGTTTCCAGGGTGTTGGCAGCCAAGTTCATGACCAGCCACTCATGTCTTGAAGGGAGACAATCACCTCCCTCTAGTACATCTTCTCAGTGCATCTTCTCTCCTCGGGGTTACAA[C/T]TTCCGGCTCATCACTTAGACAGATGACTGGGATTAGGGTAATAGAAGCCACATGCTGGAGACATGTGTGGTATTGGAGGGTTCAAGTTATTCTGTGGGCAAGTGACACTTGCCTTGGCTTTTGGTCATACTGAGAAATATGAAA…	BCM-HGSC	ss61472367	214	BTA-108347	2139.5	20.1	14	29662679	8	66069918	66.0699	NW_001493214.1|Bt14_WGA1722_3
TGAGTGTGTGTGTGTGTGTATAAAATCTCTAAAAAAGTGTGAATGCATCTTATTATCTCCAATTTTCTTCCAAAACAATACAAAAGCTTAAGTCCCTGCAATTAGATTACAAATAGCTTTTTGATTATCTAGGGCCTGATTAATAGAGTGTCTATATAATTTATCATCCAAACAAGGACACTTTGAGAGTGAAAAGCAATGCTATTAATAATTGTGCCAAGCCAGTAGGAATAAACCAGGATTGTCCCCC[A/C]AAATAAGGACATATGGTCACTGTATTGATTACCTCATTTCAATATTACCAAGACAACATCGGTACCCTTTTTCTGCTTTCTTTTGCTACCTGACTTCATAAACTATTTTATTTCTTATTGGGTGGTTACTCACAAGAGACTAGC…	BCM-HGSC	ss61517772	215	BTA-111152	2158.8	27.9	14	29885426	8	66315669	66.3157	NW_001493214.1|Bt14_WGA1722_3
TATACTTTTGCAAAGTTTTTGAGTATGAAATGTATTACTTTTAGATTCAGAAAACATGTTAAGGAAGTATAAGATTTCTTTAAATAAAACTGTCTTTTGC[C/T]GGATTTAAAGTGTGACATGATTTCCCAGGAGTCTAGCAATGGAGGAAGTTGAGTGGGCTTATGGGAGGGAAGGCTGTGGTTCGAATAAAGCAAAGATGTT	BCM-HGSC	rs29018581	216	SCAFFOLD65161_8134	2162.9	27.8	14	29957904	8	66386905	66.3869	NW_001493214.1|Bt14_WGA1722_3
GATTCCTAAGCTCCTCTTGCAATTTGGGTATTTTGCAAGTCCTGGAACAAAGAACAAAATGTCATCATGAAACTCATTTTTATGATGAAATGGTGGTTATAACATAATTATTATAATGAATGCTAAAATCTAGCTATAATTCAACATATTTGACCATAACACTTCTACAGTGACTCTAGTTGTGACAGATTTACTCCCAAATAATGTGATCAGCTGCGGCTGGATGTTCTCCTTCATGTAGGTGGTGTCA[T/C]GGTTTATTATAACAATTACAGGGCTATGGGGGTGAGGCTTTCAGACCATTGTGTTTCCTCCTAGGAAAGAATCTGAAAAGAAGACACTACTTTGTATATCAACTTTGTAGTGAAAAGTGAGGACCAACTGCAAATAAGACCTAT…	BCM-HGSC	ss61501854	217	BTA-43143	2165.2	------	14	29962710	8	66397703	66.3977	NW_001493214.1|Bt14_WGA1722_3
CACGGGGTCACAAAGAGTCAGACGTGACTGAGTGATTATCCCTTTCCCTGGACCGCTGTGGCCTGCCCTCTTCTTCTCCCTAGTGACCTATGTTGTTTGGCTCTGGCTAATGGCTTTTGAACTAAATTGCTCTGGAAAGGAAAGAAGGGAGGGAGGGGAGGCAGAGGAGAGACTGGAGAGGGGTTTTGACAGAGTTTATTCAGATCAAGCTATAAACCCAGGGACATCATTCCTATTTTCCTTTTGTTTT[C/T]AGGGATATTATTCTTTGAACAATTTTAACATTTAGCCAACATTTCAACATTCCATGCCTTCCTCAGGGTACTGGAGAGGCTTATTCTCTGCAAACAGCTGTTCAGCATGATACCACCAGGGTCCTCCAGTATATTTATAGCTTT…	BCM-HGSC	ss61501852	217	BTA-43140	2165.2	29.4	14	29963305	8	66398298	66.3983	NW_001493214.1|Bt14_WGA1722_3
AGAGATCAGCAGTTGGATTGACTTCAGTCATTGTTGTGTTCAGTTCTTCAGTTGTGAAGAGAATTTTAAGTTCTCTGTCACTCAAAATGAATCTGGTATTGTGTTCTAATTTTAATTCTCCATAAATGAAAGCTCAATTGTTAGTGGTTAGAACTTGTTTACATTTTATTTTTATTTTTTTAATTAAAAAATCATTTTTACATTTTATTTTTAACCCTGAATCTCTGTGAAGAAAATTTTCAGAATATCA[G/A]TTTAGGGGAACATCTAAATTCCGTTTAAAACATTTGTTAATTAGTATTTCAGGAGTAATACTTCTTCTGATAGAAGATGCATTTTATAAAAGCATGTGTGAATATCTCACATGAAATATGCTATAAGTAAGTCACTTTAATAAA…	BCM-HGSC	ss61482545	218	BTA-42489	2167.6	30.2	14	30149295	8	66686350	66.6864	NW_001493214.1|Bt14_WGA1722_3
CTCACTGGTTAGATATACAAATGAACTCAGTACTGTGTTTGAATGTATTCAAGAACAAAAACTGCTTTCATCCTTTACGTATTTTTATCTGCCTAAAAAAAAGTGCAAGTGAGATCAGGATTTTATTTTTGGTGATGATAACCTATTTGTATTTTATCACACAAATCAGCGCCATCATAATAGCTATCATTCATTGGCTTAGTATACCCAGTTCTTTTAGGCATATTATCTGTGTTCACTAGGACAATGA[C/T]TTGTTTTTTAAACAGATGAGGAACCTGAAATTCAAGAGTGTTTAACTGAGTTGTCTAAAGTTACCTGACTAATAAGTGGCCGAGCTATAAAATGAATCCAATTCTGATTCCAAAATCCTTTTTTTAGTGTACTTTACTACCTCT…	BCM-HGSC	ss61538859	219	BTA-42290	2169.9	29.3	14	30193103	8	66752605	66.7526	NW_001493214.1|Bt14_WGA1722_3
CAGTAAGAATCTACTACAAAGAAACCTACAAAGAAGTGGAAGATCTCAAATTCTAAGGGACTAAATCATACAGAACACATCCCTGGCAGCATCACGATTAATAAAGTTAAAGTGTCTTCCACCAACAGAAGACCCTAAGCCTCCTGCAGTGTCTCATCATAAACTACTTATTCGGGAGCAAACAGTCACTGTAGTCACTTGGTATTAAAAGGTACAACTCACAGCTGCTGTTCACATCCCCACCCCAAGA[T/C]ATTTAGCTTATCAGATTTCAAGCCTCCCCTTAATACCACCATAAGAGAGGAAAATCTAGTAGTACGAAGAGCACATAGGTGGAAATAAGTATTCCTACCGGCCAAATCAGATTCATGAAACCACAGGTATGATTGTGTAACAGC…	BCM-HGSC	ss61539954	220	BTA-44326	2174.5	30.7	14	30293993		66862685	66.8627	NW_001493214.1|Bt14_WGA1722_3
CTTATGGTTTCCTTTGCTGTCCAGAAACTTTTAAGTTTAATTACAAGGACAAAAGCTCTAAGTTTATCATTTTTTAAGTGTTGCAAAACTCTTAGGTGAAGTAGAACTGTACTGTTTTTCAGAGAGAAAACATAGTTTCTTATTCATCTAGTCATTCACCATTTGGTTACCTACTAGATCCCATCATTGCTTAAATGCTAGAAATACCCTGGTAAACAAAAATACAGACTCTGGGTTTGTGGTTTACAGA[G/A]TTGCAACCTACTAACAGAGATAGATATTATTCAAATGATTGCTCAAATAAATACAAGAATTTGGAGAGGTGTTACAAGACCATGTAAATGTTAAGACCATACAAAGGAAGATCAGGAAAAGCTTCCCTGAACTAAAATAGCCAA…	BCM-HGSC	ss61529618	221	BTA-24981	2176.4	26.5	14	30517798	8	67124501	67.1245	NW_001493214.1|Bt14_WGA1722_3
TACAGACGGAATATCTGAGCAGCTCACCCCAGCAATGGTTCATGTTTTCTCCAGTTTTCTGGGATCTACAGTCACATTCACGATTCAAGACAAGTTGCATGAGATAAGAATGGTTATCTCATTGTGATGATCTATTTTCTCATTGTGATTATCTGCTAGTGATAATCTGAGAATGTCTCTCATAACAGAATCACATTGAGAGTCCAGTGCTGACCCCTAGTGGCGGTTGAGACAGCGATCCCATATTTGC[G/A]GGATTTTTACTTGACTCCGTGAGGCATTATGCTTGTCATTTCTCATTGTGAGACTTAAAAGTTTTTAAAGTTCAAATGCCAATTGATAGAGTCTTGTTTTAGATAGTTTTCTGATCATTACAATTCTTTTCTATGACTAATTTT…	BCM-HGSC	ss61529619	222	BTA-24986	2182.4	19.5	14	30545925	8	67146427	67.1464	NW_001493214.1|Bt14_WGA1722_3
CGGAGTGGCACATGAGTTCATCACCAACAACTCTGTAGGAAGGAAACCTGGGTGGCATTTGGCACTGAGTATGTGTTTCTGTTCCAGAAAGGAAATCTTCTACAGAGAAGGTCTGCTGAAATGACTGGGTGGAGCTTTTGTCTAATTTAAAAAGGAAAGACTCTGCGGCTCTTCAGAGAAGAGTGAAACACTGGATTTGTGACATCTAGATTTAATTCACCCAGTTTTGGTTTCCACGCTGTAAGGAAAG[A/G]TAAGGACGGCACACGGGCTGACAGTGACGGTGCTCTCCTGTGTCACTGCTCTTTCTGTTCACTGCCTGTGATGGACTGGGTTGATGGATATTATAGGAGATCCCAGTGACCCCTGACATGACCTAATGTCAGTTTTCAGAACTT…	BCM-HGSC	ss61478079	223	BTA-24987	2207.2	19.3	14	30575511	8	67160808	67.1608	NW_001493214.1|Bt14_WGA1722_3
TCAGTGTGATCTCTTAGGCAAACGCGCTCCGGTTTTTCTGTATTGAATCTCAACGGGCGGGGTCCACGTCTCGGCTGTCCCTTCGATAGCTCAGTTGGTAGAGCGGAGGACTGTAGTTGATACTCTAGCCGAGAGACATCCTTAGGTCGCTGGTTCGACTCCGGCTCGAAGGAGACAAATGTACTTTTGTCGAGCCTCCTCTGATTTATCATCCTTTCCACGCAGGGGTTTCCCTGATAATCCATTACGT[T/C]CCAGAAAACAGGTGAGAGCTCTTTCGCGGCAGCTTTGGTCTATGGCAGCCTCCTGGGTGTGAAATCTTTTGCGAATCCCAGAATCAGGGACATGAAGTCCAAGTTCCCAGAGGAGCAGAGTCAACTCTTCGCGGGGCGGCTGCC…	BCM-HGSC	ss61514147	224	BTA-104210	2236.2	27.9	14	30591455	8	67191314	67.1913	NW_001493214.1|Bt14_WGA1722_3
TCCGGGCCTCCCGGCCTGAGTGGCAAGAGAAAAGGGGGGCAACACCAAGGAGGAAAGAGGAGGAAGTAAATTTCATCCTTGGACCTTCTCCTAAACCAAGAACTGTACTTAATGCTAAGTTCTAGATACAGTACCCAGATGCACAAGATTTGGCCACTGCCTTCATTGAGCTTGAGGTTAAAGGGCCAGGATTACCCTCCTCTGAAGATGATATGTAAATATTGGACTGGACACATTAATGTATTTCCCA[C/A]AACCAAAACTCTGGCTGGAGATTAAAGGTTGTATTTAAGGACATCTGAATTAGGGAAAGAATCTGTGAAAACTAGGAATGAGTTTTAAACAGCCTTTTTTTCTCTCTCTAAACTTTGGATGGGGTTTAAGGGAGAGACTTAATA…	BCM-HGSC	ss61467346	225	BTA-34536	2244	31.4	14	30767537	8	67505640	67.5056	NW_001493214.1|Bt14_WGA1722_3
TTAATGCTAAGTTCTAGATACAGTACCCAGATGCACAAGATTTGGCCACTGCCTTCATTGAGCTTGAGGTTAAAGGGCCAGGATTACCCTCCTCTGAAGATGATATGTAAATATTGGACTGGACACATTAATGTATTTCCCACAACCAAAACTCTGGCTGGAGATTAAAGGTTGTATTTAAGGACATCTGAATTAGGGAAAGAATCTGTGAAAACTAGGAATGAGTTTTAAACAGCCTTTTTTTCTCTCT[C/T]TAAACTTTGGATGGGGTTTAAGGGAGAGACTTAATAGCTGGTTTTTGCATCATTTTGATGACAAGTTTGTGTATTTACTAAAGCATGTGGGAACAGAAAGGTTACATTTTAAGTAAAACCAATGACCTGGATACCTGGTACAGA…	BCM-HGSC	ss61467347	225	BTA-34537	2244	------	14	30767645	8	67505748	67.5057	NW_001493214.1|Bt14_WGA1722_3
TCCTTGTCATCATAATTAAGAGTTTCATGCTTAAAACTCTCACCCTCCTCTCCCCTCTGGCTTGCTCACCCTCTGGTTTCTCTCTTCCTCACCCACATCCTGTTGACTTCATTTCCTTGGCCTCCTGAACTCTGCAAAGTTACAGCCAGGCTCTCATCTACACACCTTCTGGGTCTGGCACAATAATTTTGACTTCCTTCCTGGTATCACTGATAAACTGACCATATCTTAGCAAAGGCCAACCTCTCCC[C/A]TGCACACTAAATCTCAGCTCTGCTCAGCTTCTCAAAACATCACTACCAACAGTTCTTCCTTTGCTCTCCTGCATCATCAACCCCCTCACCCACTACCCCCTCCCCCCACCCCAACCCAGTTTGGGATTGACATGTACACACTGC…	BCM-HGSC	ss61467345	226	BTA-34535	2246.1	19.1	14	30771388	8	67508551	67.5086	NW_001493214.1|Bt14_WGA1722_3
TCTAGCCTTGTGGACCCTGTAAATATTCTAAAGAAAAAACAAAAATCACAATGCAAAAATTTATAAAGTCTCACTTCTGATCTATCAATTCAAAAACAGGTGGCCTAGTTTACTAACTACTTTTATTTGTAACTGAATGTGTACTCTGTACCAGACAGTTTAGTAACAAGTGTAGTTGGAATGTAGCCCCCACCCTTGCACTGAATGATGTTAGAGAATGAATACATTGCTGCAATTTTACTAGTAAATT[T/A]ATCAACACTAGGATGGGTATTTCATGAGCCTCAAAATAAAACACTATTAATCTGTAAAACTAATAACTGGCATACACAAAACACACTTCTCAATTTTTCTGAGTATTTTACTAGTTTAAACATGTTCTTAAAATGAAAACTTCT…	BCM-HGSC	ss61480519	227	BTA-34504	2272.1	------	14	31427042	8	68302970	68.303	NW_001493214.1|Bt14_WGA1722_3
CGTACAAAGGACAGAGCTACCTGAGAGGTTGCTGAATTGCGCCATGTGGGTTCCAATAAACTCTGAAGCCTAGATAGAAAGAAGGCCAAGGGCTATAGGGTAGGAGGGGAATCCTGGGGAACCATGCCGGTGTCTACCAGAAGAGCTGTCCGCAGCCATTATCATGGAGAAGGTATTAGAAATCAGCCTGTTAACTGAAGTGCAGGAATTGCATAGTAGGTCTTATAACCTAAGAAGAAGGTAGTAGGGA[C/G]AGAGCAGTATCCCAGCTCACTCAGAGTGCTGCAATAAACAGAGGGAAAACCAACCTGGTAAAGCAGTGAAATCTCCTACAAGTTCTGTGCTTCCATTCTAACTGTTTCTGCTTAACTAATGCTAAATAAAGCCCTAACTGAAGG…	BCM-HGSC	ss61534713	227	BTA-34502	2272.1	30.8	14	31527477	8	68358248	68.3582	NW_001493214.1|Bt14_WGA1722_3
AAAAACACAGTATACAGATGGTTCAATAGCTACCCACTGTTCCAAGCATCCACTGGGGATTTTGGAACATTCCCTGCAGACATGGCATACTACTGAAATTTAACTTCTCTAATGTACTTAAGTAAATTTTCCATGGTAAATAACCTAAAACTAGGAATGAAAAATTCTAATAGACTGAAACTGTTTCTTCAATGTGTGGTACATCAATAAAACCGAGATTAATGAGAAATGTCTTCTAAGATAATGAAAA[C/T]TGATTAGCTCACCAAAATCACACAAATACAAACAAGTCTAATAAACAACAAAAATATCTTGTATTTGTGTAGCATGTTACAATTTATCAAGTTCTAAATACATATTAATTCTTAGAACAGCAGACAGTACTGCCAACATGTCCA…	BCM-HGSC	ss61467342	228	BTA-34499	2276.7	------	14	31552144	8	68380967	68.381	NW_001493214.1|Bt14_WGA1722_3
GGTATAGCTGCTTACTGAAAACAGTATGACAATCCCTCAAAACACTTAAAATATAATATGACCGAGTAATTTCACTCCTGAGTATATACCCCAAAGAATTAAAAGCAGGGTCTTAAATATTTGTACATCCAGGTTCACAGGAGCATTACTCACAATAACCAAAATGTGGAAGCAACCCAAGTTTCATCAACCGATGAAGGGATAAGCAGAATGTGGTTGACCCATGAGCAATTAAGGGGTTAGGGGCACC[G/A]ACTTTCTCCACTCAGTGGAAAATTTACAAGCAACTTAGAGTCAGATAAGTTGACTGACGTAGCTGTAATTCTTCCAGACCTACGATTCGTCCCTATCCGTGGTTCCAAATCTGTAGGTTCAACCAACTGTGGCTCATGTAGGTC…	BCM-HGSC	ss61534710	228	BTA-34491	2276.7	31.6	14	31557987	8	68386810	68.3868	NW_001493214.1|Bt14_WGA1722_3
GTATATGTGGACTCTTGTAGTTCAAACCTATGTTGTTTTAAGGGTCAACTGCACATACAGTGGACCATTATTACGCCTGATAAAGGAAGGAAATTCTGACATGTGCTACAAACATGGATTAACCTTGAAGATGTTGCGCTTTGTGAAATAAACCACTCATAAAAAGACAAATACTGTATGAGTTCATTCATAAGAAGAACCTAGAGTAATCAAATTCATAAAGACAGAAAGCAGAATAAACAATAGCTGC[C/T]GGGGACTGGGGGAAAGGAGGCAGAGTGGAAAATCTGTTCAGTAGTAATAAGCATTAGTTTTGCAAGATGAAGAAAATTCTGGAGATGAGCTGCACAACAATGTGAATGTACTTAAGATTATCTAACTGTACCACACTTAAAAAT…	BCM-HGSC	ss61534711	229	BTA-34492	2279.1	27	14	31558411	8	68387234	68.3872	NW_001493214.1|Bt14_WGA1722_3
AATATGAGACTATACAACCAAAAATTATGACAATTACACAATAATTACATTTGTGTACTTATAAAAGAAGCCACTGAGACTTACACTGAGAAATACAACCAGTTATTTTTAGGTTGTCTTATTTGTAATTTGCCATAAGATGACATTTCAATAAGATCTTGTTTTCAATTCTTAAAATGATGTGAAATGCTATGAACATTAAGAAAGAAAGCACATGAGAGTAGTGTATTTTTACAAGTTAGGACTACAG[A/G]TACAATGAAAGCTAGCCTGGCCAGAGTCCTTGGGAGTCAGAGCACAGCTGAATTTTTCAAAGAGTTCAAATAAAAATCTGACTTTAAAATTTTGGTAAAAATCTTCAAAAGACACAGAAATGCACAAGAATCTGCCTTATTTTC…	BCM-HGSC	ss61480517	230	BTA-34488	2286.5	------	14	31584573	8	68409197	68.4092	NW_001493214.1|Bt14_WGA1722_3
TTGAACTAGTATGGGCCAGGTAGTGTTTCAGCGCTGGGCATAAAGCAGTGAGCCAAATATGCTTTCATGGAACGTATTTTCTAGTTGAGGCTGAGAGTAAAAAACTGATGTTTTGTATTGTCAAATTGATAATTGTTATTATCTGAGGAAATAGTTCAGAAAGGTAAAGGGAGAATGACCAGGAGGGCAAGTATGGGTAGGGCTGTCAGGAAAGGCCTTTTCAGGAGGTGACATTTCAGCAGAGAAGTGA[C/T]AGATCCGGTTTTTCAAATACCTGGGTGACACAGGCAGAGGGAACAGCGAGGCGGGTGTTGTGCTTGGTACCTTCCAGGACGAAAGGAAGCTTGTGTGGCTAGAGAGTGAGAGGAGGGAGGAGGAGAGGAGAGCAGCTTTGGCTT…	BCM-HGSC	ss61480513	230	BTA-34484	2286.5	23.7	14	31588543		68411973	68.4048	NW_001493214.1|Bt14_WGA1722_3
TGCTCTCTGTGTCAATTTTCTACTGATGCTATAACAAATCACACAGACTCAGTGGCTTACCACAACACAAATCTATTGTCAACAATTCTGGAAATCAGAAGTCAGAATTCAGTTTCATTGGCTAAAGTCAAGGTGTTAGCCTGGCTGATTCCTTCTGAAAACTCTAAGAAAAAACTTCTTTTGCCTTTTTCAGCTTTTGGTGGCAACCTGTCTTCCTTGGCTATGGTCCTTCCTTCATCTTCAAACACTG[C/T]TTTCATCACCACGTCACCTTCTTCTCTCTGTAGTCGAATCTCTCTCTGCTTTTCTCTTATAAAGGCACCTGTGATTCTAGTTAGGACCCACCCAGATAATCCAGAATAATCTTTCCATCTCCAGATTATTAACTTAATCACATC…	BCM-HGSC	ss61506756	231	BTA-114994	2297.5	15	14	31826528	8	68778054	68.7781	NW_001493215.1|Bt14_WGA1723_3
ACCCCTGAGACTGATTTAGACCTAGTCCTGCATGATATAGTGGCATAAAATCAGTAGGCATTATATGTCCACTCAGAAGTATCCTAGAAAGGCAGGCAGAAGGACTACCAAACTTTCATAATATTTACTTTTCCACTTAACTGATCCATTGCCAGAAGTCAGGCACCACTGATTTATGGACAGTGGATAACAGCATAGCTCAGAACAGAAGTGAAATATTGGTTTCAAAGATGTCGAGGGAGAGGTATGT[C/A]AAAGAACATCTTTAAATGTGTACAAAAACTTAAGGTATTTGGTACCTATATCTTTTGAGTCTGAAGCAAATTAAAAAAAAAGAAGAAGAAGAATAGAAAGAAAAAGAAAAGAATTTGAAATAATGAACAACAAACAGTATACAA…	BCM-HGSC	ss61469626	232	BTA-89587	2325.6	21.2	14	32458039	8	69425824	69.4258	NW_001493215.1|Bt14_WGA1723_3
TGAATTTTATAGTTATCTTGATTCTAGCTATGACTGTGTTTCATATAAGGGAGAAAAACTTGTTTCTAATTCTTATGGGTTTTATTTAAAATTCAAGTTCTACTTAGGTTTCTCCTCATAAACATGAACTTGTCAAAAATATTTAGTTGCTACCATTGAAAGTTTGTGTCTCCCCCAAATTCATATGTTGAATCCTAAACCTCCAGGTGATGATATTAGGAGGTCAGGGGCATTTAGGAAGTGATTAAAT[C/T]GTGAGGATGAAGCTTATTTTCAGACTGAATTGTTCTGATTTGATAGTTGATCCAATAAGATGATGTTTCTGTCCCACCAGCTGAGCCCATGGCAACAAATGAAGTGTGATGTTTAAATCCTTAAATTTCAGCATCTAACAGTAT…	BCM-HGSC	ss61508493	233	BTA-40148	2335	21.2	14	32678774	8	69768761	69.7688	NW_001493215.1|Bt14_WGA1723_3
ATATAAACTTGGGAGTCATCAACTGATGGATAATAGTTGAAGCCTTGGGACCACATAATATCATCAAGGGGAAACAGAGCTGTAGACCCAGGAAAAGGACAGTTCAGATCAAACATTTAAGAACTGAGGATTAGCCAGTGTGGCAGAAGGATGTGATGTCACACAATTCATACAGAAAGTGTTATTAAGAAAATTAGTTACTTAGTTCTGGAGAGAAACATATCCAACTTAGGCGTTTGTAAGAGGAAGA[C/A]CTAGAGTTTGAATTATGTTCTCTCCACTCTACATCGTAAGGGCTTTCTACAGTTTCATGTTGCTGGATTAACTAATAAATTTCCCGATTCACTCATGTATTCAAGTTCCACAATCCAATTGCTGGTACTCTTCTTAAGGCCCAT…	BCM-HGSC	ss61514555	234	BTA-105019	2344.4	21.6	14	32890428	8	70000421	70.0004	NW_001493215.1|Bt14_WGA1723_3
TTTCTGTATATATACACGTGCATGCTAAGTCGCTTCAGTCACCTCCAATTAACTCTTTGAGACCCTATGGACTGTAGACCACCAGGCTCCTCTATCCATGTGATACTCCAGGCAAGAATATTAGAGTGGATTGCCATGCCCTCCTCTAGGAGATCTTCCCAACTCAGGCATCAAACCCAGGTGTCTTGCATCTCCTGCTTTGGCAGGCGAGCTCTTTACCGCTAGCACCACCTGGGAAGGGAGGGATACC[C/T]GGGGCTCATATTATAGATATTGGCTTATTAACAGATTTTCTTCCCTCTGCCTGAAACCAGCCAAATGGAAGGGAAGCAAGTTCTAAGAATGAGAGGAAAGAGAAAGATGATGAGGAACTGGCTGGGCAGAGTGTTGGATGGGAG…	BCM-HGSC	ss61481947	235	BTA-40164	2351.5	22.8	14	33106788	8	70243434	70.2434	NW_001493215.1|Bt14_WGA1723_3
TAGCTAAGATGAGGTCATACCAGAGCTGGGTGAGACTTTAATCCAATGTGACCAATGTCCTTATCAAGAAAGGAGAGAGACAACAGGGAAAAGACAGACATGTGACAATGGAGGCAGGGCTTGAAGTGTTGCATCCTTAAGCCGAGAAACAACAAGGACTGGAGGCAAACCAGAGGCTAGATGAGATGAGGACGGATTTTCCCTGCTGGTTTCACAGACAGCAGGCCCTACAGACACCTCGGTTTTGAAC[G/A]TCCATCCCTCAGAGCTGTGAGCAATACATTCATCCTGCTTTACGCCATGCAGTTTGTGTTACTTGGTTACAGCAGCCCTGGGCGACTAACAGCCACGGCTCTGGCACTGACTACACTGTGACCCTGGGAAGTCTCCTCACTTCT…	BCM-HGSC	ss61534731	236	BTA-34541	2356.1	------	14	33192273	8	70347011	70.347	NW_001493215.1|Bt14_WGA1723_3
AGACACACTCCTGCACGTCTTCTTAGGATGGAGGCTTGCTGTCTCCCACAGTGAGATTGTAAGTTGTCAAAGGCAGAGAATTACATTTCAAAGTATAGCTATACAAAGCTTTGAGTTATGGCATAAGATCTAACTTCCTATTCTCGTGATATTGCTTCAGATATAAAAAGATGAATCTCACCCCAGGGGATGTATATTCTGTAGAAGAAATAAGTATCAGTCTGCAAAGGTTTTATCATGCATCCAAACC[G/A]TAGATCAGGGTAACATTTTATTTTTTCCCTCTTTGCAGATATGAGTAGGAATGTATAGCTAGACAACAAACTGGTAAGGAAGTGAACAGGGAGTGAAGGCTCCACTTGCTTCCTCTGGAGGAGGGAGTGGAGACTAAGGGGTGG…	BCM-HGSC	ss61534730	236	BTA-34540	2356.1	------	14	33205330	8	70359916	70.3599	NW_001493215.1|Bt14_WGA1723_3
TCCCCAGTACTGCAAAACGTGACTATATTTGGAAATAGGTTCTTTGAAGAAAGAGATAATTAAGTTAGATGAAGTCATTAGAGTGGGCCATCATCCAAAAACCTTATAAGAAGAGAACATTTAATGCAAACATCAAAAGACACAGGGAATACCATTTAAAGATAAAGAGAGAAAGCACCTACGAGCCAAGGAAAGAGGACCGAGAAGAAGTCAGCACTGCCATCTTGGTCTTGAACTTCTAGAACTGTGG[G/A]AAAAAAGTATCAGTTGCTTAAGCCACCTCATCTGTGGCACTTTGTTATGTTGGCCAATTGATATATTTACCATGTTACTTCCCTGTATTAGCCAGTCACTTATGTGAAAGTGATGACATAGATGAAAGGAGAAGATAAAGCAAC…	BCM-HGSC	ss61480530	236	BTA-34538	2356.1	18.6	14	33231453	8	70394080	70.3941	NW_001493215.1|Bt14_WGA1723_3
TTTATGTCACATTTATAGTTGGCTTGACTGCCCCAAACAAAGTACTGCAAACTTTCCACATCAATTGGCCATAGTGATAGTTGGTGTTTTCATTTTAGATCCTAAAGAAAAAGCAGCTTGTGTTCTGGTCCCGCTTCATGAATACAGCACCGTTCCTCAAGTTCACTTTCCATGTGTGAGAAAAACCTCTTTGGACATTTCTCCCATTTTCAACTATTTCTCAAGACAAATTGTTAGTCTCTAAGGACGC[T/C]TGTCGTCCGCCACCAAGTATCCATTTCGAACATTGCATCCTTGTCTCCTTTGTCAAGGTCTGCGTTCTGTCTGTCAGTTTTTTCTTCTTCTTCTTCACTTTTTTTCCTTCTGGAGGTAGAAACCAGGCAGTGAGAGGATGACAG…	BCM-HGSC	ss61534734	237	BTA-34544	2369.8	------	14	37827104	8	70635746	70.6357	NW_001493217.1|Bt14_WGA1725_3
ATTAAGTCTTCTGACTTTTAAAAGAAGCCAGAAATACAAAAATTGTATTTTAAATTTCCTGAGTTTTACAGATAACATAAACCAAACAAGACATGCCTAAAGGCTGGATGTGACTGGATCAGGCTCAGAGGTAGCCTGTTTTTAATCTTTGATAACTAAATATGAGGGATGATAGTCAAATTTGCTTTAAAATGGATTTTTCAAAGTAAAACCTTAAAGTTTGATGGTAGAGGTTGTTTTGTGTGTTTTT[T/G]TTTTTCAAATAGGCAAAAATAAGCCAGATTAAGAAAAGTTATATAAGAATCAACTGTATTACTGGACTTTTTCCCTCCAGGATTGCAGGCAACTTGAAAAATGTGTATAAACGTACATGTTTGTCAGCCCTAGTAAAGCAACTC…	BCM-HGSC	ss38333641	237	BTA-11589	2369.8	19.2	14	37781488	8	70672907	70.6729	NW_001493217.1|Bt14_WGA1725_3
GTGGTTAAGATTCCATGCTGTCTATGCAGGGGGCATGGGTTCGATCCCTGGTCAAGGAACTAAGATCCTTGTAGTATGGCCAAAATATTAAAAAGAAACAAAAAACTTGGAAAACCTTCCTGGAATTCGTAGAAAAATAATGCTTAGTTTGGAGTACCCCAAGACTCCTCTCCCTCCACCCTCCACCCTGAGGGTACACACGCAAGAATGTGATTCTTATCTTCAGGCAGGTTTGAGAGACTCGGACTTC[T/C]ACTCGACAGGAACCCCTTTGCTACTGATCAGCCCCTTTTATTTGGGAGTTAGAATGTTGCAAGCTCAATAAATTGATGGTTAGTTGTATTAATATTTCTTTCAAAATATGAATTCTCAGTCTTGTAGTCTGTGATCTATTATGA…	BCM-HGSC	ss61534739	238	BTA-34555	2383.4	22.9	14	37335273	8	71117121	71.1171	NW_001493217.1|Bt14_WGA1725_3
GACAGTTTATCTATCCAGATAATCAGATATAAATAATCAAACTCAGTACCCTTCCTGTACTATGCAGAGTGCTAGAGACTGTGAAAAAGAATATAAAAGAAATATTTAAAAATTCATAAGTCTTTAAGCAACTTAATGTCAAAGTTTTCAGAATTAACAAAGTAAGGATTTAGGTGCTCTGGTGTCAAAGAAGAAGAGGAAGAAATTAGTGTTGGAGAACTAAGTGGAGTTTGAGCCTTGAAGGACAGGG[G/A]GTACCGAAAGCAAGAGAAATTTTATTTTAAAGAAGTTATAAATTACCAGGGGATGCAGTGTATGTATAAGACATACTGTGAAGTCCAGAATCACAGGGCAACCTCATGCTTCTATGGTAAGAGGAAGGATTGCAAATAGGGTGT…	BCM-HGSC	ss61534790	239	BTA-34658	2385.6	------	14	38446417	8	71524454	71.5245	NW_001493219.1|Bt14_WGA1727_3
GCAGGGCATATGATTGATCCACATGTGGAGGATCTTGATCCAGCAGGTTGAAGAGTAAATGTTATGTTAGCTTCAATGGGACAGTTTATCTATCCAGATAATCAGATATAAATAATCAAACTCAGTACCCTTCCTGTACTATGCAGAGTGCTAGAGACTGTGAAAAAGAATATAAAAGAAATATTTAAAAATTCATAAGTCTTTAAGCAACTTAATGTCAAAGTTTTCAGAATTAACAAAGTAAGGATTT[A/C]GGTGCTCTGGTGTCAAAGAAGAAGAGGAAGAAATTAGTGTTGGAGAACTAAGTGGAGTTTGAGCCTTGAAGGACAGGGGGTACCGAAAGCAAGAGAAATTTTATTTTAAAGAAGTTATAAATTACCAGGGGATGCAGTGTATGT…	BCM-HGSC	ss61534788	239	BTA-34656	2385.6	22.5	14	38446496	8	71524533	71.5245	NW_001493219.1|Bt14_WGA1727_3
TCAAGGTAGTGGTGAACCTAGCACTATATTGGCTAGGGAGATTCTCAAGACCCCAGTATCCCCTAAAATCTCACTCTTGTTGTGAACAAAACTGTAAGATAGAGATGTCAGTTACCAAATATTTATTGAGCACCTACAATCTGGAGGGTCCAGCACTAGGAATACAGGGCTTTCTAAATTGCCAGGATTACACTTAGTCCACGTGGTTGATTTATCATTCAGTTCAGATGGGGAAATAAATAAGAATACA[T/C]ACACTTGCACAGCCTCAAGAGAAATACCTGTGCAGTGTCAAAGTTCTGGCTATCATTACAAAGAAAACATTGCTACTCATGTACAAAACAAACTATGATCCATTAACTCAGCACAGAAGTCCTTTTTGGCTCCATAAAAGCTGG…	BCM-HGSC	ss61470582	240	BTA-101611	2393.5	25.2	14	37967708	8	72014569	72.0146	NW_001493218.1|Bt14_WGA1726_3
GAAGCTGCTGGTGAGGTTGGAACTGAAACAGAAGTTTCTTCATTCCCAGCCACTGCGATGCTCCAAGACAAGCTCTTGTTGAAGAAATTACATAGTGACA[T/C]CAGTGCCCTTTACAGTCCCCTGGAGAAGAGTCCCAAGAAGCCAAAGATTTCATGTTAAATTGAAAAATCTCAGACTTACAAAAGACTGATGTCTTCTCCA	BCM-HGSC	rs29022424	241	SCAFFOLD270113_28063	2398.8	25.3	14	37988553	8	72031470	72.0315	NW_001493218.1|Bt14_WGA1726_3
AGCAGCTTTGTGAAATAGGCCTGGCATCCTCATTTTGAAGTTGAGAATATTATTAGCTGTATTTGTCTTTTGTTGCTCAGATATTTATATACATATTAAATATTTTTGTTTTTTTCTCTTATCCCCTTACCATTTAATGTAAAAGTTATTAATAATGATGAACTTTATAGTATTTCAGTAACAGGACATCAAAGGTGAAATAGAAACATTCCCCAAGAACCTGGCCTTCTCTTGTGGGGAAGAGGTTGGT[A/G]TGTTTTCAGTTGTATGAAGGATAGCTGCATTGTGGTATGTAGAGTTATGACTTTGTTATTCCTTTTATTTGGAAACTGTGATTTTTAAGAGATGGGTGTTGGGTGCAAAGTTGACAAGGGGTGGACTTTTGTGGGCTTTTGAAG…	BCM-HGSC	ss61515962	242	BTA-107716	2404	22.3	14	38167343	8	72218118	72.2181	NW_001493218.1|Bt14_WGA1726_3
CTGCAGTCCATGGGGTCGCGAAGAGTCGGACACCACTGTCGGACACGACTGAGCTACTTCACTTTTACTTTTCACTTTCATGCGTTGGAGAAGGAAATGGCAACCCACTCCACTGTTCTTGCCTGGAGAATCCCAGGGACTGGGGAGGCTGGTGGGCTGCTGTCTATGGAGTCACATAGAGTCGGACACGACTGAAGTGACTCAGCAGCATCTGCTTTATTAATCTAAAAGCTCCCTGAAGCCAGGAATT[C/A]TGGCTAGGCACCTCCTACACTACTATGTTGTATTCAAGAAATTATTAAGGACAGACTGTACTTTTTGAACTTTTTATTTTATACTGGGGTATAGCCGATTAACAATGCTGTGATAGTTTCAGCTGAACAGTGAAGGGACTCAGC…	BCM-HGSC	ss61498127	243	BTA-107719	2412.8	16.4	14	38297010	8	72331030	72.331	NW_001493218.1|Bt14_WGA1726_3
TCTCCAAGTCTCATATATTTTTAATGTACAAAGTACTATGCCCTGTGGGAAAAGCTATGAGTCATACCTAAGAAGAACTATCTCTAATTTTTATGCCACATAATTAGATACTCCATAAGGAGATGAGGGAAAATAAAAGTAACATAAAGATAACTTAACTCTCTTTCTCTGGAGAGAGTTTGGTTAATATCATCTCAAATTTATACCTAAATATCTTAAAAAGCATTCCTCGAAACATCACCTACATCCA[G/T]ATATAGAACAAAGAATCCTTTGAGAAGATCAGAGCAACATTTTAGCTGTGTCATTTGTCACCATTTCATAGTGTAACAAATATCACATTTATTCAACCACATTTGAAATAGACCCTCTTTTCTTAAAAAAATTCACAGTTGTAT…	BCM-HGSC	ss61515968	244	BTA-107731	2438.5	27.5	14	33614205	8	72694237	72.6942	NW_001493216.1|Bt14_WGA1724_3
AACACTCAAAGGTCTGTTGGATTTGGTCTATTGCAACAGACTCTACTTATCAACAAACTTTATTTTCAGGGACCATCCATCTGTTACCGAATCACTATTTCCTCTGAGGCACACGTGTATGCAACACAATACAGATGCTTTACTTGGGGGGAAGGAGAAAGTGACTATAACAACAGGAAAGCGGGTTACTGCTACATCATGAATCAAGCCACCAAACAGGGAAGAAATAAAAGGGTGTTTTCTTGTACTT[A/G]CAAGTGTAACCACATCATGGTTGGAGCCATTCAGAACAGGGACGATTCAGGTGGGTCTCCCTTAAATATTTCTGAAACCAAGCCAACAGGGCTAGATCCCAGAGACTCTGAAACCGGTATGGGTCTTTGTGATGTAACGTCTGC…	BCM-HGSC	ss61498133	245	BTA-107733	2442.9	29.7	14	33625834	8	72705366	72.7054	NW_001493216.1|Bt14_WGA1724_3
GGTGGCCTGCTGTCTATGGGGTCGCACAGAGTCAGACACGGCTGAAGCGACTCGGCAGCGGCAATGCCGGAAACCCAGGTTTGATCCCTGGATAGGGAAGATCCCCTGGAGAAGGAAATGGCAACCGTCTTCAGTATTCTTGCCTGTGGAATTCCATGGGCAGAGGAGCCTGACAGGCTACAGTCCATGGGGTCACAAAGAGTCAGACACAACTGAGTAAATAACACTTTCACTTTCAAAATAAGCCGAA[C/T]TGTGGAAGAACCAGGGTTAGCCAATAGGCCAGATCAATAGGGAAAATATCTAAGGACTTAGCCCGTCCTTATGTAAGAGCAAAAATATTTGAATCAAAAGTTTGAGAATTAGCAGCCACTGATTCAGATGCTGGCTTTCATGAC…	BCM-HGSC	ss61515954	246	BTA-107702	2445	26.6	14	33665984	8	72744986	72.745	NW_001493216.1|Bt14_WGA1724_3
AATTAAGGATATTAATGCAATCTGGGGGCTTCCCTGGTGGCTCAGACGGTTAAGAATCTGCCTGCAATTTGGAAGACCTGGGTTCAATCCCTGGGTTGGGAACATCCCCTGGAGGAAGGCATGGCAACCCATTCCAGTACTCTTGCCTGGAGAATCTCCATGAACAGAGGAGCCTGGCGGGTTATAGTCCATGGGGTTGCAAAGAGTTGGACATGACTGAGTGACTAAGCACAGCACACACTAAGCAATC[C/T]GCTAAAAAATAGTAGCTGAGATTTGAAAAAGATAGGTGAGGGTAAATGGGAAATTAAAATGCATCCCCTATTTCAGCATCCACAGAAAACTATGATTAATAATGATGTCATTACAAGTATTATTCCCAGAGATACAAAAAAATT…	BCM-HGSC	ss61515956	247	BTA-107705	2449.2	6.7	14	33951451	8	73053774	73.0538	NW_001493216.1|Bt14_WGA1724_3
GGTGAGGGTTTGATTCCTGGTTGAGGAGCTAAGATCCCACATGCCTTGAGGCCAAAACATGAAACAGAAGCAATATTGTAACAAATTCAATAAAGACTTTAAAAATGGTCAAAAAAATCTAAAAAAAAAAAAAATAATAGTGGTCCAGTTGACACAGAGGCTAGACATTTGTAGCAGTGTCAGCTCTCGTGCTTGGGCTATTGTCTCCATTTGTGCTTGGCAGCCCAGGTATAGGAGCAAACAGACAACA[T/C]TGTGAAGTCAGTTGTGCTGAGCAGGTGTGGCAGCAGTTCAAAGCCCAGGCAGTCATAGAGTCTGGAAAAAGAATGAGCCAACCAAGTTCGAAAGCAGTGTTTCTAAACAGAGATCTAAATACAGCTATATAATCACAGAGCTAA…	BCM-HGSC	ss61472242	248	BTA-107891	2522	12.2	14	34529244	8	73837515	73.8375	NW_001493216.1|Bt14_WGA1724_3
ACATGAAACAGAAGCAATATTGTAACAAATTCAATAAAGACTTTAAAAATGGTCAAAAAAATCTAAAAAAAAAAAAAATAATAGTGGTCCAGTTGACACAGAGGCTAGACATTTGTAGCAGTGTCAGCTCTCGTGCTTGGGCTATTGTCTCCATTTGTGCTTGGCAGCCCAGGTATAGGAGCAAACAGACAACATTGTGAAGTCAGTTGTGCTGAGCAGGTGTGGCAGCAGTTCAAAGCCCAGGCAGTCA[T/A]AGAGTCTGGAAAAAGAATGAGCCAACCAAGTTCGAAAGCAGTGTTTCTAAACAGAGATCTAAATACAGCTATATAATCACAGAGCTAATGAATGACTCATCATTATGAAAATTAATGCCAGCCTGCTTTTAGATGGCACTTTCC…	BCM-HGSC	ss61472243	249	BTA-107892	2568.7	19.2	14	34529300	8	73837571	73.8376	NW_001493216.1|Bt14_WGA1724_3
CCATGGGTCCTGCATCCCCGTATAGGGAAGGCCGGTAGTACTACATCATTTTATGTAAGGGACTGGAGTATCCATGGTTTCTGGAATCCAGGGGTGTCCTGGAACCAATGCCCTGCAGATGGTGAGGGACCACCATATAAATAAAATCACAGCCTTACTTGCTGTGGAGTTGGAGACTCTAGGACTCTGCCATGTTTATGACTAAGTTTATCAAGAAGACTGAGTAGCCTTGACAAATCTCCATTATTTT[A/G]TCTTATAAGGTAAAAACTCTGAGTGATCCATGACTTAATCATCCTAAGTCTTTGAAAATGATATATCCGCATCTCAAAAAATTATAGGGACTTTCCTGGTGGTCCAGTGGCTAAGACTTTGAGTTCCCAATGCAGGGGTTCTAG…	BCM-HGSC	ss61516059	249	BTA-107904	2568.7	------	14	34721554	8	74005120	74.0051	NW_001493216.1|Bt14_WGA1724_3
TAATATACATGTAATAACTAAACTACACATGGTGACTATCATAATGTTTGAGAAAATTATCAACAGACATTTCTGAAAAACTATTTAATTTAGGGCAATCAGTGCCATAGGCTAAAAAGAAAAGAAGGCGTGAATAACTACTTAGTTGAAGAAAGAGATCTTAGTACAACCTAGTAAATGTCTTGAAATGTTCTCCATAAATGACTATGTAAAAATCACTTGAATTAGCATTTCAGTTGTTTGTCTGCTA[C/G]AGCTCATTAAGTATTTGGAAAAAAATTTCCTGAGTATTTTACTTATAATCTGTGATATACTACTAAGGGTCTATGAAAACTCATTTTTGAAATTTATTTTAAAAAACTTTTATCGGAGTATAATTGCTTTACACTTTCTGCTGT…	BCM-HGSC	ss61528182	250	BTA-22294	2577.7	22.5	14	34980294	8	74307517	74.3075	NW_001493216.1|Bt14_WGA1724_3
AAAATGGAAGCCATTGGAGACTTTGAGAGGTCAAATTATGCGAGCTATTCCAGGAATTTAGCCATCTTTCCCTCCGACCTCACACGCTTCTTTCTTTTCTTCCTTGATATCTGAGCACTTCTCTCTCTCCCCTCTGTGGGCTGCAAGTGCCTTGAGAACCCAGGCTCTGTCTTACCTGCCTTCATCCTCAGCACGTGGCAATGCCCGAGGAGACTCAACCAACACCGACGCAGGTAAAAATGCCTTGTCT[T/A]CCTCCGTGGCTAGGTTCTGATTTTGGTTTGGTAAGAAGTTCTTGAGAAAAAACTTGCACTCGTTTTCAAAAGAAGTATCAAAAAAAAAAAAGAATTTCTTTTCCTATGACTTGCTTAACAGATGACATATTATCTTTCTCCAAA…	BCM-HGSC	ss61466720	251	BTA-22306	2582.1	25.9	14	35120789	8	74335856	74.3359	NW_001493216.1|Bt14_WGA1724_3
ACTCAACTATCTCATGTTTCATTTTCTCAGACTCTAATTCTTGTTATTGCCTCTGTGACTGAAAAAGAAAGGAAGGACAAGAGAGAGGGAGGAAGGGAAGGAGGAGGGAAGGAAGGGATAAAGAAAGAAAAGCCAAGCTGAGATGGGTTAACCCTCTCTTATTTACTTTTATTTACATTTTAATAGTAGCCATTAATGTCAGAATACAAAGTCCTGCAACAGGGAACAACGAGCATGATTTGGGGCATTA[T/C]AGGATAGGACCAGTAGAAAGAAGATTTTCAGATTAGGGGACCTTGTCCTAACTTTGTCAGCTAACACATCCTCACATTGGTTAAGCCAAAGACCAACACTGTTCACACCATCTGGAAACAGAGATGCTGGAAGGGAATGCAGAA…	BCM-HGSC	ss61534803	252	BTA-34685	2586.4	23	14	35215056	8	74543081	74.5431	NW_001493216.1|Bt14_WGA1724_3
CTAATTCTTGTTATTGCCTCTGTGACTGAAAAAGAAAGGAAGGACAAGAGAGAGGGAGGAAGGGAAGGAGGAGGGAAGGAAGGGATAAAGAAAGAAAAGCCAAGCTGAGATGGGTTAACCCTCTCTTATTTACTTTTATTTACATTTTAATAGTAGCCATTAATGTCAGAATACAAAGTCCTGCAACAGGGAACAACGAGCATGATTTGGGGCATTATAGGATAGGACCAGTAGAAAGAAGATTTTCAGA[T/C]TAGGGGACCTTGTCCTAACTTTGTCAGCTAACACATCCTCACATTGGTTAAGCCAAAGACCAACACTGTTCACACCATCTGGAAACAGAGATGCTGGAAGGGAATGCAGAATGGACTTGCCTCTAGTCAGAGTGTGGGGTAATA…	BCM-HGSC	ss61534804	252	BTA-34686	2586.4	------	14	35215089	8	74543114	74.5431	NW_001493216.1|Bt14_WGA1724_3
CCTTGACCTTCTAAGACTCACACTGGCAAGACCACCACTAGGCTAAACGCTATGGAAGGTAAAGGAGTCTTTCCATAAACCCACTTAAACATTCCGGTCATCATAATTCTATCAGCACTCACGTTTCTCCATTCACTCCACTAAGTGGTCCAAGAGGCAGCATTTCACCAAACTGGCTGGTACTCAGTGCACAGGGCTCCCACGTCAAGACTCGCAAAGTTCTCTTCTCCGTCTTCTGACATACTTTACC[G/A]CTCTTGTGCATTAGGCTTTGGGTCCCCAGTGAAGGGGGTTGAGCCTATGGACACTGGCCCTTCTGTCAATCTTTATCTTAACTAATCTGCCTGAGATTTGCATCAAGTGGTTGCAAGTCAGGTTTTTCATTATAAACTTTGCTT…	BCM-HGSC	ss61508238	253	BTA-34677	2593.8	21.7	14 & Unknown	35465868	8	74829551	74.8296	NW_001493216.1|Bt14_WGA1724_3	NW_001505586.1|BtUn_WGA6913_3
GACTTATTTGGGTGTCTCACTAGCCTGGCCAACCTTTGAGAGCACAGTGGTAAGACCTCTGTTTTAACCCCATCAATGTCAGTTTTATGCAACCCATTTTTAAATAACCGTCTAAAGCTTTCCACCTGGCTGAGATGAATTCCATGGCCCTTCTTTTTCTTTTGTCTTACACTCCATCAATATTTCCTTTATTCAGATTCTTTCTTAATAACAATGTTACAGTTTTCATACTTCTAAGACCAGTCCCTTG[A/C]CTCTTGCCTTTGCCTCTCCCCATTCTCCTGCTAATTAACCTAATGTTTTTATAAGCATCTGCAAGACCCATGAGGGGAAGCTAAGAAAGCAAATTCCAGATTCTCGCTTGATTATACATCACTAAGTTTATATGAGGTACCAGG…	BCM-HGSC	ss61508239	253	BTA-34678	2593.8	------	14 & Unknown	35466304	8	74829987	74.83	NW_001493216.1|Bt14_WGA1724_3	NW_001505586.1|BtUn_WGA6913_3
ACCCATTTTTAAATAACCGTCTAAAGCTTTCCACCTGGCTGAGATGAATTCCATGGCCCTTCTTTTTCTTTTGTCTTACACTCCATCAATATTTCCTTTATTCAGATTCTTTCTTAATAACAATGTTACAGTTTTCATACTTCTAAGACCAGTCCCTTGACTCTTGCCTTTGCCTCTCCCCATTCTCCTGCTAATTAACCTAATGTTTTTATAAGCATCTGCAAGACCCATGAGGGGAAGCTAAGAAAGC[A/C]AATTCCAGATTCTCGCTTGATTATACATCACTAAGTTTATATGAGGTACCAGGAGATGTGGGTTCAATTCTTAGGTGGGGAAGACCCCCTGGAGAAGGAAATGGCAACCCACTCCAGTATTCTTGCCTGGGAAATCCCACGGAT…	BCM-HGSC	ss61508240	253	BTA-34679	2593.8	------	14 & Unknown	35466395	8	74830078	74.8301	NW_001493216.1|Bt14_WGA1724_3	NW_001505586.1|BtUn_WGA6913_3
GCCAGTGCAGGAGTTGTAAGAGATGTGGGTTTGATCCCTGGTTCTGGAAGACCCCTTAGAGGAGGAAACGGTAACCCATTCCAGTATTCTTGCCTGGAGAATCCTATGGACACAGGAGCCTGGTGGGCTACAGTCCATAGGGTTGCAAAGAGTTGGACATGACTGAAGTGACTTAGCCAGGCACACACGCCTCACTATTAAACTGTGGACATAGAATGTCACCTGCTGTATCAGAAAACAGCCATCAAGC[C/T]GTCAGCCACTGCAGCCGTCCCCTTCTCCACCCCCAATGGATTCAGGATGGAGAAAATGAGGATTCTGTCCCTAGATAGTTAAGGTTGTTGGCTGGAAAAAAAAATGCATAACCTAAAAGTTGAGAATCATGTTTTATTTGGTAG…	BCM-HGSC	ss61508235	254	BTA-34674	2606.1	18.3	14 & Unknown	35469395	8	74829170	74.8292	NW_001493216.1|Bt14_WGA1724_3	NW_001505586.1|BtUn_WGA6913_3
TTGCAAAGAGTCAGACATGACTGAATCAACTTAGCACACACACTAAAATTAATTCGTATTTATATTCTCTTCAGTTCAGAACTGAGTCAAGCGGGGACATGAAATAAATGGATAAACCTTCCCTTCATTTGAACGAATGGTGTCTGTGTTCATAAAGAAGGGTATCATGGGGGTCACAGTTGACACATCTCAAGGGCATCAATCCAGGTATCCAAGGCTCAATCCAGAGATTGACACAGGCTCAAAGACC[A/T]ACTCATGTTGTAACTTCTGAAGAAATTACTACCATCCAAAACTGATTCTTCAAGAACTTCAGAACTCCTCCCAACAGTGACTATAATCAGTCTTTATTCCCAAAAAGTTTTAAATTAGCTGAAGTTGTATTTTAAATATACTCA…	BCM-HGSC	ss61534799	255	BTA-34668	2630	25	14	35626209	8	75055030	75.055	NW_001493216.1|Bt14_WGA1724_3
AAATAAGTGTCATCTTAATAATAATCCAATAACATAATTGTAAAATGTTGTTTAGCCTGCTAAAAGAAAAACATTGGGTGGAAATGAACAATTATTATTAGAAAAGGAACTTCACATTTTTAAAGTATTTAATTTTCACAGCACTCTCATAAGACATTATATTCTATTCTGAGAGTAATGTGAATTGAATGCTTACCTCCCTTCAGAGCTCTGCAAAAGGAAAAATCATCATCATATCCTCGGCAAATAA[A/C]TTCTTTGCGCAATGGGAAATTCATGGACTTAGTAGATAGATAGATATTGAAATACAAGCTCCTTATATCTCTTCCTTAAAGAGAAAAAAAATTCATTAGCCCTTCAAATAAGGTATTTTTTTATAAATGCTTAATAACCAACAC…	BCM-HGSC	ss61534798	256	BTA-34667	2635.4	27.6	14	35659562	8	75084550	75.0845	NW_001493216.1|Bt14_WGA1724_3
GAGAGTGACTGGGGGCTAGGGAGTGGCTTCTTTAGAGAGGATGGTCTCTTCTTTAGAGAGGATGTCAGTCTCTGCAAGACTGACATTCAAGCTAAGACTAAAGGTGAAGAAGATAGATCCAGGGAAAGAACAGTAGATGTGAGATAGGCTGGGACCTGGCACCCTTTGCTGCAGTGCTTGGACCTGGACACATCTCTTCTCCAGCAACAAAATACAGAGAAACTATATGGGACTAAAACTAACTAGCAGT[G/T]GGGGCAAATTCTGAACCCAAAAGAGACAAAGGGACCAAAAACCCCAACTGACACTTCTGAAGAGTCTGTAGCCAAAAAAAAAAAAAAAAAACGGTGCTGGAAGCAAAAGCAGGGTACTGAGCATGCCCCCTGCACACAACAGCA…	BCM-HGSC	ss61480572	257	BTA-34666	2639.5	27	14	35738041	8	75158136	75.1581	NW_001493216.1|Bt14_WGA1724_3
GCTAATATCTATTAACATGGGTTCCCACCTTCTTTAAATTCTCACCTTTTTAATTATCTAAATATAAATTAATCAAATTAACATGATTAACTTTCCAAGAGTCAAGCTTTTATATAGATACGTGGTTTTCAAAACAGTAACTTTGAGACTCACTGTTTAGTAAGCATTTTTTTAACATTGATATATCAGTATCCTGATACTAAATATGTGTTAATGTTATCACTACTGAATTTGTTAAATGTGATAACTT[C/T]TCTTTTGGCTTTCAGCATTTATCCATAGGGTTAGTCAAGCTTCCCATATAAATTGGTATTAGTTTGCTTGATTTACAAGAGGAAAATTCAGACAATACAAGGCTATATCGTTTATACCTTTTGGGTACCCGTTAGTGGGGTTCA…	BCM-HGSC	ss61480576	258	BTA-34690	2645.8	27.8	14	35908704	8	75317084	75.3171	NW_001493216.1|Bt14_WGA1724_3
GAGAGCTTTCTGGTTGAATAATAAAAATGGTAAAGACTCATAATAAAACCAGCATCTACGAGAAAACTGAAATTTTAGGAAGATTTATACTCTGAGGAATTAGAAAACCAAAGTAACTTTCTTAACCAATTGAAAATTTTCACTTCTTATACGGGAAAGCAGTAGTTCTGAAAAGCCTGGCTATTAAATAAAATCCAAACTAAACATTTATGAGAATAATTCACAATAGTAGCCAGAAAAGATGTTTTGT[T/C]GAAAGATGCTGACTGTTGTGGGGGTGGAGTCTAAAGGCAAGTTAAGAACGTAGCAAACAGCAGTGGAACTCTCCTGGTTAGAGCACGACAGCCGGCCTCTGGGCCAAGGCCCATGATTCCTTCCCAGCCCCAGCAGTCAGCTGT…	BCM-HGSC	ss61480578	259	BTA-34692	2652	26.7	14	35908974	8	75317515	75.3175	NW_001493216.1|Bt14_WGA1724_3
CTGCCTGAGTCTGTGTCCTACACACTGGCCTCACGCCCGCACCCAGCGTCCCAGGTATTTACCACCAGAAAGGTGCAGGTGAGCGGGGAACTTCTGCAGGAAGGGAGGAGAGTTGGCCACAGCCCAAGGAGCAGTCACCCAAAACTCTTAATTGAGACACACGAACAATAACGAAAGAAAAAGAAAAGAGGTCTCCAGCTCCTGCCTGCATGCTCCTGGAATATTTGCAGAATGACTTCTCAAAGGCCAA[A/G]CTTCCAATAGGAATTTTTATAAAACAAAATGGATCTACTCAAAGAGTCTTAAGAGAAACTGCGTGCCCATAAAAAGCCAGCTTTCTCAGGTTTCTGAGCTTTTAGGGAAGCCCAGTGGACATTCTAAGAAACACTTGGTTCTAA…	BCM-HGSC	ss61480579	260	BTA-34693	2659.7	29.6	14	35941867	8	75348717	75.3487	NW_001493216.1|Bt14_WGA1724_3
CTGGAGCCAAGCTCTTGCTTCAGAGAAGAACAAGCCAGAAAAGCCCCTTAAAAACATTGGAAATTAAATAAAATGTAAAACCTTTCTAGAGAACTGCTCTTGAGGTTCTGTAAACTTTCACAGCTCAAAACTACCTGAAAGCCAGAATCTACTATGAAGACTCTGAAGACAGTTAACTTTTAAGGGAGTATTTTACAAGTCTACGGCGTCTGCCTTGAGACCTTAATGTACCAATGCTGTACGAACATAC[T/G]CATTTTGCTGACAGTGGAATTAAAATCCAGACCAGTTAAAAGAGCCTCTTCATCTAGATAGTCTAGGGAGCTCAAGTACAGAACCAGAATTTCTGCCTATTTACTTTTGAGATGTTTACTTTAACCACTTGGGCCATTAGACTT…	BCM-HGSC	ss38323652	261	BTA-01600	2662.2	27.8	14	35942345	8	75349195	75.3492	NW_001493216.1|Bt14_WGA1724_3
ACTATGAAGACTCTGAAGACAGTTAACTTTTAAGGGAGTATTTTACAAGTCTACGGCGTCTGCCTTGAGACCTTAATGTACCAATGCTGTACGAACATAC[T/G]CATTTTGCTGACAGTGGAATTAAAATCCAGACCAGTTAAAAGAGCCTCTTCATCTAGATAGTCTAGGGAGCTCAAGTACAGAACCAGAATTTCTGCCTAT	BCM-HGSC	rs29012557	261	SCAFFOLD130087_22009	2662.2	------	14	35942595	8	75349658	75.3497	NW_001493216.1|Bt14_WGA1724_3
ACTCTTTCTTCCACATCATGAAGGAAAATGTGTGTGTGGGGAATCTGCCAACTTGTGATAACTGTTTATTTATTATACTGGTTTTTGTATTTAAGTCACACATAACCCTGACAGAGTGAACTTTCACTAAGTTGACCATTCAGATAAAAAGATTGTCAGCAATTCTGCAACCTACGAACAAAAACCAGGGAATTAAATGGCATCTCCAACCCAATTCTGCTGCCACTGTCCTCCCAAGATCAGAACGTGA[C/A]CAGCGGTCACTTGGGCATGTCAGGCTTGCCTTAATATAGTAGGAACAAAACCCCTTCCGAGCCGCCAGTGAGCCCATCTGGTGAAGAGAGCCGAAAATACTGAGTGGACACATGTGTTTACCCAATTATTTCAGGCAAACAGAC…	BCM-HGSC	ss61480581	261	BTA-34695	2662.2	------	14	35949271	8	75356121	75.3561	NW_001493216.1|Bt14_WGA1724_3
TGGCAGGCAGTTTCTTTACCACTAGTGCCACCTGGGAAGCTAAACTCTTTTTATTGTTTGTTCTTGGAGAAACAATGTAATTTTTAAAAAAAATTGCTCAGGGCCATTCTTAGTCTACTTAGCAACACAGGGACTTGAGGATATATGGAGCTGATGTCCCCATTAAATGGATTGCAATATGATTTTATCCTTTCTTTCTGATTTCAAATTTTGTGCTTTTGTTTTCTCTCCTTGTTTATCGCCTCTTTCT[G/A]CTTTGTGTCTATCCGCTTGTTTCTGATCTGCTGCCTAAATTTAGTCTTGCCTTTGTCCCTACTCAGTGTTTCTACAAAGTCAGTTCTTATGCCAATGTATTTGTTTGTTCTTCCAGCTTAGTCACTAATCCTGGCTTCCACTAC…	BCM-HGSC	ss61480584	261	BTA-34703	2662.2	------	14	36030630	8	75431290	75.4313	NW_001493216.1|Bt14_WGA1724_3
TTTCATGTATTTTTATTGTTCATTTGCTGGAATAAAGAAAGGAAAATTTTATTTCTTGGGATGAAATGCTTTCTGTTGGAACAGAATTGTTTTTCTTATTCAAATCTTTTAGTACTTTGAGATTAGAAGCAATGAAAAATCTGCACCTGCATTTTTGTGGGACTAGAAAAATGAGTGAAATTAAACTGTCTTCATGGGGATCAAATGAGAAAAATCCATTTGACACCATTAGTTTTGGGGTCCCAAGAGA[A/G]CACATGTAACACATTGCATTTCCCTATCTGAAAACATAACCAGAGTCTGCTTATACATGCCAAACATGTGGAATATGAACAACCCAATCAGTCACGTAACAATCTGCATGATGCCAAACATCTGGATATTTGGAAACTTCCAAA…	BCM-HGSC	ss61534815	261	BTA-34707	2662.2	------	14	36139358	8	75539444	75.5394	NW_001493216.1|Bt14_WGA1724_3
GGTTGGTGGGTGTCTTTCATAATTTACACAGCAGCCTCCTTTCCGGTATCTCATCCACTCCCTTTGCTGAACAACTCCGTGTTGGCTACACAACAGACTCTTAGGGAGCATTCCTACTCCATGCACAAAAGAAGTGCCTGGTTTGAAAGTCATTTTTTAAGGCCAAGTCAGCTCTACACAGTTATAATATTTACTAGGCATTGCCGGAAATGTAGGGACAAAAGATTATTCGAATAACTAAGGAGTGTCT[T/C]GTTTCCTGATCTGTTTATTTAGGGTGGGTTAAGAATAACACGCCCATTCACCTCTGTTGAGAATTGTCCACAAACTTAACTTTCTTTTTGTTTCATCTTCATAAAGCATTTCCTTGAACACGTGTGTGTTCCTTAATTATCTCT…	BCM-HGSC	ss61534809	262	BTA-34698	2668.4	22.2	14	35957127	8	75363477	75.3635	NW_001493216.1|Bt14_WGA1724_3
TTTCAACATTACAGGTTACATTGAATCACGCTTTATAATTTTTGTCTCTATGAGGACTCTGAATTAGCCAGAGATGTGAAAGTTTAAACTTTTCAAGTCATAGGAATTAAGGAGGGATATCTTTGTAGGAAAAAAAATGAAAATTTTAGGCAAATTGAGATGTGTACGGTTTCTGCACTAAATAGGTATAAGGACCTTTAGGAATTTAAGGTAGTCTGTGCAAAACTAGATTTTCTCATGACATTTTCAG[G/T]ATTTTTTTCCTCCCAATTTTTCTGTTCCTCCTTTCTCCCATATGTTGCATCTCTGATTAGTGTGAATTCTTCTCATTTAAATTCTAAATAATCTTTAGAAGTCTGAATCAATAAACACTGAACCAATGAGCTGTAAAAGTCTTA…	BCM-HGSC	ss61534810	263	BTA-34700	2685.5	16.8	14	35963488	8	75369838	75.3698	NW_001493216.1|Bt14_WGA1724_3
TCAGGTGGTGCTAGTGGTAAAGAACCCACCTGCCAATGCAGGTCATGTAAGAGACTTGGCTTTGAACCCTGGGTTGGGAAGAACCCCTGGAGGAGGGCACGGCAACCCACTCCAGTATTCTTGCCTGGAGAATCCCTTGGACAAAGGAGCCTGGCGGGCTATAGTCCATGGGGTTGCAAAGACATGACTGAAGTGACTTAGCACAGCACACACCAATATTGGTTTCAGTTTATTATGTATCTTGAGGAGC[A/G]TCATTTACTTGAGACATGCAGTCAGAGCCCAAGGATTCTGAGCTGTCAAGAGTTTGCTGTTATGGGAGGATGTGGATTCTCTTTTGGCAGTATAGAATGAACATGTGGGTGCACTGGGGGAAGGCCAGAAGTAAAAGCAATGAC…	BCM-HGSC	ss61519163	264	BTA-113824	2710.5	28.1	14	36249385	8	75652763	75.6528	NW_001493216.1|Bt14_WGA1724_3
TAACTTGAATAGTCCCAAAATGAGTGAAGTAACTGAATTTAGTCCATGGGGTTGCCAAAAAATTAGATATGATTTAGTGACTGAAAAATAGCAGCAGAGTTGAATTTGAAGTTAAAATACTTCCCACACAGGAAACTCCTGACCCAGACGGCTTCACTATGGATCCTGTCAGACATTTGAGGAAGAAATAATACCAGTAGTGTAAATATCCTTCCAGAAGTTTTTAAAAAAAGAGAAAGTTTCCCAATAC[A/G]TTCCACAATTTTAGCATTATTCTGACATTGAAACTAGACAAAGACATTACAAGGAAAAAATTGCATACCAATATTCCTCATGGATAAAACAAATGTTAAGAATATTTTAATCAAATTCAACAACTTGTAACACTGATAATACAT…	BCM-HGSC	ss61473631	265	BTA-113816	2713.6	29.8	14	36281160	8	75683267	75.6833	NW_001493216.1|Bt14_WGA1724_3
TGGGAGGATGTGGATTCTCTTTTGGCAGTATAGAATGAACATGTGGGTGCACTGGGGGAAGGCCAGAAGTAAAAGCAATGACTTCATTGCATTTATCACAGTGGCATATCTGAGCGCTGAGAAAATAACTTAAATCATATCTCTAGTAATTTCATTAAAAAAATTAGATATATGCTTTTAGGCCTGATACCAGACATAGAGAATTTTGAGAGGGCAGAGATGTCCCTGGAACTACAAATGGAAAAAGTGA[T/G]TTTAAACTGTTATTACCAGGTGGCAATAGAGATAAGTTTGGGTTTAACTAATCTCAGTTAGCCTTCTTCATAGTGGCTGTAACAAGGTAAAAGAGATCAGGGATCTGGGGATATCTAGGGTTTCCCAGGTGGCTCTAGTGATAA…	BCM-HGSC	ss61519165	266	BTA-113826	2716.7	------	14	36249698	8	75653076	75.6531	NW_001493216.1|Bt14_WGA1724_3
ATCCAAAGTCTGCACCTGCGTCTTTGGACCTTGGGATCTCACAGGAACTGAAGGGGAACATTTTATTTTTAATAAATACATCTTAAATTACTTTCCTGCTTCTTTTATTCCATTGCATGGGAAAAAATAACAAAGCCATATCAAAAGAAATATGTTTTAATGCCTTGAAATGACTCAATACTTAGGTAGAACTAATAATTAGATCATTTAGACAAACTGTTTCTTTTCCAAACTTTCTAAAGGGCAAAGA[A/G]GTTAGAAGAAATGATTCTCTCTTTTTTTATGGCTAGCCAGAGCATCATTCATGCTTAAAACTGCATGTTGGTTTTTCCAGACCAATTTATGTATTGTATGTATACAATACATAAATCACCTAGTAGTGAGCATGGCCTGTGTCC…	BCM-HGSC	ss61473630	266	BTA-113815	2716.7	27.8	14	36284677	8	75683352	75.6834	NW_001493216.1|Bt14_WGA1724_3
GGGCTGCGGTCCATGAGGTTGCTAGGAGTCGGACACGACTGAGCGACTTCACTTTCGCTTTTCACTTTTATGCACTGGAGAAGGAAATAGCAACCCACTCCAGTATTCTTGCCAGGAGAATCCCAGGGACGGGGGAGCCTGGTGGGCTTCCGTCTATGGGGTCGCACAGAGTTGGACATGACTGAAGTGACTTAGCAGCAGCAGCAGCAGCATGAGGCCTCTCTCTCCTAAAGAAGAGCTTTATTGCAGC[A/G]TAATAACTGGATTCTAAGAGAATGAAAGGGGTAGCTGCCAGAACCCTTAAGGACTAGGCCTAGAACTGCATAGCATCCTTTCTGCCATACATTTTGATCAGAGCATTTCACAAGTTCAACCCAGATCCAAGGGAAGGGGAGATA…	BCM-HGSC	ss61566175	267	BTA-92747	2720.9	------	14	36409410	8	75796123	75.7961	NW_001493216.1|Bt14_WGA1724_3
TCAGTGCTTTCCCCATGAGACTTTCTCAATCAGTATAATGATGACTAATCGGCTGATTGTCACAGGATAATTAAATTCTTGCCAAACGTTCAGCACAAGAATATGCTTATGCAAATCACTATTCTTGTTGTATACTCAATAGTTTTACCTTAAAACTTAAAGGAGTGTGTATGTGTGTGTGTGTGTGTGTGTGTCTAAGATAGGGGTGGGCGCAATGTTTTATTCCCAACAAAAGGTATAACACTTGAAA[C/T]GACACTTTTTAATAGACATCATCTGTCTCTTCCCTTGGCATCTTGGTTGAATTTGTCCATACAGACTGGACTTTTTCCCAAGGACGAAGTAACAAGCTGATGTAATGTTCATTTTCAATTCAAACTTGGCATTGGAAGGATAAC…	BCM-HGSC	ss61566174	267	BTA-92746	2720.9	25.9	14	36414255	8	75800928	75.8009	NW_001493216.1|Bt14_WGA1724_3
TCCCATGGACAGAAGAGCCTAGAGGGGTACAGTGCATGGGGTCACAAAGAATTGGACATGACAGAGTGACTAACGCAACACAACCTTCTATCTTGCTGGCTTTACAAACTCCTCTGACATTACATACTAGTAATCTTATTATCTCAGCAACCAATCAGTTAAGGTTTACTTTTCAATGTCTATTGTATTTACTCATTCATACTTCCATCATATTGGGCCACAATTTTGTAAATCTATATCTGGATTATTG[G/C]AACAACACCCAAATTCAACCTGTGTCATTATTTTCTTTCATTTCCAATCTATTTACATGTCAGTCCAGACTTCCTACAACACAAATTCTCTCTTGTGGTCTTTTGGCTCCAGGAAATGCAAAAGGTTCGTACTGACCCATCATA…	BCM-HGSC	ss61495681	268	BTA-92751	2723	22.2	14	36515654	8	75877536	75.8775	NW_001493216.1|Bt14_WGA1724_3
GAATTATCTGGGATTATTTCCTGGTCTGACATGTTATCTCCTGGACTATCCAAACTTGCCCTGTCTGTATGGGATCGCTGGTCTGCAGCTGCAGTTTTCTGGCAGATGTAAACTGTGTTTCTTTAAATTCTGTTTCTTCTCTCTGACTTCCCATTTTCCTTCCGTTTGATGACCCACTTTATTTTCCCAACACAACCACCTGAATGTCTCCTGGCATCCATTATTCATAAATGGCTATGTCAACAGAATA[T/C]AATTGCAGTGGGTTTGCTTCAACAAGGTATAATGTATCCCAGTTTAAATTTCTCTTATTCATTCATCAGCCAGCCATAAAAAAAAAGAGAGAGAGAGATCTTAATGAGGACCTGTATATTCTCAATCAAAGCATAACCAGGTTT…	BCM-HGSC	ss61506685	269	BTA-113819	2730.4	22.1	14	36629130	8	75988844	75.9888	NW_001493216.1|Bt14_WGA1724_3
CCACTTTATTTTCCCAACACAACCACCTGAATGTCTCCTGGCATCCATTATTCATAAATGGCTATGTCAACAGAATATAATTGCAGTGGGTTTGCTTCAACAAGGTATAATGTATCCCAGTTTAAATTTCTCTTATTCATTCATCAGCCAGCCATAAAAAAAAAGAGAGAGAGAGATCTTAATGAGGACCTGTATATTCTCAATCAAAGCATAACCAGGTTTAAACATCAGAGAAACTGAGCCTTGGTTG[A/G]GGGTAGGGGAGAAGACCATTAGATTGTCTTATAGGAAATACATATAAATAAAGTTTCAACACATAACTCCTTTACATATCTCAACTTCTGGATTTCATATTGCCTCATCTACTTTTTTTTTCAATCAGTTTGAACAACAGTCAT…	BCM-HGSC	ss61506686	269	BTA-113820	2730.4	------	14	36629303	8	75989017	75.989	NW_001493216.1|Bt14_WGA1724_3
GAGCTAATCAAGGAACAATAACCACAAGGAGGCAGAAGCACACACAAACTCTACTGGGCAGAGCATGGGTAGCTTTCCATGGGGTGGGGGAGATCCTCACAACAAGAAGCTTTTGAGTGGCTAAAATATGCGGAAAAAAAAACCAGGAAACTTACTTGTCTAGGTGATGTTCCTCATAGCACGGTGAGGAGCTCGTTAGCCTGGTTATTGAAGCTTCCTCTACAGCAGAGGACTTTTCGGGGCATTTGCT[A/T]ATGACAAAAGTTATCTTCACACTTGGTACCCATTCTGAAAAGTGAAAGTGAAGTCGCTGGGTCATGTCCAACTCTGCAATCCAATGGACTGTAGCCTACCAGGCTCCTCTGTCCATGGGATGTTCCAGGAAAGAATACTGGAAT…	BCM-HGSC	ss61530607	270	BTA-26690	2740.2	------	14	36743446	8	76118489	76.1185	NW_001493216.1|Bt14_WGA1724_3
TAAGGAATAAAAAACATGATCAAATGGAAAATATGTATCAAGTGTAGGGCATTTCAGAGCTAATCAAGGAACAATAACCACAAGGAGGCAGAAGCACACACAAACTCTACTGGGCAGAGCATGGGTAGCTTTCCATGGGGTGGGGGAGATCCTCACAACAAGAAGCTTTTGAGTGGCTAAAATATGCGGAAAAAAAAACCAGGAAACTTACTTGTCTAGGTGATGTTCCTCATAGCACGGTGAGGAGCTC[G/C]TTAGCCTGGTTATTGAAGCTTCCTCTACAGCAGAGGACTTTTCGGGGCATTTGCTAATGACAAAAGTTATCTTCACACTTGGTACCCATTCTGAAAAGTGAAAGTGAAGTCGCTGGGTCATGTCCAACTCTGCAATCCAATGGA…	BCM-HGSC	ss61530605	270	BTA-26688	2740.2	27.3	14	36743502	8	76118545	76.1185	NW_001493216.1|Bt14_WGA1724_3
TACAGCAAACTCCCATTGGGAAGCTACTTCACACATGGTGGTGTATATGTTCCCATGCGCCTCTCCCCACTTGTCCCACCCCTCCTCCCCCCACACTGTGTCCACAAGTCTGCACTCTCTGTCTGTGTCTCCACTGCTGCCTGCAAATAGGTTCATCAGCACCATCTTTCTAGATTCCAGATTATGCTTTAATATACGCTATTTGTTTTCCTCTTTCTGACCTACTTCCCTCTGTGTAACATCTACCTCA[C/T]TAGAATTGACTCCACAATTCCTTGACTCCAGTTTCTTTTTATGGCTGGGTAGTATTCCACAACTTCTTTATCCATTCATCCATTGTTGGACAGCTAGGTTGCTTCCATTTCCTAGCTATTGTAAATAGTGCTGGCAGACGATTC…	BCM-HGSC	ss61496460	271	BTA-95927	2742.3	------	14	38683822	8	76391415	76.3914	NW_001493220.1|Bt14_WGA1728_3
TTCAGGGAATTCCCTGGCAGTCAAGTGGTTGGAACTCTGCGCTCTCACTCCTGAGGGCCTAAGTTCAATTTTTGATCATGGGACTAAAATCTTACAAGCTAAGAGTGCTAGCTAAAACAAACAAACAGAACAAAAAATTAAAAACAAAACAGACATTCAGTTCACTATCAGATATAAGCATCCATTTCAGGTACAACTGGTTTTATGGGCTGTTACCTTTGGTGTTAATATTCATACATCGGGAAAGCAC[C/A]TTTATTTCAAGAGAACAGATAATCATGGACATTTCTCCAAGTATTGAATGTCCCTGAACTTGGGAAGTTTCTATTATTCTGGAAAATGACTTAGGAACACAGAGTGCTGAGGAAAAGCAAGACGGCAGGGGTTCTAAGCACTCA…	BCM-HGSC	ss61531756	271	BTA-28831	2742.3	18.5	14	38744448	8	76474444	76.5	NW_001493220.1|Bt14_WGA1728_3
TTATGAATGCTCATTTAGTTTATAAAAGATTATAATCTGATTACTGTTTTCCTGTCAAAGCTCATGTAACACCAGGTAACATGTAAAAGCTTTACTCCTG[A/C]AGTTTCTCAGCATTCAAAAGTGTTTCACTGTTACCTGTACCTTTCAGTGATATAGCAATTGTTTTATAAACTCCGGGATTAAAACGGTGCAAGGTAGGCC	BCM-HGSC	AAFC02023116	272	BES9_Contig495_375	2756	22.3	14	38967777	8	76743537	76.7435	NW_001493220.1|Bt14_WGA1728_3
GGAGCCCTTTTGTTTCGTGTCTTATGATTATTTTAGGGACACATATTCAGACCCCAGACTATTTTTTTATTATTTTTCCCAGAACCATGACCACTGTGGTCTAGTGTTTCTTGTAGCCAGGTATTTGCATTTTGTCCTGGGAGGAGCACTGACCAACATTTCCTTTGACTTTCTTATTTTAGTTATAACAAGCCTGTGAGCTCTGATTGTACAAAGTATACAACTCCAGGAAAGAGAACATAAGTTGATG[C/A]CGTTTCCCCAGGTAAACAGTTCTGCTTTAAGAACTTGGGAAACTAGAGAACTTCATCAAAACATTTCATTTTCTGGGTTGGAAAAGATAAATATAAACTCTCCTTAAAACTAGGACTCTGAAACCCTACCAAGAAACATCGTAT…	BCM-HGSC	ss38334702	273	BTA-12650	2758.6	20.7	14	39055968	8	76821850	76.8218	NW_001493220.1|Bt14_WGA1728_3
AGATAAAGAAGTGGGTACACTATAGTGATTTCTGTTACATTGAACACTGAGCTGTTAGGACTTGGACCAATGCCAGGGCACATTTCTCATTGACAATTAAACACCCATCAACTGGTAATGATGACTCCTAGTCACTTGTGACACAGACCAGACAGAAAGGCTGTGATCTGGATGGGAAGGGTATTTGATCTCATTACTCATCTTTGGAGCCATTCACTGCCTCAGAATGTTGGATGACTAGATCCCTCAA[T/C]GAACAGAAAGTTATGGAATATAAGTTTGTTTATAAGAAATTCACACATGCTATTTTAAAGAGTACACATATGATTTCTATTTGCTTTCTGTATGGCCACCTCACGCGAAGAGTTGACTCACTGGAAAAGACTCTGATGCTGGGA…	BCM-HGSC	ss61494093	273	BTA-87125	2758.6	------	14	39137678	8	76883065	76.8831	NW_001493220.1|Bt14_WGA1728_3
TCCAGGCAAGAACACTGGAGTGGGTTGCCATTTCCTTTTCCAATGCATGAAAGTGAAAAGTGAAAGTGAAGTTGTTCAGTCATGTCCGACTCCCAGCGACTCCATGGACTGCAGCCTACCAGGCTCCTCTGTCCCTGGGATTTTCCAGGCAAGAGTACTAGAGTGGGGTGCCATTGCCTTCTCCAAGTCTCTTACACAGTTTATGTCAAATTGGTATTATAATATTCTTCGGTAGAATTTCCTTTTGTTT[A/G]ATGTTATTATCTTGGCTTGTGATTTCCTTTGTGGAATTTGATAAATAACATTTAAATCTCTTTAATTTAAAATTCATAATTGCCAATATTAATTTTTGTAAAAGAGGATATATAGTAATGTTTCTTTTTAATTTTTGATAATGA…	BCM-HGSC	ss61475994	274	BTA-16955	2767.3	23.2	14 & Unknown	39226689	8	77011988	77.012	NW_001493220.1|Bt14_WGA1728_3	NW_001497831.1|BtUn_WGA12197_3
GTGAGAAATCCAGGACCCAGAAAAGTCAAATGATTTTTTCTTTTATGTCAATAAATTGGAGATCCGAGACTTGAATCTATATTTTTGCATTCAGAGTTTATTCCACTATAACATTAATATATCAAAGTCTGAAAAAATGTAGATACTCAAATGGCCACAAAATAAAAGGATTTTTAAAAGGTCATGATTAAAGTGATTTTTGTTGTTGCTGCTGGGAGAATAAAACACAAAATCTTGTGGTGCTAGACTG[G/C]TTATTTTGTCCACAGTCAATTACCAATAAAATAAGACGCTTCTGGAAGACTATAGCTGTAAAGATAGTGTGTATTCTGTATCATTAGAACCACTGATAAAGAAACTAATAAAATTCGATTATAAACCATATCTTCATTCTAGGT…	BCM-HGSC	ss61475993	275	BTA-16953	2770.1	------	14	39229854	8	77013602	77.0136	NW_001493220.1|Bt14_WGA1728_3
TCCACTGTTCATGAAGGCTGACAGGGATTCAAAGGAGGAAATGTAAAACTTGAAAGTACGACAAAATAGTGACATTTCACTCTATAAAGCTGCCAATATTTTAATCCTGCATGTAAATCATTTTATCAGTTCAATTCCATATCTTAATTTGTATACCAAAGAAGATACCCTGCTGCATTATCGTTAATAAATAACAGTATGATGTTAAGTGTACTCTATTTCAAGGTCCTCGTGAGCAGTAAGCTTTTTT[C/T]CTCATGGTGGTCCTCAGTTTCTTTACCTTCCTATGAATAAATTCTTAAGGTGTATTTTTCATTTTCTTGATGTTAACAAGGGACCTTTCATTATTTTGTTATTTAGAATCTTTACTTTCTCAGCTTAAGTGATGTCTTTGTCAA…	BCM-HGSC	ss61517008	275	BTA-109776	2770.1	23.3	14	39317422	8	77103558	77.1036	NW_001493220.1|Bt14_WGA1728_3
GAAATATACTGTTGTAAAACAGTTGACCCTTGAACAACACCAGTTAGAACTGTGAAAGTTTATCTACAGAAGGATTTTCTATACCAAAATATAAAATAAGATAGCAAATATCTTCAAACCAGGAAGAGGAATATAATAACTGACATATTCAGGGACATAAGCTATAATATTTTGATCTTATTCCTAAAGTTTTACCTGGATATATTTCTGTATAACAGCTTCTAATTTCCTGCTTTTGTAAGAATGCTTA[G/T]GAAAGTTTAAATACCGGAGATGTACAAAAATGTCTTATATCTCTCATTATTAAGAACAGGAAAAATAATTGCCTTTTGATTCATGAACTTTTGAATGTTTGCATGCATAATGTTGATTAGTTATGAAATTTATCATGAATTTTC…	BCM-HGSC	ss61495336	275	BTA-91674	2770.1	------	14	39401470	8	77261771	77.2618	NW_001493220.1|Bt14_WGA1728_3
AAGGGCATTTTTTTACATGTGGAAAAATAAAGAGAGACAGAGAGAAGGAGGGGGAGAACATTTGTCCAAATGTATCAAACTGTGCACTTAGAATGGTGTATTTTATTTTCTGCAAATTATAACTCATTAAAAGGATTAAAAGTTAAAATATAAATCCATGGATAGTCAATGCTTATGTCTCTCCTAAAATGTATATGCTGAAATCCTAATGCCCAGAGTAATGGTATTAGGAAGTGAGGCCTTCTAGAGG[C/G]GATGAGGACACGAATGAGATGAATGCCTTATAAAGAGGCCCAAGAGAGCTCCCGTGCCTCTTCTACCACACTCAATTCCCTAGGTCCCTGTCACACTGTAAGAATTCTGGTAGAACTCACCAGCCTTCACCAGAATCTCTGCCT…	BCM-HGSC	ss61516109	276	BTA-108010	2774.6	21.7	14	39588241				NW_001493221.1|Bt14_WGA1729_3
CTCAGTACCAGACTACATTAAGTTCCTCCTGTTTCACACTCCAAGGCCACTCTGTCTTTCCTCTTAATGATGCCTAGACTTGCTAATTTAATTATTTTAATGACTTTAAAAAAAAATCAGACATGAGGACAGGAGCATTGTCTATCTCACTCACTAAGCATAGTTCCTACTATGTAGTAATTATTCATTGACTATTTGTGAACCAGTGGTTGAATGAATAATTAGTCCTGAGAACAGCATTAATGAGTCA[G/A]TTTTAGGAGTAAAATTGAAAATGCTTCAGAGGAACAGTAAGTAGTGCGGAAGCATACATTTCTCTGACATTTTCGTTTGCTGCTCTCATTGGCACAAATTTTTATCATGACGTTTCAGTGGAGAAAAGCATGACAATTCAATTT…	BCM-HGSC	ss61550620	277	BTA-63823	2781.5	25.1	14	39694154	8	77474965	77.475	NW_001493221.1|Bt14_WGA1729_3
GAAGGCAAAAAGAGTGTGATTTAAGGAAGATAAGCAAAAGAGCCATCAGAGGATGACTGTAATTTCTATGCCTTCTAAATTGATGATAGAGTTATATACTTGTTAGTGTTAGGGGACCCTACAGATTTCATTTTCTAAGGTCTTAGCCCAGCAGGCATGTTCAGTGAAAGGGGTGCCTCTGAATCCCCCTGTACCACTCAGCTCACCCCCTGAGGGGAAACGCCACGTGCATTCAAATCAAACGTTTTCT[A/G]TCAAGTTCTCAACTAATGGCTTTCCTAGGAGACCCAAGCCTGTCAGTCACCTATTTCCTATTTAGGCATGTTAAAACAGAATTTGTTGTTTATTTGTATTTCATTGAAGTGAGTCTGTTTTCTCATATTGAATTTGTATCCAAA…	BCM-HGSC	ss61550616	278	BTA-63819	2783.6	17	14	39788481	8	77602702	77.6027	NW_001493221.1|Bt14_WGA1729_3
TGTAGGGTGGATGTGTAACAGAACAAACTTGACTCCATATTGGATCTGTTCCTTTAGCTCTATGCTTTGTGCTCTGTTGCCTGCGCTTAGTTGTAAGTTCTCCACCTTTTCTAGTAGAATGTTTCCTATAGTCTGAAATATACAGACTAGCCAATTCTCCAACCTCTGACCTTTAATAGTATAACACTTATTCATTAAAATGCTGCAGAACAGAGAATAATATTCATCTTGTTGGAGGTTTATAGCATCA[C/A]TGTTACCAGACCTATGTGGACAGTGGCATGAACAAAAGATTCCAGCAGTAAGCAGTTTGCAACAACTAGCCACAGTCCCTCCTTTTTAACTTGGGTAAGATGGTTATTTGGGACACTCAGTTTAGTTCAGTTGCTCGGTCATGT…	BCM-HGSC	ss61488018	279	BTA-63807	2802.1	21.5	14	40255202	8	77978691	77.9787	NW_001493221.1|Bt14_WGA1729_3
GAGAACTAGTAATAGATGTTCATCTATATATAAATTCTAAAGCAAGCTGATCCTGGTGCACCATGCCCAATGCGAGTCTAGCACTTCTTATTAGAGATTTATAGCCAATTTTGAATTTGCTGTTGTTGCTGTTTGTTTCCCATCCCATTTCTCTGGGCTAGCAACCCTGTAAATAGTTTACATGTGGGTTCAATTTTTTGGTCTATTTCCTTGTCAAATTCTCAGGCTTTGAGCTTTCTAAAATGGCAGA[A/T]GTAATCAGAATTAGACTTGGGCAATGGGAAATGGTGCTTAGCAAGGTGTTCTGGGAACTTTCTCTCCCCTCCCTTTATTCTTCTCCTTTATCATCAAAATTTCTGCAGTTAAAAAGTCCTTGGTATCTACCCACATCCCCCATT…	BCM-HGSC	ss61570527	280	BTA-63802	2806.3	------	14	40282106	8	78001107	78.0011	NW_001493221.1|Bt14_WGA1729_3
ATAGACCCTCATGGCACTTAGTACAAAATATATATTTTTAAATTTAATATCTGCCGCCCCCGCTAAGTGATATCCCCCCATGAGGTCAGAGCCTATAGCTCTTCTGCCCATCACTGGATAGTCAGACCCTGCCGCATGTTCCAGGGTACCAAGACAGTCATCTTGTGAGCCAGTGGCGAAACCTATCACAGATTGGGTTCTGTGGTGGGAAAGGGTTTGAAGTACAAGATACTCATTAGGGAATCCATGC[T/C]TGTGAAAGCAAATGGTGAAGAAGCAGGAATAAGCTGAAGGAAACTTGTCCAACCCAGAGGAGAGCTCTGGAGCATTTTGAAGGCCTGGATGTCCTAGGTGGAGCCAAAGCAGTCAGGCTTTTGACCTCCACCTGTCAGATGCTG…	BCM-HGSC	ss61534821	280	BTA-34717	2806.3	------	14	40334913	8	78055293	78.0553	NW_001493221.1|Bt14_WGA1729_3
TAGTTTCTGAGCAGGTGCCCACATTGTCATAATTTTAACATGAAAACACAACACGCATGCTAACAGTTGTCAGTATTATGGATGCGGGCGGATACTTGCTATAGACCCTCATGGCACTTAGTACAAAATATATATTTTTAAATTTAATATCTGCCGCCCCCGCTAAGTGATATCCCCCCATGAGGTCAGAGCCTATAGCTCTTCTGCCCATCACTGGATAGTCAGACCCTGCCGCATGTTCCAGGGTACC[A/G]AGACAGTCATCTTGTGAGCCAGTGGCGAAACCTATCACAGATTGGGTTCTGTGGTGGGAAAGGGTTTGAAGTACAAGATACTCATTAGGGAATCCATGCTTGTGAAAGCAAATGGTGAAGAAGCAGGAATAAGCTGAAGGAAAC…	BCM-HGSC	ss61534820	280	BTA-34716	2806.3	------	14	40335013	8	78055393	78.0554	NW_001493221.1|Bt14_WGA1729_3
AAGTCATCTGACAGAATGAATATAGCAGGGGTTTAGAGGACTGTAAACAGGACTGTCAAAAATGACTCAAACCATTGAGAATTGAGTGGAAAATGAGAAGGCAGCATATACTAATGTGTATGTGCTGAAGGTAAATTAGACTCATAAGATATTGAGGGGCAAGGATTAACTGAGCTAAAGTGAATTTGAAAATACCAAATTAGCTTGTTCAACAATTATTTCCTTAGATCCAGCTTTGCCTCTAACACTG[A/C]TCTTATGTTTAAATGGTGAACACAATAACAATCCTTGCCCTCAAAAAGGTTACATTCTAGAAGGGAGTCAGATAACAAAAAAAGAAAAAAAATGTTCAATAAAATTATACAATGGGGACTGTATCTTTTTTGGGTTTTATAAAT…	BCM-HGSC	ss61527681	280	BTA-21190	2806.3	18.5	14	40759860	8	78483038	78.483	NW_001493221.1|Bt14_WGA1729_3
CCTCCTTGGAACGTGGATTCTTTACCATTGAGCCCCCTGGGAAGCCCATATCTGTATCAGTTATATAAAAAAGGTGGTTTCATTTCTAATGCTTTACCTGGCTTAATATAGCACTCTTCAAGGACAAAATTCCTATTTATAACTCAAAATTTGCTGGATTTGTATTTCCTTGATCCTTCAGGTAGAATCAGAAGATTTTCAAAGGGTTCCAATTTTATTGTAAACACCACACACATGCATGTTATTTTCT[G/A]TAAGCATGTTCAACGTCTTAAACATGTTCATATCACAAGCTCTTAGAATAGGAGGACAAGCATGTAATATTTAGTAAATGTTTTCCAAATGAATGTTTACAATTTTATAAGGAAGATATAAATTTAGAATGTATAAAGATAGGT…	BCM-HGSC	ss61517623	281	BTA-110915	2814.9	26	14	41060494	8	78746647	78.7466	NW_001493221.1|Bt14_WGA1729_3
CAGAGATCCTTGTTCAAGCCCCATGTTAAATTCTTTTAACACTTTCCTTCTTTTGCTCCCTAAATCTACTCACTCTTCTCCTGGGAAGCCTGTACCGGTACCCCTCAAGGACTCCATTCTCTGTCTCTGGCACAGCAACAAATGCAGACTGAAGAATCCAGAAACCCTGAGGGGAAGTCTGCACCCCATAAACATCTACAATAAATTTTCTCTTCACCTTCAAGGTTTATTTCTTTGAACAATTTGAAGG[A/G]TAGAGACTAGAATTTTGTAAAGCCATACCTCTTGTTCTTGTGCCTATTCTGAAAAGAAGTTACGTATTGCCAAAGTTAACAACTGTCAGATTAATTTGGAAAACAAGAAAAGGGAAAGCCTAGCATTACTAATTATCATGCAAA…	BCM-HGSC	ss61517610	282	BTA-110902	2819	25.1	14	41121103	8	78803973	78.804	NW_001493221.1|Bt14_WGA1729_3	78803973	78.804
CAAATGAGGGATAATTTTTTTAAAAACCATCTATAAAAAAAAGCATTCTAGATTAACAGGATTGCATGTTTAAAACCATTTTGGTTGTTATGTGACTGTAAGAGTCACAATTTAAATTCAGAATAGAAAAGGAATATAAAATCATCTGTTTGTTTTAGTCTATGGAAAAATGAATTCATTCATCGTTCATTTGTTCTTGTTATGTATTCATGCAACGGATCAGTCAAAAGGTATTTATTGAATGCGTTAG[G/T]GCAATGCATTACACTGTATTTTGATTTTCATATTGAGTTATATTTTGGTAGATATTCACCACCACCAAAAGATTTCAGACAGTTTTAGGTAGGTTTAGGTTATAATGTAAGACATGAAGAAGGTAAAGGTGAAAGTATTAGTCA…	BCM-HGSC	ss61519245	283	BTA-113985	2827	34.9	14	41336333	8	79062635	79.0626	NW_001493222.1|Bt14_WGA1730_3
AGATGAAAAGGAAATAGATCAGCTAGTAAGTGATTTCAATAATCTAAGTGTTAACTAGACTCAGTCTAACTAGAGTGGCAGGGCAGAGTTGGTAAGAACTGGCAGATTCAAGACGTAATTTGAAGCATTGGCAGACTCTATTAATGTCTATTTATGAATTAGAAATGAAGTATAAAATGAAGAGATCAATTAATGATAATTCCAAAGTTTTTCAGCCAAGATATTTAAAATGGAAGTTTTTAACTTACTT[C/G]CTGTGAAAGAGAAAATTGTCAGAGGAATAGAGCTGGGTGCAAAATCAATGTTTAGCTTTGAAGGTGTTTAATTTAAAATGTTGAATAGGAACTTTGGTGTTTGTGTGTGAAGTTCAGTAGAAAGTTCCAGACTGGACATATGCA…	BCM-HGSC	ss61519243	284	BTA-113983	2828.9	30.4	14	41340597	8	79064106	79.0641	NW_001493222.1|Bt14_WGA1730_3
TCTTAGTGAACTCTAGAAACAGCTTTGAAGTTTTCAGTAACCACTACTTCTGAAGCAACCAATAATTTCATAATTATTAGTTTACTTAGATTAATTTATATTAGAATTTATTTAATGCAGTTGCTCACAAATTTTATGCAACTTTGTAGTGTTCTGTATCTATTTAAATGACATGCTTTCCTAAGTTCAATATCAGTGTTTTTATACTGTGCAAACTAAGAAATTACTGGGGGATATCTGGTAAGCTTGA[T/C]AGGAAACCCGAGATGTCAGCAGTTTGCTGGTTAGGATTTCAAGTGGCTCACACCATTAACCTTCACCAGGAACAATATTGGTGGACAGAGCCCCAGGGAATGCCCATCCATCACATTCACCCAGGAAATGTGAGTGAGACTCAA…	BCM-HGSC	ss61534832	285	BTA-34728	2834.7	31.1	14	41713465	8	79451135	79.4511	NW_001493222.1|Bt14_WGA1730_3
TGATGAAGTGTGATTCTTAACGCCTCTTTGTCACTGGGTTTATATATAGGATTTCACTGGGTAAGCGATTCAACAGATTTTACAGAGGAAATGTTTTTCAATGGCATTTTTGTGGCACAGTAGATAGAAGTAAGGTCAATATTTCTTTTGAAAAAATAAACTAAAAATTTTCTAGAAAGCCATTATTCATTCTAAAAATATGCTGAGTCAAAGGAACATGAAATTTGAAGGGATAGAAAAAGAGGGCTAG[A/G]CTTCCCTGATGCTCAACTGGAAATTTCTTCCGGTGTCAGAACATGGCTGTGTAGCAACTTTAATCCCGGTGGATTTTGAAAAAATACAAGGATCTTCAGATTTTAGTAGCCCCTGATTACTGCCTTTGCTCCCATGCTAAATCC…	BCM-HGSC	ss61534835	285	BTA-34731	2834.7	------	14	41714013	8	79455338	79.4553	NW_001493222.1|Bt14_WGA1730_3
CATGTCACTCCTTTATTCAAAACATTGGAAAGAAATAATAAGCATGGCCTATGAGGATATACATAATTGAACTCCTGCCTATATTAGCAGCTAAATTTTTTCCACTCTGCTTGTTATTTGTATTCTCATCACTTTCTCTAGAGTTCAGCTTTTTCTTACTTTGGAATCTTCAAAGAGGTAGTTCTCTCATTTATGTTTCTGCAGTCAGCTACACATTGACTAGTTGGCTCTGCTTCAGCAGTTATTTGGT[C/T]GTCAGCTGGGTATCTCAGCTTTCCTTCATGTAGCCACTTGATCTCTTGTAGGCTGTCCTTGTGCTGTGGGCTTACTCTGTGGCAGAGGCAGAGTTGAAAACAAGTCATAAGATGAGCCCAAACTCAAAGAGTGGAGAAATAGAC…	BCM-HGSC	ss61480591	285	BTA-34753	2834.7	------	14	41757351	8	79485916	79.4859	NW_001493222.1|Bt14_WGA1730_3
TGTATATTCAGGAGAAATAGTCAATAAGTTGTACATAATATATTACAGTAGTAAATGTTAGGTTCTTTTCAATGAATACTGTATAGTCTTTTTGCAGTCTTTTTAAAGAGACTCACTTTAAATAAACATTGTTTCAAATTTGGGGAACAAGAAGTTTAAAATAAGATGAACCAGATTTCTACAGTCCATTTTCAGATGCTCAAAGTGAGCAGGCTACTAAATGGAGAATGGCGGAGGCCATGTGCTAATC[G/T]GTGCATTCCTTGCACTGTTTTAATTTTATATCAATACATCTATAATAGGCAGGGGTACAAATCACTCATTTTTACGCTTTTCAGGCAAACTTATACACAGGAATAACAGTCACCTTCAGAACTTTCTTTTCCACCTAATTAGAA…	BCM-HGSC	ss61534845	286	BTA-34746	2836.6	26.2	14	41885965	8	79629758	79.6298	NW_001493222.1|Bt14_WGA1730_3
ATGCAGAAAATGGTATAATAAATGCATCTGCCCCATATGGTTAATGTGAACATTAATGGAATGTGAGAGAGTGCATGTTAAGCATTAGCACAGGGCCTGGCTCTTGTTAGTCGTACCTGCTCTTATTGTCAGTTATTCACTTTATATTCCCGGTTTCAACCCAGTGCCTAATATATAATAGTTGTTCAACACATATTTACTAGATAAAACTAGTTCTGATACTTAAGCAATGGGCCAACAGCAGAGTAGA[T/C]GCCCCTACTTATCACTTTGTCCTCAGAAAGAGAGAATAGAGACAAACCAGTCATCATAATCTCCTTTCTCACTCTAAATTTCCCATCCAGCCCCAGTAATGAAATAATATTCCTGAACCCTAACAAATTAGAGAATTTTTCAAA…	BCM-HGSC	ss61534840	287	BTA-34741	2842.6	31.5	14	41896522				NW_001493222.1|Bt14_WGA1730_3
AAACCCTCAAAACATAATTTCTAATTAATAGTTACACTAGTTGGCATTATGTTAGTTCTTCTTTGTTTTTTCTCTGATTATAAGTATCATCTGACTCAAGTCAATGAACTGGGTTCTCTACATGTGAGGAAGTTTGAAGAGGAAAATAGGATGAGTAGGGTAAGAAGATACTCACATATAGAAATAGTAGAAGCCTTAGCAGTAACAAAACTAGTGAAATTAGAGCTAATTAATTAGTAGTCAGGAAAAT[G/T]TTGCCACTTTGTTGCCATTAATTGGTCAACGAGAGTAATTAGGCTCACAAAAAATAGAAAGAGTGGAAAATCTATCATCCCTGCCAGCCTCTCCTGCTTATTATCAGAACAATTTTCTCCTAGTTTATGAAACAATAATAGTTT…	BCM-HGSC	ss61534844	288	BTA-34745	2844.6	------	14	41889718	8	79633012	79.633	NW_001493222.1|Bt14_WGA1730_3
AGGATTCTTGCCTGGAGAATCCCCATGGACAGAGAAGCCTGGCAGGCTACAGTCCATAGGGTCTCGGAGTCGGACACAACTGAGTGACTAAGCACAAAGAACAATAAGAAATAAGTAAGAAAAAGATAAACAACAGAATAATGGAGAAAAGATATTTTCTGGAATTTCACAGAATAGGAAACACAGGCAACTATTTAAACAAATGAAGGATTCTCAACCTAATTATGACCAGTGTCATAAGAAGAGGAAG[A/T]GAGACCAAAGATGCACACACACAGGGAAAAGGACATGTGAAGACACAGCCAGAAGGCAGGGGCCATCTGCAACTCAAGGAGAGAGACCTCAGAAGGACCCCAAACTGCCACCACCTTGATCCTGAATTCCAGCCTCCAGAACCG…	BCM-HGSC	ss61508242	288	BTA-34738	2844.6	21.8	14	41912581	8	79652382	79.6524	NW_001493222.1|Bt14_WGA1730_3
CTAAATTATGTTCAGAAAAATTTTGGTAGTGAAGGGAACTAGGATTGATGAGTCTGGAGTCTAGGAAAGAATTCTTTTTAAAGGATATAATGATGACAACTCTAAAAAAAAAATACTGTTAGCCCCCATTCACTTTTATTCTTTAGTTATTTCACTGTCTTTCAAAGAATATAAGTAAATACTAAAATATAAAACTGCATACCAACAGTACATATAAAATTTTGCCAATGAGTTAAAATGCGAGGAAAAC[G/A]AACACATACCAAGTCATCGATGTTGACCATTAGAACATTCTGATATGCTCCACCGTCTTTACCGCTAATATCACAATCAGATGATGCTACTGGCAACAGAACAAGGATCAGGGGAGGAATTCCAAAGATATACCTAAAAGAAAC…	BCM-HGSC	ss61563137	289	BTA-86970	2861.4	------	14	42136404	8	79873177	79.8732	NW_001493222.1|Bt14_WGA1730_3
CCAAAGAAGGCTGTTTATATGTAAATTTTAGACAAAGAAACAATTATTTGTGAAGATTTAACGAAACAAAAGGGCTTATACTTGGGGTAGCAGACTAAGGAGGAATTAACAAAGTTTGTTTACACCACTTTCTTAGCCTTGAATTCCATGGCTGTACTGATGAGATTGCTTTCGATACTCCTGGCTTAGGGAGCATACCTTCATGTGGGAGATTTATTTCCTCCTTTCAAGGGGAAAAAGTTGGGTCAGA[G/A]TGTGGTTGCCTTAATAATTTCCCCTAACTGTCTGTTTCTTATGACACTTTAATTCAAAATAATCCATATGTCATTGAGGCATATTTTTTGAGCAGCTGGCCCTGAGCCCCAACAGTGGTAGGTGATTAAGTTATTTTGAGAACA…	BCM-HGSC	ss61473951	289	BTA-115192	2861.4	------	14	42243265	8	79965780	79.9658	NW_001493222.1|Bt14_WGA1730_3
CAGGCCCTGGTGTGATCTGGGGGATGCGATGACATGTGCCTGACTTCTGGGCTGATGTGTTTATTGACATCTAAGAAGCCATTTGGGGATCAGTCTCAACTACCTCAAAGGTGGAATGATGGAAGGAGAAGACATCTGGAGATGACTCCATTCAAGAGGGCTTTCTGCCTGGAATGATGGGACCACTTCAGATAGAGTTTGGGGGTGGATTCCCAGGCACAGAAGCTCAAGATAAAGGTGCTTTACTTTC[T/A]AAGCTGACAGCCAAATGGCAGGCAGCATTTCCAACTCCATGAAACTGCAATCAAAAATTCACTTTAAGGTGATACTTCTGCTGCTGCTGATCAGTTTCTCAGTCATGTCCGACTCTTTGTGGTCCCATGTACTGTAGCCCACCA…	BCM-HGSC	ss61519942	289	BTA-115191	2861.4	18.2	14	42250451	8	79972966	79.973	NW_001493222.1|Bt14_WGA1730_3
TTTTTGAACCGTGAAAAAGTGAATTTTTTTATTATGGCTATCAAGCTGATTGACTTGGTATGGGGGCATGTTTATCATGTCTCAGGTCCTGTCAGAGATAAATGCCCTTTCCCAGACTTTGGCCAAATGGAAAGAGCCAGAGAAATAAGAGAGAGCCAGAGAAATAAACTATCCCCAGTAATGTTCACTCACCCTGGCTTCCTGGAAAGATAGTCAATTTGGCCTCCAGAAATTTCTGTTCCAGTTAAAT[T/A]ATTTGTCACACTTGCAATATAATTTTTGAGTTTTAACAAAACGTTCTCCAGTCAAGTGCATGCGTGAATTCTCTGTCACTTCAGTTCTGTCCGACTCTTTGCGACTCTATGGACTATAGCTCACCAAGTTCCTCTGTCCATGGA…	BCM-HGSC	ss61467357	290	BTA-34774	2890.2	18.6	14	42524247	8	132801230	80.2343	NW_001493222.1|Bt14_WGA1730_3
TGTTCTTTCAGAAATTGCTATCTTCACATCTTGCTTAAAGCCTGAAAAGTGAAAAGTGCTCGGCATCAAGCATTCAATAAATAAATCTGGGATCTCACAATCAAAGAATGCACATTTAATCTATATGAAACCATCACAGAACAATTAAATACTAACGTCTATGCTACTAACACTTGCTGCAGAAAAGAGAGAGGATAGTATGGACTGAAGTTAGAGAAAGTCTTCATAAGGGAATTTGTTATTAAAGAAG[C/T]AGGAGAATGAGAATAATGGTCAAGCAGAAAGCTTAGGAAAGAGGTAGAGGAAACAAAGGGAAAAGTCTATGGAGATATAAATATACAAATAAATGTGCATTTGAAGCAAAGAACAGATGTACTGCATATTATAGGAGAAGACTG…	BCM-HGSC	ss38335076	291	BTA-13024	2912.3	24.6	14	42528906	8	132796571	80.2343	NW_001493222.1|Bt14_WGA1730_3
TTCTCCTGATATTTTCTTTTACTCAGTGGTCCTTCTGTTATTCCAGTTTTATCACTTCCTTGGAGAAAGAGTAGACAGCAGAGAGAAAAAAACTCTGGGTTTTCCTCTGGGTTTTGAATTTCAAAAGTCTAGCCCCACTTTCAGAAGAAAAAGCCATGAACATTACATTTAAGAGGCCCTCATTAAAAAAAAAAAAGAAGAAAAAACACATCAGTCTTCCCTGATGATTGAATTAGATGAAAGTCCTTTG[C/T]GTGTGAGACAGAGAGTCAGAAGAGAAGTGAGAAGTGCCCTGGTCCTGAACAAGGTGGAGGGTGAGTGGCTATTTCCTGTGCTTTCTACAAGGCCTCCCCTTGGGAAGATAATAAAAATCCCAGATATGTTTGGGGGGCCAAGAG…	BCM-HGSC	ss38326927	292	BTA-04875	2918.2	32.8	14	42759532	8	80479811	80.4798	NW_001493222.1|Bt14_WGA1730_3
ATCCCACATGTGCAACTCAGTCCCGTGTGGCACAACTGGAGAAGCACTGGGTCACAGCAAAGACCCAGCACAGCCAAAATACATAATAGTAATAAATAAAGGCCTCAAAGCTACTAAGTCCAGTTAAAAGGCATAAATCCACTTCATGAGATGAGTTGGCCTGAATGAAGTGGGAGGGTATGGGAGCCTGCGGAGAGAAGGACGACAGCTCAAGAAGTGATCTATGAAACAAGCAAGAGAAAAAAATGTA[G/C]TGATGAAAGCCCAGTTGAAACACCATGGATCTTCAATGTAATAAATCACTTCACCATTAAATGACTTTTTGGGCAACATTATACTGCTACTGCTACTGCTGCTAAGTCACTTCAGTCGTGTCCGACTCTGTGCGACCCCATAGA…	BCM-HGSC	ss61534871	293	BTA-34784	2920.2	31.8	14	42918931	8	80634541	80.6345	NW_001493222.1|Bt14_WGA1730_3
GTAATAATACTGTTGGCTAATGTGCATTGAGTATTTAGTGTGCTGAGTGTAGTGAAACTGTGCCAAATACCTTAAGATTATTACCATCCCCATTTCACAGGTGAGCAAGGGAGGGAGGGCAAGCCACCCACAGCTAGTAGGTGCTCGGGCTAGGATTTGAAATAAATCAGTCTGACCCCAGAACCTGCATGGGCAACAGTGACTACAGCCTCCCTTGGATAGAGCAGGGGCTCCATTTGTGTTCAGTAAT[T/A]TGATGAGATAAGGATGAAACTAAGTCTCAGAATTATAAGAAGAAAAATGCCACAGCATTTCACTATAGCCACACTCTGCAGGACTTCGAAAGTCAAAAAACCAAGAACAAGTTAGAGAGGATTAATCTTTATAACAATATCTTA…	BCM-HGSC	ss61470039	294	BTA-98621	2924.3	31	14	42984766	8	80698574	80.6986	NW_001493222.1|Bt14_WGA1730_3
AGTGTGCTGAGTGTAGTGAAACTGTGCCAAATACCTTAAGATTATTACCATCCCCATTTCACAGGTGAGCAAGGGAGGGAGGGCAAGCCACCCACAGCTAGTAGGTGCTCGGGCTAGGATTTGAAATAAATCAGTCTGACCCCAGAACCTGCATGGGCAACAGTGACTACAGCCTCCCTTGGATAGAGCAGGGGCTCCATTTGTGTTCAGTAATTTGATGAGATAAGGATGAAACTAAGTCTCAGAATTA[T/C]AAGAAGAAAAATGCCACAGCATTTCACTATAGCCACACTCTGCAGGACTTCGAAAGTCAAAAAACCAAGAACAAGTTAGAGAGGATTAATCTTTATAACAATATCTTATACTAGTTAACACTTCAGTTTCACAAAACATCATTT…	BCM-HGSC	ss61470040	294	BTA-98622	2924.3	------	14	42984802	8	80698610	80.6986	NW_001493222.1|Bt14_WGA1730_3
CCCATTTCACAGGTGAGCAAGGGAGGGAGGGCAAGCCACCCACAGCTAGTAGGTGCTCGGGCTAGGATTTGAAATAAATCAGTCTGACCCCAGAACCTGCATGGGCAACAGTGACTACAGCCTCCCTTGGATAGAGCAGGGGCTCCATTTGTGTTCAGTAATTTGATGAGATAAGGATGAAACTAAGTCTCAGAATTATAAGAAGAAAAATGCCACAGCATTTCACTATAGCCACACTCTGCAGGACTTC[G/A]AAAGTCAAAAAACCAAGAACAAGTTAGAGAGGATTAATCTTTATAACAATATCTTATACTAGTTAACACTTCAGTTTCACAAAACATCATTTAATTCGGTCTCTACAATGATATCGTATCCTACCCTCATTTTTTGGATTAACT…	BCM-HGSC	ss61470041	294	BTA-98623	2924.3	------	14	42984854	8	80698662	80.6987	NW_001493222.1|Bt14_WGA1730_3
TTCTGGGCAGGAAACATCTCAGCGGGGTACCTGGTGCTTTTTTGTTCCGAGGAAAACCGTCCACGATGCAGACTCTGAGAGGGAGGACTCAACGCTTTGGCCCCTCGCCCCATGCAACCCCTGGAGGCGCCTTATCTAAGGCTGTGCTTTCCTGACAGTGAGGATAGGCTAAGGCAGGGAGGCTTTTATCAAAAGGGACCCAAGATAGGGAAAGGGCACTAAAGCATTAAAATTCAGTGTCTGAGACCTT[T/C]GGTTTTAACTACCCTCAAAGCAGCAGATTTTACTTGAACTAGTCTGGATCTATGTCTAGAAGACCTACATGTGTTAGAATGCTGCAGGTTCAGGCATCATTGTCTCTTGGAACTTCTGCTAGAAGTGTGTGTGTGTGTGTGTGT…	BCM-HGSC	ss61470049	294	BTA-98632	2924.3	------	14	43007339	8	80720647	80.7206	NW_001493222.1|Bt14_WGA1730_3
GAACCTCTTTGGAAAATTATATAGTTAAAGTGTTCCTAAATGTACAATAACTCTGCTCACTATCTCATTATTTTTCCCTTCACATACCTCTCTTGTAATTACTCCAGCGGTACCAAGTTCAGCGTGAGGAAGTTTATGCCTTGAATAGGCCGTTCATCATTAACGAGCCTCCACTATCACAATAGCGATATGGAGACCATCCGTCCCTTCATCTCCCAGAACGTCATGCTGGATGTCTTAGTTCTGTAAA[T/C]ACTTTGCCTTGACATTTGCATTATACCAGCTGATCATTATCATGCCCTCAGTTTCTATTTCCAAATTTCTGTGACCTTCAACATTAGGTACGTGCTGTTCAGAAATGTTTCTCCAGGGTCAGATCTTTTTTCCTTAAGCAATTT…	BCM-HGSC	ss61569280	295	BTA-98634	2930.6	27.3	14	43013073	8	80724766	80.7248	NW_001493222.1|Bt14_WGA1730_3
TTGACAACATCCACTTAGAAACTGTGTCCAGCCAGGCTCAAGGATCATAGTGATCACAGTTTCCTGAATGTACTTCCTGATTCCTGCCTCATTCCTCAGCTGAGATTTAGGCTCATGCTTTTACATACCCTGTTTCCATTAAGTCTCCAAGTCACCCAGGTAGCAGCTCTGATCCCACAGCTCTGAGACATTGTTTCTGAGTCCCTCAGGGTTGATTTGGACATCGCTGAAGTAACTATGGAGAATTCAT[G/C]ATTGATTAGTGGCTGATGTGGCCCTAGACAGTATTTCTTAATTCATGATATGATTGAACTGGTGAACTAGAGTCTTATCCACGGTAGAAATGTTCCCATGTGCTTCTGCTATGAAGATTGCTTAAATCCTGCCAACCCTTCAAT…	BCM-HGSC	ss61505809	296	BTA-98615	2941.4	28.8	14	43085799	8	80778933	80.7789	NW_001493222.1|Bt14_WGA1730_3
CATTGGCACATAGCAATTAAACAGTGGGCATCTACTGAACATTTACTAATGAGTCAGAAAATTTCTAAAGACTTCTTGTGTTTCAACTTATTAAAGTTATTTAATTCTCACAATGACCACAGGAGACAGCTGCAATTGTCATCCCATTTTAGAGAAGCACAGGGAGGCTAAGTGACCTGTCTGAGGTCACACAGATGGAATATAGCTCAAGCAACCTGACTCTAAGCCCAAGCTCCTGATTACCCAAATA[T/C]TTTATTTGAATTTTAGTGTTCTGACCACAGCTAAATTTAGTTACTTTTCTAAGGTAATAATTTAGATACCTCTCATGTATCTTTAGACATTGTTAGGAAAAGAGATAAATTAATAATAAGCGATATGTGTATAACCTTTCACAC…	BCM-HGSC	ss61569276	297	BTA-98617	2945.7	15.5	14	43090084	8	80783687	80.7837	NW_001493222.1|Bt14_WGA1730_3
TCTTTGTATGTGACCAAAGCATCATTAGTCCCACCACCGTGAGACTGTTGCTATTTGCTACTATTCACTTCTGTTGCCACTGCTGCTGCTATCCAAACTGTCGCTGTCTTCAGTACTGCTGTCAGTTTCTATCTTCCCAGTTGCTTATAGTCTCTGACATCTGTCACTAGAAAGCTGGAACATACACAGCTCGTGAAGTAATTCGGATTGTGGCCGAAAGTACACTAGGAACCAGCACTGGAGGTACCAG[A/G]AAGAGTGGTGTTCCTCCTGGCCTAAGATTCCGGGCGTTGCCTGGCAATGCTGCTGTGTACCCCAAGTTCCCCAGGGTGGGCCCTTTCCCTCCCTGCCACCAAGCTGGCTCAGCTTGTACAGTAAGCGTGTCACTGGTCTCCAGC…	BCM-HGSC	ss38327009	298	BTA-04957	2978.5	29	14	43276492	8	81787123	81.7871	NW_001493223.1|Bt14_WGA1731_3
CAGTCCATGGCATCGCAAAGAGTTGGGCATGACTTGGCAACTGAAAACAACAACAACAACAATAACCCTTAATGATACTCTTAATGATATCATACTTAATGATATCATAATTGTGTCTTTAAAGGGGAAAAATTAGGTAGTTAGGGGATCTGAAAAACTGAAGTTTCCAGTTTAACTCAAAGTCAAGTTTTTTTTAAAAAATTGAAATGAAATTGAAGGATTGACTCAATGCTTCACTTTCCACCACATA[C/T]CTGGTTTCAGCCAACCTAACTCAGTATCTCAAACACCCATGAAACATACATGACTTTAAGAACATCAATGCCAATGACTGTTATCAAGTTAACACTGAGTTTAAGAAACATTCAAAAAAAAGAAACATTCAATTTACCAAGAAC…	BCM-HGSC	ss61478221	299	BTA-25540	2980.5	19.2	14	43731398	8	81437396	81.4374	NW_001493223.1|Bt14_WGA1731_3
AGAATGTTGTAGCCATTATAAATAACTGTATTCTTCATGTAATACATTTGTATGTATATGCATTCAGTAAGATTTTGAAATTTCTGACAAAAATTAAATTTTTAGCAATAAAACAGTGTGCTAGTCAAGAGTATTAATATGGTTAGCCTAATTAAGCTTTTTATTGGCTCTAAGATAATAAGCAGCCCTTCAGAATGAGGAAACAGAAGTTCTACAGATGACAAACTTTCTGGTACTGAATTCTGAAACG[G/A]ATTTCTCCAGTGGGGTTTTATATAATTGACATCAAGACAGTTTTCTGAAAAGCATTTTCTAGTAAATACAGCAGTAGGTTATATAATTGTCTTTAATAAAAGCTGGTAAAATTTCATATAGATGATTGAATTTTTCATAATGAT…	BCM-HGSC	ss61534880	299	BTA-34794	2980.5	------	14	43598783	8	81581929	81.5819	NW_001493223.1|Bt14_WGA1731_3
GGAAGCAGGACTTAATAAGTCAGTTAAGGGATTCAGGAAATAGTTTATGCAACATTTAAGGAACTTTGAGTTGATGTATAATTGGAACACAGAACACACAGGAAATTGTAACAAATGAGGCTGGATAGACAATCAGGGACCAGGTCACTAAAGACTTTGTATCCATGCTAAGGAGTTGGTGCTCTTTGCTGGAGACCACTTTTAGAAAAACTAATGAATTTTAAAGAATGGCATGAATAACTCTGCACCT[T/A]AGATAATTCTCCCCAGCACCAGGGTACAAAATAACATAGTTCGGGCTAAGTATGGCCAAAAAACCTTAAAAATCACATTGGGCTATACCTCATCCGGGTGGTAAGACTCTAAGAGAATGGCAGAGGGATTTGAAATTCAAAGGC…	BCM-HGSC	ss61534887	300	BTA-34802	2995.8	23.6	14	45426787	8	82164752	82.1648	NW_001493225.1|Bt14_WGA1733_3
CAGGAAATTGTAACAAATGAGGCTGGATAGACAATCAGGGACCAGGTCACTAAAGACTTTGTATCCATGCTAAGGAGTTGGTGCTCTTTGCTGGAGACCACTTTTAGAAAAACTAATGAATTTTAAAGAATGGCATGAATAACTCTGCACCTTAGATAATTCTCCCCAGCACCAGGGTACAAAATAACATAGTTCGGGCTAAGTATGGCCAAAAAACCTTAAAAATCACATTGGGCTATACCTCATCCGG[G/A]TGGTAAGACTCTAAGAGAATGGCAGAGGGATTTGAAATTCAAAGGCAGGTTCAGTATTTAACAGACACAGTGTATAAACCTTGGTGACCAGGCACTATGAAGAGTGAAGGATACAGAGGCTCAGAGGGACTTCCTGTTTTATTT…	BCM-HGSC	ss61534888	300	BTA-34803	2995.8	------	14	45426885	8	82164850	82.1649	NW_001493225.1|Bt14_WGA1733_3
GCAGTAAAGAAGCCGCCTGCCAATGCAGGAGACATAAGAGACTCAGGTTCGTTCCCTGGTTTGGGAAGATCCCCTGAAGGAGGGCATGGCAACATACTCCAGTATTCTTGCCTGGAGAATCCCACAGACAGAGGAGCCTGGCAGGCCATGGCCTATGGGGTCATAGAGAGTCGGACATGACTGAAGCGACTAACTGTCCTTCACAATATCTTTAAAATTGTCTGCTTCTTTTCATTCCTATTACCTGACT[C/T]ACTGCCAGATCCTTGTGAGCTGATAATTATAATAACCCCAGGAGGTGATAATTGAAGTAACCAGTCTATATACTCCACTGGTCTCCAGCATTTCTTCACTTCCATCCATCATCCATGTGACTGTCAAATTAATCTTTCTAGACA…	BCM-HGSC	ss38330676	301	BTA-08624	3001	22.4	14	45522923	8	82254890	82.2549	NW_001493225.1|Bt14_WGA1733_3
GGGCGGGAAAGACCAGAAGGAGAAACTTCTCATCAGGGTCGCTGGAAAGTCCAGTGAGCCAGGGATCGAGCCGGGGCTTTGCTCAGAAAGTGACCAGAGGCACCTGGTGAGTGCGCCACTCACCTGTCCCAGGAGATGGAGGAGCAGGAAAGCCAGGCAGAGGCACTGCTTGGGCAGATCGAGACTCGAGCTCTGCGCACCCTGCATGTTCAGGCTTTCCCCTGTCGCTCTCATAGGCCTTTTCCAGGTC[G/T]GAGATTGGCTCCGCTCGCCCCGCTCCAGGTCGGGCTCGCCCCGGGCCAGCGCCACAGCGCAGGTTTTATAGCGCGCTCCTGGGACGCGCACAAGCCGGTTGGCTGCAGCTCAGGCAGGAGGCGGGGGGACCGGCGGGGTGGGAA…	BCM-HGSC	ss61480605	302	BTA-34832	3009	25.9	14	44447078	8	120498230	120.498	NW_001493224.1|Bt14_WGA1732_3
TGCAAAAACAGAGGCAGCTGGACATCTGTGGGAAATGTCTGTGTCTTGTTGTAAAGCACTCTAGCATTTCTCCAGTGTTTATCAACCAAGTGCACGGCCGTGATAAAACCTAAAAGTATAAATTTGCCCAACTCTTTGCACTCGGTTCAGAATTGTCAAATGTGTTCGGTTTCAATACTTCCTGGCTTCTTGGGTCATATCGCTTGGGTTGGAAATGTCACATGACATTAAACAAATCCTCACGTTTCAA[C/T]GACCTTAGTTTTCACATCTGGAAAATGGCAATCATAAGGGTATGTCTAGGGGTTTCGGGAGGGTGTGATACATCTAATGTTCTTGGATCAGTGACTGTGTGTGCTCATTTGCTAAGTCGTATCTGACTCTTCTGTGACCCCATG…	BCM-HGSC	ss61485958	303	BTA-55549	3011.7	19.4	14 & 2	44562269	8	120342984	120.326	NW_001493224.1|Bt14_WGA1732_3	NW_001494573.1|Bt2_WGA221_3
ATCTTTCCTTGGTGTTGTATACATTGTGACATGTCCTTGTGAGATTTTTCGATCCTGCAGAAGAAAAAGTAATAGGAGTAAAAGACTTCTGTATCTATGTCTGTTATGAGGTATTTGCTTGACTACTAAGTTTAGGTCTTCTCAGAAGTATTTTGTGAAAATATGTGATGAAAATTATATATGATGTAAGTGACCAAATTTCATAATGTGAAATCTCTGCAATATAAACAGACCATTAAAAAAGGAACAT[T/A]TCTTTTATTAGGCACATGTTTCCCAGCAGAGCTGAAGTAAATATTTATCTCTATAATGCAGGAAATATTTTTTCCCAGGAATGGGTGATATTCTGGATTTCATCAGTTCAACAAATGCCTGATGATCTCTCTTGACTTCTCCGT…	BCM-HGSC	ss61519991	304	BTA-115282	3029.4	29.2	14	44762965	8	120136513	120.137	NW_001493224.1|Bt14_WGA1732_3
TATCTGTATCCAGGAGGATGTTAATTTTCAGTGAAAACTCTTGGATAGATGCCAATAAATTCTGGGAAAAGGAAATAATATTATACAGATTCCTTCTCTGAGATCTTTGATGTCCAGAGAGAAACCCTTTTTGAAAAGACAATTATTTTCTCCTTTGGCTCATCTTTGAGGATTGCTGCAGCTGGGTCATTTTGTACCCAAAGACCACCACAAAGTTCAGAGAGTGTAGGAGGGGCCTTCCCATTAAATC[C/T]ATGGTCAACCATTCACATTTTCCAAAAGTTAGTTGACAATTACAAGGTTTGGGGACTTTCAGTTATAATTGTATTGCAAAAATAATAAGAGAGGAACCAGGCAGAGGTTATGTTAAAAGGCCCTTGGTGGCTGTCAAGGACATG…	BCM-HGSC	ss61498730	305	BTA-115280	3032.2	26.8	14	44784891	8	120114824	120.115	NW_001493224.1|Bt14_WGA1732_3
TTCTGACTGGCTATCAAAACTCGTTGAAGTTTTGATTTTCATTTCCCTGATGATTATTAATGTTGAGCATCTTTTCATGTGTCTAATGGCCATCTGTATGTCTTTTTTGGAAAAACGTCTATCCAGGTTCTCTGTCCATTTTCTAACTGACTGGTTTTTTTAGAGGTTGAGTTGTATAAGTTCTTTGTGCACTTTTAAAATTAACCTCTCCAGCTCCACTGTCATGGGCACTGTTTTCCTTCTGCTAAAA[T/A]TGTAAAGGAAGCCTTTCCATTAATCCAGTTAGTAACTGGGCTAGTTTTGTGATTTGTTGTTGTTGTTGCTAGGTTACATGCCATGAATCACAGATTTTCAAATCTCTATAGATACCTGTTTCTAAGGTGGCTGATGTACATCAA…	BCM-HGSC	ss61480602	306	BTA-34822	3037.8	------	14	44896577	8	119999093	119.999	NW_001493224.1|Bt14_WGA1732_3
TCTATTGCTAGCACACAGAGGGTTAAATAAACTTCTATGAACACATTTAATGCTACTCTTTGAATTTTTATATAAAACGACATAAGTATAGACAATGTTTCTTCAACACATTATGTACCTTTCAGCTTCTATGACTTTTGTAGTACAATTTCTTATATCTCAAATATCCTACCTTTTCTCTCTGCTTAGATGTGGCTACATGACCTAACTGAAGTTACTGTTTCTTCTTGGCTTTCTCTGGGCTTCAAAG[G/A]TGACATGTGATGACTATGCCATGTTTATACAATTCAGTTGGCACTTAGGGTATCCTGTCTGGTATTAACAGTTACTCTTTCATGTGTATATCCTGTCTTACCTAATAGGTTATAACCATCCTCAGAACAGATGTATTTAAACTC…	BCM-HGSC	ss61480600	306	BTA-34819	3037.8	------	14	44900298	8	119995872	119.996	NW_001493224.1|Bt14_WGA1732_3
AGGTGCTTATCAGACTAAAATGAAGATTTGGGGGTAAATCAAGCAATTTTATCTATTGCTAGCACACAGAGGGTTAAATAAACTTCTATGAACACATTTAATGCTACTCTTTGAATTTTTATATAAAACGACATAAGTATAGACAATGTTTCTTCAACACATTATGTACCTTTCAGCTTCTATGACTTTTGTAGTACAATTTCTTATATCTCAAATATCCTACCTTTTCTCTCTGCTTAGATGTGGCTAC[A/G]TGACCTAACTGAAGTTACTGTTTCTTCTTGGCTTTCTCTGGGCTTCAAAGGTGACATGTGATGACTATGCCATGTTTATACAATTCAGTTGGCACTTAGGGTATCCTGTCTGGTATTAACAGTTACTCTTTCATGTGTATATCC…	BCM-HGSC	ss61480599	306	BTA-34818	3037.8	27.4	14	44900349	8	119995821	119.996	NW_001493224.1|Bt14_WGA1732_3
TTTATAGTTATTTCATTGGACAGAAAAAAATATTCAAGTCATTTCAAATTATAAATCCTGAAGAAGATATATCTCTTTGAATACCTTGGGGTAGCAATGGGAAAGTGTAGAAGTTGACAGAGAAGGAATTCGTATCAGCCCCCGTTAGAACTACATGATGAGTTTGGGGTGGGGTGGGAGAGAGCAATTCCTTAAAAGAAGGAGGTGCTTATCAGACTAAAATGAAGATTTGGGGGTAAATCAAGCAATT[T/G]TATCTATTGCTAGCACACAGAGGGTTAAATAAACTTCTATGAACACATTTAATGCTACTCTTTGAATTTTTATATAAAACGACATAAGTATAGACAATGTTTCTTCAACACATTATGTACCTTTCAGCTTCTATGACTTTTGTA…	BCM-HGSC	ss61480597	307	BTA-34816	3042.4	21.3	14	44900551	8	119995619	119.996	NW_001493224.1|Bt14_WGA1732_3
CATGTCCATTGAGGTGATGGTGCCATCCAACCGTCTCATCCTCTGTCACCCACTTCTCTTCCTGCCCTCCATCTTTCCTAGGGTCACAGTCTTTTCCAACTCATTGAGTCTTTTCCATATGATTGGGCTCTCATATGATGTGGTAGTCACTATCGTGTAGATGCTGCTGCTCTGATTTCTCCATTTGTCTGGATTTCTACCCCCTGCTTCACTATAGAGGCCTGCCGCGGGCATCACGGACCTTGCTATT[G/A]GACTTGTGCAAAATTGGATGTGTTGCCCACAGGTGTGGAACTCCTAAGAACTAAGAATTCCTTCAGTAGAATCCTTGTTTGATGTAGGTAAAGAGTAGTGTGGCCAGAGGGAGTCGTGAGGTCCAACAATAGAGCTTTTCTAAC…	BCM-HGSC	ss61480611	308	BTA-34855	3059.5	25.8	14	45700527	8	119800964	119.801	NW_001493226.1|Bt14_WGA1734_3
GGTAGTAATTAATTGTGAACTCACATTAGATACTCTTGCTATTTTTTGTGTGCTGACTTGATGCTTTTGATACTAGAAACCCCTTTTTACTATGCTTATTTATGGGAATAAACATACATTCATTTTAATTCATCAGCTGCATTGCTGAACTTCATAGTCAATATCTTGGTGTTGAAGGGTAACAATATATTATATTATGTAAAATTAATTAGACTGCCAGAATAGAAAGTCATGATGCATTTGATAGGTC[T/C]GTCTCTTAAGTTATGAAGCCATGATGTGAAGTCATGCTAGACTGTGTTAAAATGAACAGAAGAGTGGACTTCAGAAAAGTGAAGTGAAAGTTGCTCAGTCATGTTCAAATCTTTGCAACCCCATGAATATACAGTCCATAACAT…	BCM-HGSC	ss61534912	309	BTA-34858	3068.3	29.8	14	45938338	8	119568155	119.568	NW_001493226.1|Bt14_WGA1734_3
ACCTGTTATTAATGAAGATTTCTTTTATATTCAACTGCTAAACGCCCGATTTAGAATCTTATGGTTAAAACACACTTGAGAGGTTTTCTGTTCAAACTCCACTGTTTTGCAGATGAAGAACTGGAGCCCCATTTCGATGTATGACCTACCTGAATTTACTTGGCTAGCACATAGCTGGCTTTCTTTTGGTTCGGTTTTCTCTTCTATCTCTTCTGCCTGCCATTAACTCAATCTTTATTTTTCCACTGCC[T/C]ACCGAGTGTCATTTCGATGGACGGGGTCAGTTCTTGTGAATTAAGAGGTAGTGGCTTCACAATAAGTGAGAGTATAATTGTAACAGTTATCCTTTTAAACTATGAGGTTTCAAAGATAGGAGCTATAGCATCCATTATCCTCTG…	BCM-HGSC	ss61501142	309	BTA-34860	3068.3	------	14	46015111	8	119498065	119.498	NW_001493226.1|Bt14_WGA1734_3
AATGAACTTTGTCATTGGAAACTCAAGTTGGAGGGCATGGCAGACCCTAAGGCCACCAGTCCCATGTTGCAATTTCCTGTATATTTGAATTGGCTGGCTTCACCATGTCTACAGTGCCAATACCCTGACTTTGCAATTGCAGGCTTGCAACAGCCCCCTAGTAGTCCAGGCGAGTGTTGGTGCTAACGATTGTGGAACTTGAGACATGGATGAATGGATGATAGCTTTATTTTCTCCCTTCTTTCATCCC[C/T]AGGATTACAAAGCTGGCACAGGAGGAAGGTAGAAAGAACAGAGTGAGAGGAGAAGGGAGAGGGCTCGTGTTAGGATGAGCGAGATCACCCCTGAAGACTGGCAGCACAGGGGAAGGGGGAACTGGATGACTCAGACAGCAAGGA…	BCM-HGSC	ss61534915	309	BTA-34862	3068.3	------	14	46037094	8	119476200	119.476	NW_001493226.1|Bt14_WGA1734_3
ATGGCAACCCACTCCAGTATTCTTGCCTGGAGAATTCCATGGACAGAGGAGCCTGGTGGGATACAGTCCACTGGGTCACAAAGAGTCAGACATGACTGAGCCACTAACACTTTCATGTTCAAGCCTGTAGGAAGGTGAAGTGGTCATTTATTCCCAAGTTCTCTATGCCTTTCAACTTGGCAGGTGTTTCTGTGTTCGACCCCAATAAAATGCCCTCTATTACATTCAATTTCTCATTGTTGATGTCCAA[C/T]AATGACTCTTGCAGAAGAAAAGGCACTTAATTTAACAACCTTGAGATCATCAGTATGTGAGTAAAGAAGACGACATGCATTTAGTGACTCTGAGGATATCATTCGATAAATATACCTCGATCGTTCTGTGTACCAGCACATGGG…	BCM-HGSC	ss61534918	309	BTA-34865	3068.3	------	14	46044612	8	119468459	119.468	NW_001493226.1|Bt14_WGA1734_3
GGACTGTTGTTCTGCCAAGTGTTCCTTCGCCAACGCAGCTTCTCTGTTACTTTGGTTCATGTAGCACACAGGATCAGCAGTGAGGAGATGAATGCAGCGGGATTAACCAGGCAGGACCAAATGACCCATGGGCCCAAGATATCCTCTAATATTTTAAGTAAACGAGATGAGCTGCTTTGCAGATACCTCCTCTTTCACCACATCAATTATCCTGGGGGAGATAATAGCAGGTTGGCCAAAATGTTTCTTC[G/A]GGTTTTTCCATATTATGTTAAAACCCATGTTTTGGAAAAGCCCAAATGAACTTTTTGGCCAACCCAATATATTAAAACAATTCACACCAAAGCTGCAATGACTTATTAGATACACAGAGGTGAGGGTGGGGTGCAGAAGGAAGA…	BCM-HGSC	ss61534913	310	BTA-34859	3072.5	24.8	14	45941614	8	119564207	119.564	NW_001493226.1|Bt14_WGA1734_3
TCCTCTTTTACCTCCTGTTCCCCCCAAGTTCCATTAAACGGTAACGTGCAAATCCTGGACTTCCGGCTATCTTTTACAAAATTCTCCTCATGGTTCGGTTTAATGACGTAAATACCATATTGGAGTAGTCTTTTGGTTTCTAATGCCAAAGAAGGAAGATAAAATTGTTTTCAGAGAAACTATTCTGCAAGCCTTGGTGACCCATCACAAAGGCTCCGAGACATTCCTGGTCGGTGGTTTTCTAAAGCTC[G/A]TTAGGACCTGTGCTAGAGTGAAGAGACTACTGCGGCCATATGCACAGGAGTGGAACAGGTGAAGGCAGAAGGCTAGGGGATGAGAGAACATAAAGCAAATGCATGAGAATGAGCTAGGGACTACGTAGTACCATGACATGGGTG…	BCM-HGSC	ss61501145	311	BTA-34873	3083.5	------	14	46160993	8	119346241	119.346	NW_001493226.1|Bt14_WGA1734_3
CACGCGGTTGTTTCCTAACATAAGTTTCCATTTTATTTTCCGTTTCACTCCAACTTTCTTGCTCTGTCACGAACACCTGCAAAAATCGACGCAACCTTCTAGTTAGCTCTCTCTCCAGAAGGCAAACGGTTCCCCGGTAACTATCCCCTTAGCTTTTGCTCTCTCGGTATCTCTGCTGCCCCTTGAGGTGTCTCTAGTACAGCACTGACATGTCCTCTTTTACCTCCTGTTCCCCCCAAGTTCCATTAAA[C/G]GGTAACGTGCAAATCCTGGACTTCCGGCTATCTTTTACAAAATTCTCCTCATGGTTCGGTTTAATGACGTAAATACCATATTGGAGTAGTCTTTTGGTTTCTAATGCCAAAGAAGGAAGATAAAATTGTTTTCAGAGAAACTAT…	BCM-HGSC	ss61501143	311	BTA-34871	3083.5	24.7	14	46161205	8	119346029	119.346	NW_001493226.1|Bt14_WGA1734_3
TCAAACCCAGGTCTCTTGCATTGCAGGAGGATGCTTAATCATCTGAACCACAAAGGAAGCAATATTATGTTGACTTAGCTGTTTTTATGAGGAAGTTCAGTTACTGATTTGAATGCAGCACTGAGATCCTCCCTTTAATTGGAAAGAAACTGATGTGCACCAGTTGGTCTTATTAATTTAAGGTGGGAAATTGCTTTTTAAATGTATGAGGCCCAGGCTCCTAAATATTCTCTTAGTCACCAATATGGAA[T/C]TGACCTAGACTCACAATTATTCCTGTTATTCCCTTTATTCCCTTCAAACCAATCTTTACCTCTTCTTTCCTTTACTCACACTGAAAGCCAGAATTCTCCAACCTACCCAGCATCTAATTGTGTGCAATAAACTTCTGTTGAATG…	BCM-HGSC	ss61542262	312	BTA-48659	3089.7	------	14	46318025	8	119209763	119.21	NW_001493226.1|Bt14_WGA1734_3
CCACCATTAGTGATGGTAATCATCACCACCTGACTTACATTTCTTGGGAAAACACATGCAAACAAAGCTATCTCTTTGTCTTGAGGATTTTAACAGTAAGAACTCACCTTATCACTAACTCCTGCCTTGTGATCCTGCCAGTGACGAAGAACAACGTGCCCTCACACTGTGTGAGTTCACCGCACGCAGAGAACTATGGAATTTCACCCCGTATTAATATGTTGTCTTAAGGTCCTATCATCAGATGGCA[G/A]TCTATAAAGATGGCTCCTGAACCAAGTGCTCGCACAACTATTCATTCTTCATTTACTTATTCCATTCTAAGGATGGGAATGCTGACGGACACTGCAAAATGCACTACCTTCCTGTTTATAGGAATTGAATGATGGGCTCTTTGG…	BCM-HGSC	ss69374986	312	BTA-48660	3089.7	------	14	46374418	8	119152116	119.152	NW_001493226.1|Bt14_WGA1734_3
TAAATGTGGAAACCAGTACTTTGTCTCCACATTGATTTTTTCTCCCCGAGCCCATGGAGGGATCCTTGTGTTACTTCATAGGGGCCAGGTGCCCTTCAGCAGAGCAGAAAATGATGTCTAAGGCATGAAGTGGCTGTCATTGAGGTGAGTGGCTGTGTGCTAGAGAGAACTTCTGCGAGTGGCCTTGGCCTCAGGGAAATCTCGAAACTGGGAAGCCTTTTGCAGACACAAAAGCAAAAACATGAAAGGG[C/G]TCCATTCCAATGGGATTTTTCAGTGACACTGGAGACCTGGAATGATGGCCAGATTGCCTCCTCGAACCATTTCCCAACCCGGGCCTTCTGCTGCTTTTAAAACTTAGGAAATGCTATTAGGGATGTGTCAGGCTTCAACAAATG…	BCM-HGSC	ss38327709	312	BTA-05657	3089.7	27.4	14	46392861	8	119136926	119.137	NW_001493226.1|Bt14_WGA1734_3
AACTAGAACATAAACTGTGCAAAGGGAGGGACTGGAGAACACATGTGTGTATATATATGTGTGTGCGTGTGTACATTTTATATGTGTGTATATGTGTGTTTTACTATTGCATCTTCAGGGCCTGGTACATAGTAGAAGTGAAACAAGTATTTATTGAATAAATTGGCAAATAGAGGCAAGAAAAGATAGGGTGGACAGAACTAAAGCGAAAAATGAAACTGTTCTTGGCTGGGGGAGGAAGGAGCACTGA[C/T]CTCTAAATTTTTCAGCCATTAAAGGAAGGAAACTGAACGCAGATCACAGTGTAGATGTCCAGTTGGACTCGGTCCATCACCCCCTCCCTCCATCACTTTTACAGCCACTTGTAATCACTCCTCTTGATCCTGGCACCTGGGGTT…	BCM-HGSC	ss61509061	313	BTA-48665	3091.8	19.2	14	46447832	8	119084700	119.085	NW_001493226.1|Bt14_WGA1734_3
ACATAAAAGAATTGTGCATTAAAAGATACTCTAAAATGGAGGAAATGATTGAGAAATGATTAAGCCTGTCCACTAGATGCAAGAAGGGGGCTGTTCTGTAAAGTCTTTTAATACTGTATGTAATGACTAAGGTAAGTCTTGAAGAATCAGTCAATGTTTTCCAGGTAGACAAAGCAGTTGTGAGTGAAGAGTGTTTCAAGAAGAGATAGCAACATGTGAAATAGCATAGTGGTGTGAATCAGTATTCATT[T/A]AAAAAAAAATAATTCAATCACCTTTAGTGAGTTCCTACTAATTGCCAGGCTCTGCACCAATCATGGAACTGCTGGGATTCCATTTTGCCCTGCAGGCAGCAGACCAAGGTAGAAGTTCAGAGCATAAGTTCTGGTGTCAGATGG…	BCM-HGSC	ss61534921	314	BTA-34884	3107.1	22.3	14	46739670	8	118795779	118.796	NW_001493226.1|Bt14_WGA1734_3
ACACGCAGTTGCACATGGCAGAGTTGATTACATGAAATGAGTGATGTTTCTCGTTTCTTAACTTTAAAATCATTTAAAATGCCTCCCAGGTAGTTTTCTGATTTGGAAAACCACAGAAGAAAAAAAAAAGGAAAATATGTAATGCTCTCTAGAATTCTTTTGTCAGAGTTCTGCTTCAAATTGTGGAAACTAATTTGCCAGTGAATCTGATCCTGGATGTAGTTTCATGAATAGGAAGTCTGTCTCTTCT[G/A]TCTGCACTCGGAGTTGATGGGCTCCTGTGAATCTTCGCACCTGTGCTCACCAGGCAACGTGCTCGACACGGGTGAAATGGGAATGTAAAGCTACATCCCATCTTCAGGACCGACTGCCTGATGGACACACAGACAGAGGGATGA…	BCM-HGSC	ss61480615	314	BTA-34887	3107.1	------	14	46871329	8	118692623	118.693	NW_001493226.1|Bt14_WGA1734_3
TGTAATTTTTCCCACAAGAGTGACGTATTTATTAGTTGTCTATCGCTGTGTAACAAATGACAAAACTCAATGACTCATAACAAAAATCTTATGAATATGAAAGACTTTATGAGGAATGAAAACATCAACCTGAGAAGATTATATATGATTTAAATCATCCAGTGTTTTTGAAATAACAGAATTATAGATGTGGAAAACAGATTAGTAGTTGCCAGTGGTTATGGGTGGTGTGCAGGATAGATGTGACTCT[T/A]AAGTGGTGGCACAAGGTATATGTTCGTCGTGATAGAGCAGTTCTGCATCTTGATTGCCATGGTGGTTATACCACATACACAGTGGCTAAGATGACATACAACTCTACTCTAAATGGTACCTGTTTTTGCTTTTGGTTTTGATAC…	BCM-HGSC	ss61534924	314	BTA-34890	3107.1	------	14	46880664	8	118683288	118.683	NW_001493226.1|Bt14_WGA1734_3
CTAATGATCAAAGACATTGATTTAATGGTTAGAGATAGATACGTATCTTCAGAGAGAAGAGATGTGGAGAACAGACTAATTTAATAAATGATCAGCACATTAGAGAAAATGTTCATTTTTGATGGCTTTTGCTTTCCTATGAAGTATCATTATTGTGCAGATTCAGATAGTAAAATTTAGATAATGAGGAACTTCTGTATTATCACTATCTTCACTCTATAGATGATTAAAGTGCAGCTTGGAGAAGTTC[A/G]GTGACTTTAAGGCAACACAGCAAGTAAATATTCTCCCCTAATCCATGCTCCTTATGCAAAGGAGTGGATAAAATGGGGGTTAAGAGTGAATCTGTTTCCCCTGTTGTGCTTAATTGCTCAGTCGTGTCTGACTCTTTGCGACCC…	BCM-HGSC	ss61534925	315	BTA-34891	3119.7	21.2	14	47045981	8	118518038	118.518	NW_001493226.1|Bt14_WGA1734_3
CTCTTTGACTCTTCTTCAAGCTTACTTTAATTAGGATGTCAAATTGTATCATACTTCAGGGAGCTAAACTTTTTGAGATTGTTCCAGGATAGACTTTTATTGAGTTGGGGGGACAATTTTTCTTTGTAATGTCAATTTTTCTTTCCAATTTCTGTGGGCAGGAGATGAACTAGTCTTGTGCATTAACCACAAGGAGGGAGGCGATATGACAGGCTGCAGAGCCTGTAGATTGAGATGAAAATGTGGAATC[G/A]TAGGAGACAAAAACAGGTGCATGCCAAGACGGGCAGAGCTTGAGTGACTGAGGACAGTTCTTGGAAAAGGAACATAAGCAAAAAAAATTAAAATACTGTGAATTCCAGTTGCTGGGGCATTTTGGCTATTTAAAAAATATGCAT…	BCM-HGSC	ss61480617	316	BTA-34899	3137.8	26.2	14	47159901	8	118386968	118.387	NW_001493226.1|Bt14_WGA1734_3
TTCCCACGTGGTTCTCCATTGACATATTGAAGAACCACATTTATAATAATATGAGAGCCCTGGCCCCTTCCCTGGCTATGGGATTTGTATCTGGAGGTGAAAGCCAGGGGATGTGTCTCTTTAGAAAGCTCCTCTGGTGACTGTCGTGTGCCACTCTGGTGAGAACATTCTATGTGGTCAGAGCCTAGAGGGGAGGCTGATATGGCAGGTGCTGGATATATCTCAGGCATGGGGAGGGAGGTGGAGGGGA[C/T]GATACTTAAGCAGCCACTATCTCCAAGTCTTCATATCTTTACTTTTTAATTTTGCCTCCTGGGTCTCCCCAAGGATTTTTCTTTTTCCTTTTTAAAATTTTTACTTTACATCAGAGTATAGCTGATTGTGTGATAGCTTCTGGT…	BCM-HGSC	ss38325277	317	BTA-03225	3145	18.6	14	48585654	8	118078492	118.078	NW_001493231.1|Bt14_WGA1739_3
CTCCCCAGTGTGTCTCTGTGTGTCCTGCCCATCCTATAAGGACATCTCAGTCATTGGGTTCAGGGACCATCCGAAGTCCAGGATACTTAACTAATTATATCTGTAAAGAGCTTATTTCCAAGTCAGGTCACATTCTGAGGTTCTGGATGGCCATGGATTTTTGCAGGGTTGGGGGAGTGTCTATTCAATCCCGTGCAAGTCACAGGCCCTACGATGATATTGAGAAGAACAAAGACACAGTTACCAAGCC[T/C]TTGTATGGTTTTGTTCAGCTCCCAGTCACAAAGCTGTTTATAAGTACCTTGACCCAGCCAGTAATCTACAGTACTTTTTCCAGCTGTTTGTTTTGGCGTTGCAGGGATGCTTGTCTCATGTAGAGGATGCTCAGTCCCTTGAAG…	BCM-HGSC	ss38325279	317	BTA-03227	3145	------	14	48582700				NW_001493231.1|Bt14_WGA1739_3
TTTGCAAAGTACTTGTTCATGTGTTTTCTCATTTGGGATAGGAAAGGTGTACAAATGTGTTATGAAGCCAGTGTATCTGGTACTTGGTAGTTTTTGCTCAGGGATGATGAAATCAAGCTTGAAAAAGGTGTGATTGGTTAAAGCTCACATACTCCTAGGTGGCAGGACCAGGACTGGAGCTCAGGTCTTAAGTTCTCTCTTGAGTACCTGGCACAACCTCTTTGCTCAGCACAACACTAAGGAAATTGTT[G/C]TCAACTCATGCAGCTTCCGGCTTGTATGATATCTTCACTTCTGCTGTGGTAAGCCATTCTCTCCCCATCTTCCACCAATTTTGAGGAACTGTTTCCCCCTAATTTAGCCCACCCCCTAAATTCATAGGATCCCAGTGGTGAACC…	BCM-HGSC	ss38336085	318	BTA-14033	3166.1	20.3	14	48182373	8	117720853	117.721	NW_001493230.1|Bt14_WGA1738_3
TGTCCCAAGCCTGGAGAGAAACACGAGGGGAGTCTGCTTCCCATGATAGCACACAACCACATAATTGCTCTTGGTCTGCGTAATCAGTTGTCTGGGAGATCCTTTTTATGATGGTATTTTTAAATGATGGTGTTTTTTCTGGACATCTTCTCAGTGAATTCTCTGCATTTCCCCACTGGAATGAGCGATCCCTGAGGGGAAAAGAACGTGGTAGCTCCACTTGTGTCTGCAACAGAAGCACTGTCCTTTG[C/T]GTCTGTCACAATCCCAGGGCTGAGTCAGGATCCACGCTCTGATGAAGCCTGTCCAGGCACTGGGGTAGCTTGGGTCCTGTGCAGCAACTACTTCTGGTTCTCCTCCCTCCAAAAAAGATGGCTTCATTACACTTTCCACCCCCT…	BCM-HGSC	ss61480626	318	BTA-34928	3166.1	------	14	48239815	8	117660034	117.66	NW_001493230.1|Bt14_WGA1738_3
AGCCTGGTGTGCTGCAGTCCATGGGGTCGAAAAGAGCCAGACACGACTGAGGGACTGAACTGCAACAATCAAATTGAAAATGAAAGCTTTCTTTTCAAACTAAAGAGGGTTCTTCGTTCAAACTTTGTAGAGAGGAAAAAAAAAAAAAAAGCCACAAATGATACTTAAAGGGAAACAGGTAAATTGGTTTTAATGTTGGCGTTTAATAAAGTTTTATGAACTGTGGATTGTGAATAAGAGATCTTGCATA[T/C]GGAAATTTTTGGAAATGAAAATGGGCCGAAATCTTGTGTGTCCCAAGCCTGGAGAGAAACACGAGGGGAGTCTGCTTCCCATGATAGCACACAACCACATAATTGCTCTTGGTCTGCGTAATCAGTTGTCTGGGAGATCCTTTT…	BCM-HGSC	ss61480625	318	BTA-34927	3166.1	------	14	48240104	8	117659745	117.66	NW_001493230.1|Bt14_WGA1738_3
ATTGAGATACACAGTCACATTGTGTATTACCTCTGCTTTCTGACAACATATAATCCAGAGTGAACCCTTCCCCAGATCACCCATTTAAAGCCCCAATTCTATGGCAGATTCTTCCTAATGCCCTCTTACTGAGCAATCCCACATTTGCCTCAAGTGTGTGTTCTCCTCGGTGCAACAAGTAATAAACCCAACCTGTGTAACTACAGATGTTTTCCCAGTAGTCTTCAGCTGAAGTGCGTTCATTTTTAAA[C/T]GACAATATAAGGCATGTATTATTACCTCTATTCCACAGCAGAGGACACTGAGATTCAGAGCGATTAAGTTATCTCACCCAAGATCCTCCACATAGCAAGTGACAGAGAATGGGTTGAAAGTTGGGTCTGTTCTATTGCAAAGCT…	BCM-HGSC	ss61534946	318	BTA-34925	3166.1	------	14	48346730	8	117585573	117.586	NW_001493230.1|Bt14_WGA1738_3
CAGCTCTGGCCTTATTTTCCATGTAATAAATCCAGAAATCAAGAAAAAAAGGAGCCTATCTCAATTTTAAATCTAAATCTTTTCAGGAGCATATCTCAAAAAAAAAAAAGAAAAATTTTAGAATCCTATGGCCAATTAGGAGAGTACACATATTTGCTTCTTCCCTTAACTGAAAAATAATTTCCTTTCCTCAGATAAGATGGCTACAAAATCAGTCTCAGAAGGAACAAGCCAAGCAAGAACAGTAAGA[G/C]AGTGAGTGGGCATCTGCCAGTCGTTCTGATCAGCCGTGTTGATTCTGGCAATCCAAAGCTTGAGAGACCCCTTTCAAGATCATCCTCACCTCCAAGTGAAGTTAAAGTGTTAGTCGCTAAGTTGTGTCCATCTCTTGAGACCCC…	BCM-HGSC	ss61474497	319	BTA-117443	3179.6	------	14	50208027	8	117190133	117.19	NW_001493232.1|Bt14_WGA1740_3
TTGAAGCCCAAGAAAATGGTATGTCACTGCTTCCATTGTTTCCCCATCTATTTGCCATGAAGTGATGGGAACTTCAGCATACACAGACTTAAGCTCATCAATTCTTAAAATTTTAGGTTTTTTTTTTTTTTTTTTTGCTATTTTATTATTTTGTCCTCTGAAAGGAATTTTTTTTCTGCCTCCACTTTCCTATGTTTTTTAGCTTTTATATTTGTTTTGTTCACTCACCTCGAAGTAAAGTTGTTTTTCC[G/A]TAGTTATGAAGGTGTTCCAACACCAGTGGCATTTGTTGAAAACGTTGCTCTTTCTCCACTGAATTACCTTAGTACCTTTGTCAAATACCAATTAATTGTGTAAGTATGGATCTGTTTCTAAATTTTCTGTTGTTTCATTAATGT…	BCM-HGSC	ss61521097	319	BTA-117442	3179.6	------	14	50204313	8	117188414	117.188	NW_001493232.1|Bt14_WGA1740_3
GTAAAGTCTTGAATTTCCAAGTACTCAGATATATATTTGATAAATAAATATTTAACTATAATCCTCAATCCAAAGTAGTAATATGATGTGTTGGGGAAAATATATATGAATATAAAGATTATATATATATATATATATATATATATATATATATATACACACATGTGTGATACACACACATAAAGATTACAATTGTTCCCTTCCCTTTGGTTAAAAAGAGGGTGTGTTGAAAGAGATATAAATTGGGAGA[C/T]GGGGAGAGAGAGGAAAGAGAAAATCAAAATTGGCTCTTAGAAAGGATCTGATAAATTTTCATTGAACTGTTAACAATTAAATATATTTAGTGGGTCCGAAGTTAACTAGAAACAGTAGCTTAAGCCAAAGTACATTTTCTCCAG…	BCM-HGSC	ss61521093	319	BTA-117438	3179.6	26.7	14	50195538	8	117179173	117.179	NW_001493232.1|Bt14_WGA1740_3
AAAAGCATCAATGGCAGTTCAAAAGCATCTTCTGCGCTCAGCTTTCTTTGTAGTCAAACTCTTATTCTCTGATAAAAGACACAGCAGCTTTGGTATAGCAGCTTGTCTCCTTCCTTGATTTCTAATTTAGATGTTTGGAGTAGTACATGACACATGGAGTAACCAATCTGTGATTATGAATCAGGATAAAAGCCAACAAGCAGATGATGGCAAAGTGAAGAAGGATGCCAAAATCTGGGCTTTGATGACA[C/T]TGTTAATGTGCAGTACTGCCTTATCCTGACTACAACATTAGACTTCTTGATAGGGATGCAATAAATGCCCTTCAGGTTCATATTTCTATTAATTGGATTTTAGTTATTAGCAACCAAATCATTCCTATCTGCCGGAGCAATCTA…	BCM-HGSC	ss61521092	320	BTA-117436	3181.7	17.9	14	50146044	8	117131605	117.132	NW_001493232.1|Bt14_WGA1740_3
ATGCAGGGGGCATGAGTTTGACCCCTGGTCAGGGAACTAAGATCCCACGTCCCACTTGGTGTGGCCAAAAAGTGAAAAAACAAACAAACAAAAAACAATAGATGTGAGATATTAAAGCCTGGCACATCACAAACCCTGCACAAGTGTTAGCCATTATTATCACTTGTGTGTCCTTGAGCATTGCAGGCATTCACTGCCTAAGCCTCTGTTTTCTTATTGGTAAAATTAGAGGGAAGATCTGCATTAAATG[G/A]AAAGTCAGTGCTTCCTAAATCTGTGCTTTCAGAAGCATACCCTCTAAATAGTCGTTCCACAGGAAGAGGAGGCCTAACGTCCAGCACAAAGTGGCTAAATTTTACCATGACTTCCGCAGAAATTGGGGCTTCCCTGGTGGCTCA…	BCM-HGSC	ss61498653	321	BTA-113373	3198.2	17	14	49777446	8	116760144	116.76	NW_001493232.1|Bt14_WGA1740_3
GTCCATGAAATTCTCCAGGCCAGAATATTGGAATGGGTAGCCTTTCCCTTCTCCAGAAGATCTTCCCAACTCAGGGATCAAACCCAGGTCTCTCACATTGCAGGTGGATTCTTTACCAGCTGAGCCACCAGGGAAGCCCCCATCTGGTAAATGAAAACTTCCATTTAGTTAACATTCCATCTTGGTGTTCACACAATTGATTCATCCTTGGTGTGTCTAGACAATTTGAAGGGCCTGGTCTATAGATATC[C/T]ATGTAGACATGGCCAAATGATCCAATGAGAAGTATCATTTCGACTCCAAACTTTGTTCATCAGAACTAACTTGTATGCTGCTCGGAAGACAGAAGATGATCCACTTCTGGAAAGCAACAACGCTTCACTTTTTCTGTGCTTTAT…	BCM-HGSC	ss61498658	321	BTA-113380	3198.2	------	14	49773744	8	116754608	116.755	NW_001493232.1|Bt14_WGA1740_3
ATATATATTTTCAGATTAGAAAATATCTTGTATTGTTTTCAGGTTTATTGTATGTATTCTGTGATATCTGGAGATAAAAGAATCAAAATTGGTGAAGTGAGTTGTAATACATGCATTTCACTTATACAATTTCATATTCACTTTCACTTCTTAGAACCTGTTCTTGAAATGAAATAGTGAAGTCATTTGTCCTAAAACTAACTTTGAATAATGGATTTATAATGTGTAATTAAAACACACTTTGAGGTTG[A/T]TTGTTGAGAGATCATTGGTTATTTGGGTTATTTTCATAAATCCTAACTAAATCACCTATAATATGCATAATGAAATGACTACTGATTTTACTATAATCATTTTTAGTAAGTATAGAATATTATATAGATCTGTTCAGTTGTTTT…	BCM-HGSC	ss61498659	322	BTA-113383	3208	14.3	14	49636441	8	116627569	116.628	NW_001493232.1|Bt14_WGA1740_3
CTGACTTCCCAGAATGGCTTATGGCAAGATTCTTAACTTGGTTGCATCAATTTTCACATCCATCAAATGGGGATGATGATACCCACCCTCACAGGCATGTTGTGAGAATTAATTAGTGCTTAGGAAATGCTTTGAAGATGAAACAGGCTATATAAATACTAACTATTATTATTACGAGAGAACTGTCAAATGCTATAATTAAACAATTTTCAGTCTCACAATATGACCTCCTCCAAAACAATCATAGTTC[T/C]ACCAGGAAAAGCACCAGCTCTAGTTATTACTCTTTTCAATTTACTGAACAAAATTCAAGAACAAAACCTCTGCCTTCTATTTATTACCTGCAAAAAACAGAGAATCCATACTTTCCGAAAGTTTGAAGCTTGACACAAACAATG…	BCM-HGSC	ss61498662	323	BTA-113386	3220.7	19.8	14	49632670	8	116623811	116.624	NW_001493232.1|Bt14_WGA1740_3
AACACTGGAGTCGGTTGCCATTTCCTTCTCCAATGCAGGAAAGTGAAAAGTGAAAGTGATGTCGCTCAGTCGTGTCCGACTCCTCGAGACCCCATGGACTGCAGCCCACCAGGCTCCTCCATCCATGGGATTTTCCAGGCAAGAGTGCTGGAGTGGGGTGCCATTGCCTTCCTCAAAAGTCAAATCTTTTATACAGTGAAAGCATCTTTTTTCATTAAATTAAGCCAACATCTGTGTATCTCAAAACAAG[G/T]GAGACTACCTCCCAGCTAGAAAAGCTAAGCATTCTTCATTTTCAACATAATGAGCAATGGCATGTGATATTTTTTAGCTTAAGCCTAAAATAAGGTTCTGACAAAGAAAACCTATGTAAACATACTATCACAATATGTGTATAT…	BCM-HGSC	ss61465948	324	BTA-113396	3229.4	23.5	14	49567934	8	116563852	116.564	NW_001493232.1|Bt14_WGA1740_3
CTGTCAGGCGCTAACTACATAGCAGTAAAGGGGCAAAGTACTGAGCATGTACAAACAATTTTGATATTTAAAATGCCAAATTGGGGAGAGAGGTACTTAAAAATCAAGCTATGAACTAATTTAGAGAAAGATGGATATAATTTATTTGAATGTTATATTATATATTTTAGTAAAATATTAGCTTTGGAACCAAAGCTGCAGCATGTACTTTGTAAGCTATCATTAACAGCCATGTCTATGAAGGAAAGCT[G/A]CCTCTTTTGAAATAAGGAAAACTGAAATTTAATATTCATGCTGGGGACTGTTCCCTTTTTACAATGTGAATTCAGGAAGTTGTTGTAAAATTTAAAATTAATTACATTGTTTTGAATAATTGATAGCCTAAAATCAATGCAACA…	BCM-HGSC	ss61473518	325	BTA-113400	3234.8	23.2	14	49549376	8	116545519	116.546	NW_001493232.1|Bt14_WGA1740_3
GAAAACTGACTGAAATCTACAGCAAGCTAACAACTCTGCTCCTAACACTCTTCCCCTTCTTGTCCCTCCATCTGTGTTAAACTCCTATTAAGGGTCGATTGTAAATCTGATTACTCTGTTAAGTAAACCAAATCTGATTAAGCCAGTTTTGCTAATATGATGACTCAAAGCATTCAATATTAAGTAAATAAATGAATATGAATTTTAAATGAAATTTATTTTTACAAGGAACTCTAAGTGGAATGTGTTT[G/T]TACAGAAATCACTGATATACAAGCTAAGAAAAATTTGCTGTTGAATTAGAAGTAGAAATTTTGAAAGTTGGAAAAGTTCATAAAATACAAGACTGATAAAAACTTTCCAGTGTAAACATTTTCACTGCATTTAGAGTGCTTTGC…	BCM-HGSC	ss61521599	326	BTA-118379	3241.5	25.2	14	49231478	8	116306879	116.307	NW_001493232.1|Bt14_WGA1740_3
GATTTATATGAGCAAGGAAGAGTCATATACATATGGGCTCTTAATTAGTTATTAAAAGGCAATTTACAGGATAGAAAGTTGAGAAAAAGTCTTCTTGTCCCACCATACACACACACACACACACACACACACACACACACAGAGGTTGAGTGAAAGAAAGGCAGGCAGATTAGATCTGTATATTGAATGAACAGTGTGAGGAGAAAGGTATGGTTGCCAGATTATCCTTGAAACAAGATGAATTTAGCCC[A/T]CATTGGAAAAAGGGTTTATGACTGACACCACTTTCCTCAAAGTACAAATGTATAGAGGTCAGTAATGACCCTTATGAAACTCATGGGCTTGTTATAAATAGAATGATTTTATTTATGAACAATAAGATTTCCTTATTTTCAGAT…	BCM-HGSC	ss61534934	327	BTA-34909	3246.6	------	14	49134448	8	116197061	116.197	NW_001493232.1|Bt14_WGA1740_3
CAAAGCTTATATTTTTTAAACATCTGCTATTACTTGTAGCAAAAAAAGAAACATACTTTTTATTTTTCCATGAATTTACATTCAAAGTGGATTTATATGAGCAAGGAAGAGTCATATACATATGGGCTCTTAATTAGTTATTAAAAGGCAATTTACAGGATAGAAAGTTGAGAAAAAGTCTTCTTGTCCCACCATACACACACACACACACACACACACACACACACACAGAGGTTGAGTGAAAGAAAGG[C/A]AGGCAGATTAGATCTGTATATTGAATGAACAGTGTGAGGAGAAAGGTATGGTTGCCAGATTATCCTTGAAACAAGATGAATTTAGCCCACATTGGAAAAAGGGTTTATGACTGACACCACTTTCCTCAAAGTACAAATGTATAG…	BCM-HGSC	ss61534932	327	BTA-34907	3246.6	23.4	14	49134359	8	116196972	116.197	NW_001493232.1|Bt14_WGA1740_3
TTGTTGCTTGTTTGCTGATTGTTTGGTTTTAAATCACAGACTTAAAATCAGAGTTTCACCAAAGGAAAGCTTCAGCCATCAGATACGTAGTGGAACCTCAGAATTTTTTTTTTTTTTAATGATCCAACTGAAGTGGAACCAAGTTTACGAAATATTGCTTCCTAAGGACATTTTTTTACTTGAAAAATAAATGTTTAATTTAATTTTATAAATATTTGCATTGCTAAAAACTTATCGTGTTTCACACAAT[A/G]AAGTGTTATCTGCAACATACAACTATAGAATGAATGGTTTTTACTTTAATCATGGAATTCTGTATTAGGCTCTGTCATAATAATGTTAGATATCATTTTCTCCAGTTTTAAGTGCTCTAGTTTGTGCACTAGATTATTTCTCTA…	BCM-HGSC	ss61476770	328	BTA-20070	3256.8	------	14	48760567	8	115805067	115.805	NW_001493232.1|Bt14_WGA1740_3
CTGTTTATAAAACAGAGAGCATCTTCAATACAGAAAGTAAACTTTCCAAAAGAAAATCACATCCATTATTATTCTGCTCAAAACTCAACATTCCTATTTATTTAGCATAAAAGCTGAAATCTTCACAATGGCTACAAAACCCTATATGACCTGCTCCACTCCTTATTAACTCTCAGATATTCAATCTTCACTCACTCTCTTCTAGTTAGGTCAGCTTTATTGCTGGTTCTCAAACAGTTCAGAAATTTGT[C/G]TGCCCTAGGTCTTTTGCACCATCTCCTCTTAGGACACATTTCTGCTAAATTTTAGTATCCTTAACTCCTTTATTTTTTAGGTCTTGGTTCAACTCTTAACATTCTAAATGAGGCCTGTCCTAATTTCCCCATTTAAAATTGTAA…	BCM-HGSC	ss61516731	328	BTA-109297	3256.8	20.7	14	47947044	8	115632080	115.632	NW_001493229.1|Bt14_WGA1737_3
TTTTGGGGAAATCTATTTTGTTCCATTTATCTGTGAGTCTATTCTTTTGGCAATAATATTTTCTCTTAATTATTATGAATATATAGTAAATCTTAAAATCAGAATGTATGTGTCCTTTATTATCTTCTCCAGTTGTCTCATATAGATCATTCTAGGTATTTTCTCTTTGCATGTAGACTTTAAAATATTTTTATTGATATTGATACAATAGATTTGTAGGATTTTGACTGAGGTTGCATTGAATGTAAAG[A/G]TTAAATTGGAAGGAATTGACATTTTAGATATTCATTCTTTCAATGAATATGGTATAATTCTCTCTCTTTTTAGATCTTCCTTGATTTTTTTCATCAATGTTTACATTCATTCTTGGATACATTTTTAGTTTGATTAAATATATT…	BCM-HGSC	ss61473093	329	BTA-111412	3271.8	28.3	14	47645693				NW_001493229.1|Bt14_WGA1737_3
CTCATACTACAATATATTTTAGGAAGTAAATAAGAGGTAAGTGGATCACAAAAGGCATATGTAATATGGAGTATACATGTAAGTGATCTTACATTATAGAATAGAGATAGGGTACAGAATATGATCACTTAACTTTTGCTATTTAGAATTTATAAATATATAAAGACAGTGACACGTCCTTTACAAATTTCACTGTCTTTATATATTGTCACTGTCTGATTTGGGGGTCTAAGCAAGTTATTTAATCTCA[A/T]GTGGTTGAAGTTAATTATCAGTTTCACATATTTGTAAATTATAGCAATATTATGAGAATAATGTGATATGATGTATTACTACTTTTACAGGACAGAACAAGCACTCAATAATGCTATTTCTCTATGTTTACTTCAATATTTTAC…	BCM-HGSC	ss38337066	329	BTA-15014	3271.8	------	Unknown		8	115332440	115.331	NW_001502681.1|BtUn_WGA4008_3
AGGTAGGCAACTGATATGATGTTGAGCAGTATCATTATTGTGTACATTTTGGTGTTATCCAAAGATTCTTGAACCTAGGATTAAAGGGACATACTATATATAGACTGCTTTATACAATATACTACATTTTATTAATAGAGCAATTAAAGAAGTAATTGTAGTCATGATGCTTGATTTTTGCTTGATTTGTTATGGTTAATTTTTAAAGAACAAAAAACAAACAAAAAAATAAATGAGCCTAAACCTACTA[A/T]GTGGATCCTGCTCTAAACCTGCAGAACAGAAACTACAGTAATACTAGAAATTATTTAGGAATAAATTTAGAATGGCCTGGCTTCTATGATTGCTGGTTACCTTGGAAATGGACCAGCCATTCAGTATGAACAGAGCATGCTCTG…	BCM-HGSC	ss69374987	330	BTA-25649	3275.8	32.3	14	50835960	8	80698199	115.037	NW_001493234.1|Bt14_WGA1742_3
CCTCTACCCATATTAGCTTTGGATGCTGTGCACAGGAGCCATATTTAAGCAAATTCATGCAAAATATCTCATCTATCCATTTCTATGTGATGTAGTTACAGAAGGGCAGAGGTCAGACACATGATGTTTTTCTTCTACAAATTGCATAAGATACTAAATTCTGCTGTTCTTGTTTGATCATGCAGCAAGTTCACTTTAAGTACAGACTTTATAAATTTTAAATGTGAGACAGTATGTCTCCATGAATATC[A/C]TTTGCAAGACTCATGCATCAAGCTGCTATTAATCCCAGTAATGGATTCTTTTTCTTCTGACATAGCTCTTCAGCTTTGCCATCTTTCTCTGACCTTCTCTAAACACAATCTAACCACTATCTTAATATGAAAATTGATTTTTTT…	BCM-HGSC	ss61527579	331	BTA-20961	3277.8	18.3	14	50801932	8	115018994	115.019	NW_001493234.1|Bt14_WGA1742_3
ATCATATTAACATAAGATGTATGCATTCTGTCTCATCTACATTACATTTGCACATTTCTCTCATATGATCTAAATAAGATGATGGTATCGTAAAATTCTACCACAGAAATAATAGTATATTTTATAAATATATAAATAGTAAATTTTATAAATTTATAGTATATAAATATACTATAAATAGTATATTTTATAAATTAAAATTGTAAAAACAATCAATAATCTGAAGGGCTAGCTTCAATTTTAGTGATCT[G/C]TGATATTTCTCTAAGGTCTCTTCAAGGTATGGGAGTAAAATTTCCAAAATAATGAATGCTGCTAAATTTGAAGTGCTTACAAGTTCAGAAAGTGATTGAATTACATAAAAAGTAATGAGTGATTCTCTGAAAAGCTGAGTTTGT…	BCM-HGSC	ss61517555	332	BTA-110811	3301.9	28.2	14	52015677	8	114513883	114.514	NW_001493235.1|Bt14_WGA1743_3
TATTGGCGAAGACATGAGATTCTTGGGTCAGAGACAAAGGACTGCGTTAATGAAAGCACAGTAAATACCATGTTAAATCAGTTCTTATTGCAAAAGTTGCCCTCCAAATACGACAAGACAAAGTAAAGTACCCCAAGTGGAAATTCTGTATGCAGACTTTTTTTGCCAGAGTTGAAGAACCCCAGCTTAGGAAACCCCAATACTTTAAATGCATATTTCTAGCAAATGTGGTCAATGTTTGCTCCAAAGG[A/G]AGACATTGTTTTTTATTATTTATGAAGGAAATTTCCTCTCTGCTTCAGAGGGAGATACTGTCTCTGTTTTCCAGGGCTCTTTGTTATACAAATATCCTAATAAAGATATTCTAGAATAAAAGCTTAGTGTTGTGGCAGTCTTAT…	BCM-HGSC	ss61480627	333	BTA-34933	3306.2	30.6	14	51658215	8	114241869	114.242	NW_001493235.1|Bt14_WGA1743_3
TGGCAGTCTTATTGAAGTCAAAGGAGATAAAAGGGTAAAAAAAGAACATTGGTTTTATCTTTATTTAAGATTTTGATATCTTGCCCATCGTAGAATTTTTGCATTAATTTTTATAAAATTTTGATATTGAATTATACTTTATCTTAAACACTGAATTTTTTACATCTGAGATTAGTACCTCACTTACTTTATTTCTGGCTCCATTAATGCTGATATAAAATTCAGATCTGCCTTGTCATCTAACAAGCAC[T/A]AACTACATTTCTTGCTTTTTGCTTGAAAATGCATTTAACAGATACATTCTGTACAAAAGGTATATTTGTATGAAGATCCAAATACATTCTTCCCAAGGTTTGCTACTTTATTTTTGTTAATATTGAAGTTAAATATTTTGGTGT…	BCM-HGSC	ss61534951	333	BTA-34934	3306.2	------	14	51657832	8	114241486	114.241	NW_001493235.1|Bt14_WGA1743_3
CTGTTTTCCAGATTTTGTATATAGGTAGAGTATTTATACTGTCCATACATTTTAATTTACACATATTATATTATTCTTTTAATAGAACAACACATTTTAAAAGGCACCCAATAGTAATAGAGAGTACTAATTTTTGCTACTTGCCAGTCACTTTGAATTTGTCAGAAACCAGGAGGTCTGAGAGTGATACTGAGAATAATGATTAATAGCTAGCAGGAATTAGAAACTGAATTGTGAACGGTGGACACAG[C/T]GGTATGCAGAAGGCAACCAGCTATGCCAGCAATTAGCCATTTGTTGTATTACAGGACAATCCTGGGCGTCCTGAAAGAGATGGGGCAGTTCAGGAGTCAGGAAAGCAATACAGGTACTCTGAGCCTACTGGGAGTAGCTATTTA…	BCM-HGSC	ss61563286	334	BTA-87278	3310.1	22.5	14	51475269	8	114088920	114.089	NW_001493235.1|Bt14_WGA1743_3
GCAGTTAGAAGTTTCTATTTTCTCCTACAGTACTGTTTTTCATTCTTTTAATCTACTGGTTCTTCTAGTAACGAAAGTTGGACATCAGTAGGCACCAAGTTAAATGATCCTTAAGAGTATATAATCTCGGAAAAGCGATTTTCTTCCACCTGGAATCTATATCAATTGCCCCAGATCCTAGACTGATAACTGTATCAAAAGGAATTCTGATTAGTTCAGCCCAAGCCTACAGACCCATACAGAACTAGAA[C/G]AGATAAGGGTCATCAAAGCCTAAAATAGCTGAGCTGATAGAAGAAAGTGGGAGGATTGCTGGGCAAGCAAAAAAGCAGATGCTGCCAAAGAGAGAAAAATTTACTCTTTGTACAATTAGTTAACACCACATGGGGTCTCAAGGA…	BCM-HGSC	ss61487096	335	BTA-60155	3320.6	28.3	14	51174136	8	113871292	113.871	NW_001493235.1|Bt14_WGA1743_3
AGCACCAGGAGATACTATTATTAACTACATATTACAGATAAGGAAATGTAGGCAAAATAAGTAACTTATAAAAGTCACACTGCATATAAGTATTGAGCTCCAAATCCAAACCATAAACCATGCCATCTGATTCCAATATTAAACTCTTAACCACCACAGTCACTGCTATCCCACAAATACCTCCCACCCCCTGGAATATGAGCCTATTCTATCACCAATTTTGTTAAAAATAATTTGAGAATATTGCATG[G/A]CCACAAATAACAGCCAATATAACATGCATATTCTAAATAAAAACTTTCAGGAGTAAAACATTTTTACTAGCAAAAGGAGATGAAAGTGTAAGTCTGTCTTTTAGTCTTCAAGAACAATCAGAGGTTGGGGACAGAACTGCTCAC…	BCM-HGSC	ss61487100	336	BTA-60159	3322.7	26.5	14	51140625	8	113839671	113.84	NW_001493235.1|Bt14_WGA1743_3
TCTCTTTCAATTCTGGTTTCCTCAGTGTGTATGCCCAGGAGTGGGATTGCTGGATCATAAGGCAGTTCTTTTTCACTCTCCTCTTTCACTTTCCTCAAGAGGCTCTTTAGTTCTTCTTCACTTTCTGCCATAAGGGTGATGTCATCTGCATATCTGAGGTTATTGATATTTCTCCCTGCATCAGGGTCTTTTCATGTGCTCAAGGAAACTTAAGATATCTGGGACTTTCATTGTGGAGTTACGAGGCCAG[G/T]TGTAGGTTATTGTGGTGATTGTTTTGGTTTTTAGTTACATGAGGTAACATTAACATAGCCATCCTCAAACAACACCCAGAAATTAACAATTAAATTAAAAAAAAAAACTTTGAGATAAAGTTATGATCTCTCTTGACACTCCAA…	BCM-HGSC	ss61570502	336	BTA-60163	3322.7	------	14	51060765				NW_001493235.1|Bt14_WGA1743_3
TTCTGACCTAGAGAATTCCATGGACTGTATAGGCCATAGGGTTGCAGAGAGTAGGACCTGACTTTCACTTTCACCCCGGGCTCTGTCCTTGGTCCATTTAATTCAGTTTTAGCAAGAATCTGAACTAAATCTGTTGGTCAGTTTATAGAAAATCCTTACCCTTTTAATAACACTTTGCATGATGGTTTAACATAATTCTTAAAATAATTCTTAAAATAATCGTGTATGAGAACACAATTATGACCACCTA[C/T]CTTGATTGAAATGGACTGAATAGGATGTATTTGGCATAGAATAGAACGCTGGACAAAAGTGAAAATGGTGTCTGCTAATGTTAGCACACTGATACAAATTAATTGCCAGTGAAAATTAATTTTGAAATAGACCTTTAAAAATGA…	BCM-HGSC	ss61548674	336	BTA-60172	3322.7	------	14	51020400	8	113735864	113.736	NW_001493235.1|Bt14_WGA1743_3
GACATTTTCAAGGATATTTCCATTTCCACCTTGGCTTTTCTCTCTCCTTATCATCATTCTCTTTAGTTGAAACCAGGCTTTTTCTATATGTGGGACTAAAGGTAGAGAATACACTCTCAGGAGAATGGAATCATATAACCTCACATTTCCAAAATTAGAAAAGAATGAGAGTTCTACCATTCTATTTTAATTAGAAAAATATGAGGAAAGGTCTCTGATTAGTCCATACCTCTACCAGAAATTGTAGTAA[G/T]GGAAAAGTGCCCTTTATGATTGGCTTTCTCCAGGTCATGTGTCCATCCATCCCTATGAAGACAAATGATAGAGTAATTCACCAAGATAGAATGGTTTGGTGGTGATATTATCAGAAGAAGCAGGAGGAAAAAAAAATAATGTCC…	BCM-HGSC	ss61548677	336	BTA-60175	3322.7	------	14	51016269	8	113730193	113.73	NW_001493235.1|Bt14_WGA1743_3
ACTTAATATTGCCATGTTTCAATTATCAAACCTTTTGTAACGAATCAGGGTTTGACATTTGTTATGGTGTACAGATCATCCTATTTCTAAAAGGTCAAAC[T/C]CTATTATGATGAACTGCTTCAGTCAGTTCAGTTCAGTTCAGTTGCTTAGTCCTGTCCAACTCTTTGAGACGCCAAGGACTGCAGCATGCCAGGCCTCCCT	BCM-HGSC	rs29013644	337	SCAFFOLD106433_368	3329	26.2	14	54323295	8	113661857	113.662	NW_001493240.1|Bt14_WGA1748_3
ACTATATCTATATTTTAGGAAAGGCATTCATCCTTTTTTAAGTGGACTGAATTTAATAATGGTAAGAGAGAATTACAAATCAGTTTCCGTTATAGGTTG[C/G]GGAACAAAGTTGTTGAGCAAAAGACACTAAGTACGCTGTCTTCACTTCATTTCTCAAGCTTAGTTACCAAAGGCAAAGTCTTTATAATGATGTTGCACAT	UofA	CC517527	338	CC517527-184	3333.3	28.5	14	52750593	8	113365131	113.365	NW_001493237.1|Bt14_WGA1745_3
GTTATAGGTTGGGGAACAAAGTTGTTGAGCAAAAGACACTAAGTACGCTGTCTTCACTTCATTTCTCAAGCTTAGTTACCAAAGGCAAAGTCTTTATAAT[A/G]ATGTTGCACATTATGTGGGTGATAGCTAAAGCCGCCCTTTGGTCCACTGGACCGGAAAATATTTTTAAAAGAAATGGCACCTCACCCCATGGCTAACTTT	UofA	CC517527	339	CC517527-273	3335.4	26.1	14	52750681	8	113365043	113.365	NW_001493237.1|Bt14_WGA1745_3
TCCATGTGTTTTGTTAACTAATAGCAAATATTCAGTTATCAGGAACTCTGGAAACTATTTCATGACATGATATATCAGTGTAGTTAGTCATTTTGTCTTTGAGATTTTGAGTTTACTTGTTCTAATGTATATAATTTTAAGCCAATTGAGTATTTATGTTTCTGGGATACTCTAAGCACTTTCCAAAACTAGGTGTCAGTATCAGATGTCTGCTTTTCTTGGGACTCCCTTCTTATTACCGCAGAATGAA[C/A]TCCTTATTGTCATTCAAGTCTCAGATTAAATTTTACTTCCTTATTTTCTTTATTACCTCTCCTAACATGGCTCCCAGTTACTTCTGGTCATATCAACCATTTTCCTTTTCAGCAAAACAATTTTCATTATCTTGTTTCATTTTT…	BCM-HGSC	ss61487114	340	BTA-60218	3339.6	27.5	14	52819972	8	113306909	113.307	NW_001493237.1|Bt14_WGA1745_3
AAATGTATTAACCTTAACATTAATGAATGAATTGTTGTTATTGCAGTCATTTGAATAAACAAGAATAAATAACTGATGGAATAAAATTTAAAACAGCATCCTGTCAGTAGAGTACAATGTTGGGAAAATTATATGAATTTCCAAAACAATGTATTTCAAAGTGGTTTACAAGAAATTCACTACATTTGTAGAGATAGATCCAAGCAGCACTCTGGGTGCAATGATTTCTCGTAGGCACTCTGTCTCATGA[T/C]ACAAAAAGCCGAGACTGTTTACAACTTTATCCATATTTGAAAGGGACAACAATGAAGTGTTTACACCGGGTACATAATTTATCCAGTGAAGTAAAACATGCTATTAAAGGAAGACTATGACCTATTAAATCAAAATGCTGGCAT…	BCM-HGSC	ss61487121	340	BTA-60225	3339.6	------	14	52822701	8	113301403	113.301	NW_001493237.1|Bt14_WGA1745_3
TATAATTTTAGATACTATGTATTGTTAAAATATTGACACTTAAGGTAAATTCTAAGATGAGGTTTTTATGATACTATTATGCTTACTGAGAATGTTTACTTTTAAGAGTGTTATACGTGGGAACTACAGAACATGAAAAAAATACCCATATTTCATTATTATGTTTTGAACTAAGTATATGCAGTTTCAGAACTTTATTATATCAGCAAATAAAGAAGGGCTGCTCATTCCTTTTAATAACCACTGCACC[G/A]ACAATTTTGAAAAGAATAGACATTTTACAAAAGCAATTATCCACTTTTATTTGTTTACATTGCACTGAAAATTTACATCATACTTTTACAAAGTTTTTTTTTCATAAAAATATACTTCTTTACAAAAGTGTATGCATTAATATA…	BCM-HGSC	ss61487120	340	BTA-60224	3339.6	------	14	52823142	8	113300962	113.301	NW_001493237.1|Bt14_WGA1745_3
TCTCTAAGAAATTTACTATAGAAATACTAGAAATCATCAGTTATATATAATTTTAGATACTATGTATTGTTAAAATATTGACACTTAAGGTAAATTCTAAGATGAGGTTTTTATGATACTATTATGCTTACTGAGAATGTTTACTTTTAAGAGTGTTATACGTGGGAACTACAGAACATGAAAAAAATACCCATATTTCATTATTATGTTTTGAACTAAGTATATGCAGTTTCAGAACTTTATTATATCA[G/C]CAAATAAAGAAGGGCTGCTCATTCCTTTTAATAACCACTGCACCGACAATTTTGAAAAGAATAGACATTTTACAAAAGCAATTATCCACTTTTATTTGTTTACATTGCACTGAAAATTTACATCATACTTTTACAAAGTTTTTT…	BCM-HGSC	ss61487119	340	BTA-60223	3339.6	------	14	52823187	8	113300917	113.301	NW_001493237.1|Bt14_WGA1745_3
ATCTTATCTCATAATCATTTATGCCTTAGACTTTAGTTCAGTGACATTCATTCAAGGACAAATTTTTGTAACTGTCTATAGAGGAAGGAAGAGTATTATTTTAATGAAAACTACCTTGGAGTTTTCTGTGCCTACATAATCCCTTGAAGTTAACCAAGATTAAATAAATTTAATAAATTCATGTTCTATTAATAATTATCACTTAATAATTATTTTAAAATCCTTCAAGTGTGCAGTGTACTTATCCTCT[A/C]TTTCACCACAGTGAACTGAGTTGTTGAAACAAGTAAAATCTGACACTGACAGATATTTTCCAGATAAACATATTGTGGTATATTCAGAACTTCCTTTCTTAATTCATTCAGCTCAAAGACACATCAGATAAAATGGATTGGCTC…	BCM-HGSC	ss61564952	341	BTA-90430	3343.8	18.2	14 & Unknown	54282640	8	113232085	113.232	NW_001493239.1|Bt14_WGA1747_3	NW_001507724.1|BtUn_WGA9051_3
CCTAATTCTTCTGTCCTTTGTGTCTCTGTCATTCACTTCACTTATACATCAACTGAACGCATAGTTGCTGTTATTGTTTGGAATAAACTATTATCTTTAGTTTAATTAAAAATAAAAGAAAAATAATTTTTTTTCTACCTTGACTAATTTCTTCTTTGGTGCTCTTCCATTCTTTATGTAGATTCAGTCTCCCCTTATGCCGTTTTCCTTCTTATTAAAAAAACATTTAACACTTCTTGCAAGTTGGATC[A/T]ACAGGCTACAAATTCCTCCAACTTTGGTTGGTCTATAAGTTTTTATTTCTCTCTCAGTTTTGAAGGATAATTTTGCAGATTTGGTTTTTTCCTCACCACTTTAGATATGTCACTCCAATCTTCTTGTTTGTGTGGTTTCTGAGG…	BCM-HGSC	ss61534991	342	BTA-34986	3363.7	------	14	54116008				NW_001493238.1|Bt14_WGA1746_3
ATTATCCACACAAAATTGTGTGCAAAACAAAACAGAACCAAGGAGTTGTTACATAAATGGACTAAAAATGGCATCTGTATATTGGCCCCTATGTTGGTTAATTTTTCATAGGAGGTTAAGATAACAAGCTCAAAAGCAACCAGCACAAAACTCAAATTGTTGAACATCTAACTACTTGAAATATAGCCCAATCAGATATACAGCATTTAGAGTCTGCCTTCTTTCCATATCACATGAAATTTCACCCAAC[A/C]TCTGTTAGTCATACAAGGACAGACCATTTAGCTATAGAAAACCATCAACTGTTACTGTCCTTCAGAGCCCTCTGATTCAGAGTTTCCCCCCCCTGCTGTTAAGTGACATCATCTGGACAGGGAAGTTCCCTCTCCCCTGGGAGT…	BCM-HGSC	ss61534984	342	BTA-34979	3363.7	------	14	54075678	8	129678681	112.396	NW_001493238.1|Bt14_WGA1746_3
TGGTGAAGCTGGGAAGATGTTAAAAACTTAGAGAATGTGGAGAAATGAAATACTATAAACAAACATGCTTTTGTTTGTTTGTTTTTACTTTTGTTTTTTTTTTTTAATACATTAACTATTTGGAATATGTAGAGAAAGCAAATCATATAGATCTCATAAATATTTGTTTTCAGACTCTGGGTAAATAGTTTCTCCATTTACAAATATTGGAAAGTAAAACTTAAAGGGATGTTTATGGCTTGTACAATGC[A/G]TGTATCAGGATATATGTAGGAAGTAGGATATGTTCAACAGCACCAGATTCTCCTGGGATATTGAGATAGATGAAGACAGAGACATGCTCATCAGATTTAAAAATAAAATTACTTTGGCAAGGAAATGTTTCCTAATCTGGAGGA…	BCM-HGSC	ss61534981	342	BTA-34975	3363.7	24.2	14	54071850	8	112393956	112.394	NW_001493238.1|Bt14_WGA1746_3
ATAAAATAAATAAGTTTTAGACCTGGAAACTGAAGCTCAGGTCAACTCAACAGATTGGCACTACCTCAAGTATACTGTCACATATGATGTTAGGTGGATGACACATTCTGAGCATGATGTAAAATTCTTGTTTGGAGGCCTCCCTGACTTTTCGCTTTCTGTTTCCTCCTTTGGCTGATTTTAATGTATATTCTTTCCTTATAACAAGTGTAACTGTTTTCAGTAATTTCTGTTTCTGGCAAATTAAAAA[A/C]AAAACAAAACATGAGGGTTCTTGGGGCAAAAAAAAAAAAAAGAACAAACAAATCTGCAGTTGATATCAGAATCCTTTTCTTTCATTTACGTCTACTTATTCTTTAACTTTGCCAAAAAGTTCTATTACATGTCATAGTACTGTA…	BCM-HGSC	ss61480632	343	BTA-34961	3374.3	28.6	14	53789620	8	112145604	112.146	NW_001493238.1|Bt14_WGA1746_3
TGGTTTCCTTGAGAAACCGCTATACTGTTTTCACAGTGGCCTCACCCGTTTATATTTCCACTGACAGTGTATGATGATTCTCTTTTCTCTACATTCTCACCAACATGTGTTACTTGTGTTCTTTTTGATGATAACTATTATAATAGACGTGAAGTGATATTTCATTGTAGTTTTAGTTTTCTTTTCCCTGATCATTTTTGAGCATCTCTTCATGTGCCCATTGGCCACATGCATTTCCCCTTTGGAAAAA[C/T]GCCTATTCAGGTCATTTGCCTATTTCTGAATAAGATTGTTTTTTGATGTTGAGATATGTATGTATTTAGGACATTAACCACTTATTGTTCATATTGTTTGTAAATATTTTCTCCCACTCAGTAAGTTGTCTTTTCATTTTGTCA…	BCM-HGSC	ss61480628	344	BTA-34955	3379.8	31.8	14	53650548	8	111939245	111.939	NW_001493238.1|Bt14_WGA1746_3
ATTTAAAAGTGTTAATTCACTGAGAACACTTTCATCCTGTCTTAATAATATTTAATGAGTGTCCCAACTCATTCAAAGACAATATTGAAAGATATTGAATGCTGTGAATGTTCATGATATCTCATAATTAGAGAGACACCTGAGCTAAGTAGAATTGTAGTAAAGAATTTCTCAGTTTTTAATAGTTCTCTATTCAGTTGATTTCCTGCAGCAATCTGTTGGTTCCATTTGTGATGAAGCATAAAGCATA[G/A]TAGTAAATTGGCCTTCAGAACTTCAGAATATTTAGAAAGAGTTTATTTGGCTTAAAAATTTCTCTTTTTCTTTATATATATATACATATATATATGTATACATGCATATATATTTATAAAAAACATCTGCTGTTTGATTATTTG…	BCM-HGSC	ss61534964	345	BTA-34948	3382.5	30.9	14	53585379	8	111832373	111.832	NW_001493238.1|Bt14_WGA1746_3
CACACTAGGCAAAATGGACTTAATTTCAAGTTTCAGGGAAAAAAAAAACCCTTAGGCAGTAAAAAATAGTCTCTAACATCAAGTTCCAGTTAGGACAGAAGAAAAATTAAGAATTAAGAGGGCATCTAAAAAGGTCAGTCAGGACAAAATATAGATTCAGAAGATGGAATAGAAGAGATTCACAAAGTAAGTCTATGAAGGACTAGTTGTTTCCTTCATGTAGAATACCTGTTGGCACATTTTGAGGTAT[C/T]GATATAACCAAAGAAATTCAAATATCTTTAGCAAACTAATTGAAAATTTTAAATATAATAATGTGTAAAGGACAAAATAATATTATTTGTGAAGCAGCAGAGTTCTGGTGGAGAAGTTTGCATTAGGTCTTAAAGGATAGAGCA…	BCM-HGSC	ss61534960	346	BTA-34943	3388.5	25.5	14	53505981	8	111736342	111.736	NW_001493238.1|Bt14_WGA1746_3
AGTATTTGCGACCCACTGGTTTATAACATGTCAGTTATAGTGGGGAAAAAAAAAAAAAACTGAGGAGATTCTGGTGAGGATGAAAGATAAGAGAGATGAGTTTTGATAATGTAAGGAGAACACAAGAAAACTATGCACATTTCCACCATAGAAGGAGAGGGCTTGCCAGGAATACTTCAGCTAAGGTGGACAAAAAGCCTGGACTTTAGCACCTGAGCAGAGGGTGTCCAAATGGAGGGAGATTTGAACA[A/C]TGAAAAGAATAAATTGAAAGGCTACCAAAAACAAATTTTAGATATATCATTATTTTCTCAGAGATGGTTGGCTCAACAGTGAACACTGTTGATCTTTGTGCCCTAGTCTGTTTTGTAAAACATGGCAATGTCCCTCTGCTTCTG…	BCM-HGSC	ss61547746	347	BTA-58540	3401.2	------	14	53124052	8	111349666	111.349	NW_001493238.1|Bt14_WGA1746_3
ATTCTACTTTATTCTGTGAGCAAGCGCTCAGTCATGTCTAACTCTTTGCGATGACCATGGACTGTGGTCTTCCAGGATCCTCTGCCCATGGAATTCTCCAGGCAAAAATACTGCAGTGGATTGCCATTTCCTTCTCCAGGGGATTTTCCCCACCCAGGGATTGAACCCAGCTCTCTTACCTCTCCTACATTGGCAGACAGATTATTCTGAATATATTACATTAAAAACAAGCACACTGCTCCCTTTGGGC[C/T]ACTAAATGGCATCATTGTGCTTCTGAAATTCACCAGATGAGTGGGTGACAAACAAACAAAGATAATAAATATATTTTTTCCTATTAAGGTTGCAAATGTTTTACAACAATGGGAGAAAAAAAGAAAAAAATATTCAGATATAAG…	BCM-HGSC	ss61535008	347	BTA-35011	3401.2	31.2	14 & 24	53083611	8	111293641	111.294	NW_001493238.1|Bt14_WGA1746_3	NW_001494258.1|Bt24_WGA2566_3
TGAGTGGGTGACAAACAAACAAAGATAATAAATATATTTTTTCCTATTAAGGTTGCAAATGTTTTACAACAATGGGAGAAAAAAAGAAAAAAATATTCAGATATAAGAAGATCCTAAGAAATTTTGCATCATGTTATGTTTTTAAATAATCTATATGCTATTATGCTATTAAGATAGTGGTTTTAACATGCTAAAATTATATCCACAAAGGGCATATATATATGCCTGGTGAAACTAAACCTTATTATCC[C/T]GTCATATTTACTGAGCCTCTTCTTGTTTCTTCTAGCCAAACTAACAATACAAAAAGGTTTGAAAATTAAAGATTAGCTTTGTGACATAGTCACCAGCTTTTGAAATATTTGGAAATCAATGAACTTTATTAATTACTGGTGTTT…	BCM-HGSC	ss61535012	348	BTA-35015	3403.1	27.5	14	53083323	8	111293353	111.293	NW_001493238.1|Bt14_WGA1746_3
CTTTTGAACTGGTTTAAGGGGGAAAGATTTCAGTCTTCTACCACTGAGAATGATGTTTGAGAGTTTAAAATAAATGTTCTTTAATCATGTTGAAGAAGTTTCCTTATATTCCTAGATTTCTTTTAATGTTTTTAATCATGAAAGAGCATTGGAGTAACTGAAATACCTTTTCTGTATCTACTGATATGATCATATGGTTGTTTTCCTTCATTGTATAAATGCAGTGTTCCAGTGATGATTGATTTTCTTA[T/C]ACTGAATGCTCCCTCACCCCTAACCTTACATTTCTTGAATAAATCTCACTGGGTCAAGTCATATAATCTTTTTAACATGATGTTGGATTTGGCTTGTTAGCATTTTGTTCAGAAATTTTATATTGTTTTCACGAAAGATTTTGG…	BCM-HGSC	ss61535020	348	BTA-35023	3403.1	------	14	53077475	8	111288001	111.288	NW_001493238.1|Bt14_WGA1746_3
CCTTTCTGTATTTTGTCTCTTGGTTACTGAAATGCACTATTCATATGTTTCAGCGTTCTCCGGGTAGAAGCTGATGTAATTTCTGGCAGACACTTTCCGAGGGTTCCAGGCTGTTGGATTCTGGCACGAGGGGCTTGGGAAGAAGTCAAGCAGATCTTTCATAATAAGGGACTGTTGAAAGGTGCTTTATACACTTCACAATGGCCATGAAGCTATCCTGTGGCACGTCCCTCTTAGCCTTGGTGTCTCA[G/A]GAGTTCTCTCATCTGCAACTGAGTCTTCTACTGAACCATTTTAATCCCAAGAGCATGCTAAAGTTCTAGTAACCCAATAATTACTGGCAGCCTGACAGCTAGTCGAGCATGGCTGCCACTGAATCACAAACCAGACATCAAAAA…	BCM-HGSC	ss61535032	349	BTA-35035	3409.1	------	14	53022816	8	111211845	111.212	NW_001493238.1|Bt14_WGA1746_3
TATTATTTTAATATGTTTGAGCCTCAGTATCACTTTAATCTAGTGTGATTTCTATTTAGTACTCTTGACTACTATGGAAATAAGGTACAGATGGTGAATTGTTAATATATATGGGATTCCTAAGGAGTTTAACTCAAATTATTTATATTTCTTAAAGCAAGAAACTGAAAATAACTACTGAACTTGAACTAGTAAATTCCTTAATATTCAATGTGCTTAGAAAACTAGGCTGGAAAGTGATCGAACTGAG[G/A]CACCACAGTCAGAATTCTTGCTCAGTCATCTGTACATTAGGATGATAATAATAGCAATGACCTCAAAAAGCTTGCTCCAGCTTAATGCCTTGAAGAGCCATTTATTCTGCCTCAAATGAACAAGATGATAATCATGATAATGAT…	BCM-HGSC	ss61535038	349	BTA-35041	3409.1	------	14	52985374	8	111174901	111.175	NW_001493238.1|Bt14_WGA1746_3
TATTAGAATTATTTCTTCATTTGATAATGCTCAATAAATAGGAAAATATCAAATATTTTTAGCATAAGTTTTAAAAAAGACTCTATGTGAAGTTAATTTTTGGCTTGTTTCATTTTTGTTGTGTTAATGACATCACCAACTGGCAACAAAGATCTTTGAAAAATATTTATTTATTGACAAAATGTAAAATAAAAGGTAAGTTTTTATACACTTGAACAGATAGGTGCTTGAATAAGACCCTGATAGAAGA[T/G]CATGTGGCTTCTTTCAATATTGTGAATATGGGCAAGCAAACATCACCTACAGTTGGAACCAAGCTGGAGAAATGATGATCTACTTTCATCGCTGATTTGAATGAGAATCTGTCCCTGGGTCATTAAGAGTCACAAAGTGAGTGG…	BCM-HGSC	ss38334432	349	BTA-12380	3409.1	------	14	52917265	8	111062333	111.062	NW_001493238.1|Bt14_WGA1746_3
AGGGTGGACAGTTCAACTCTTATAATAGAAGGAAAGGCAGATTGAATAGGCACAGATGGAGGTAGGTGGATAAATGTGGGTGCTGGCCCTTGTGGAAAAATCTCTTCTAACTGATTCTATTTTCTGAGTGAAAGTGGAATCAAAGGGAGGTGTTAGAGGTTTATATTTATCTAGAGAGAGTGAATAGCTTCAGGAATTGCAGCATGATTGCCTTGCGGCGTTAAGAACCCATTTGGGATTTAGGCATGAA[T/C]GTAAAATGAGAGCAGTCAGCACACGTTGGCTTTTTCTGTCTTCATGATCAGCTCTGCAAGGACAGCAGAAATAGGCAATGGGTTGGAATTAATTAGGGTTTGGATTTTACCAGTTGAATACTGGGAAGTAAGAGAGGGGCAATG…	BCM-HGSC	ss61506794	349	BTA-115692	3409.1	20.8	14	52898920	8	111056876	111.06	NW_001493238.1|Bt14_WGA1746_3
GGACCATAATAATGAATGGATTGTAATATTTATTCCCTTTAGGTGTGAAATTTAATTCAATTATTGATGCAGGGTTTTGAATAGCAAACAGATCTTCTAAACATTTTTTCTAGTTTCTTCAATAAAGCAATGATTGAAAGTTTGGGACAGAGAAATAAGATATAAATATGTTTCTGATTTTATTTTATTCAAACCCCTTTAGTTATTAATGCCCTTATCAGTGGAACACAACATATTTGGGGAACACACG[T/G]AAGATAGGGTGATGACTTTGGGTCTTGTTTGCTGTAACAGTAATACTTTTGGAAGCCTCAATATATGTTTGGCATGTCGACAATATTGCTAATTCCCCTCCACCCAAAGTTTATCCCATACAGAATGCTTTAAATGCCAGTTAA…	BCM-HGSC	ss61520212	349	BTA-115696	3409.1	------	14	52892658	8	111039516	111.04	NW_001493238.1|Bt14_WGA1746_3
AGTGAGATTGTTTCATATATTTATGATATAGTTACATTCTCTTCTCACAGTCTGCATTCCTTCCTGGAATCTTGTGATCTCCAGATTATTATTTTTAAAATTTTGCACACATTAGATTCAATTTTTTGTGCTATAAAATTTTGTGAGTTTCGACAAATGCTTCACATCATGTATCTATAATTAGAATACCACACAGAATAATTTCACCGTGTAAAAATCCCCTGTGCTGTACATATTTATCCTCCGCTTC[T/C]GACCAGGATCCCTAGTTTGAGTTTTTTCCTTTCCATTTCTCCATTTTGGTCAAGGACAAAAATTCTGGTTCATTTAAATAAGCTCTGAATAACAACAATCTCCTCTGTTTAGAAATGTTGACTTTAATTAAAAATCACAATAAA…	BCM-HGSC	ss61520211	349	BTA-115695	3409.1	------	14	52892202	8	111039060	111.039	NW_001493238.1|Bt14_WGA1746_3
AAACTGCTGTTTTTAATGGCCCAAGTTACTGCTTCATTGTACACATTTTGCCTGGCAAGACTGGGAGTAAGTGAATTTTGTAAAAGAGCTCACTGAGCCAAAATGGAAGTCAGAAACCACCCCAAAACTTTTAAAATGAAAAATCCTCAAGAGAAAAAATGTATCAGACCCAACCACGACTAAGGCAGGGCCTAAGACAAACACAAATCACAGACTTCCTTTTTCTTCTGCCACAAATGCCAGAAACGCC[T/C]GGCATCTGAGTGTATTGCATTTTTTTTTTCTCCTTTCTGAACAGCTCAACTTGGAAAGGTCAGCCTATCCCTTTGGGAAAAATCTTTTCTTGTAAATTGGAACGTTTGCACACAAAACTGTAGGAAATGTTTAACATTTGCTTT…	BCM-HGSC	ss61564183	350	BTA-88967	3428.4	29.4	14	62480674	8	110651477	110.651	NW_001493250.1|Bt14_WGA1758_3
AGAGAAAGGCAATAGGATTCCATTGTTAAAGTATCTTCCCAGTGAAGAGAAACATCTGAGGACAAAGCCTGATTTCTCTCAAAGTGAGATGGTATGAACAAGCCTCACAGGCATGAGACTGTTTCCTGTGATTCACCTTTGTACTCTATTCATATCTGAGGAAAAGAGCAGTTCCCAGCCTAGCCCTTTACACTATGATGGTGGTACTGGAGCAAAAATAAAAGGATTTTTGGAATATTCTGTTGCCCAT[G/T]GATTTTTACCTCTTGATTCCAATGCCCAACTTCTATTTATCTTACAAAACATCCTTTTAAGCTACAAAAACAGAACCTTAAAATACATAGGTTACCTTTCTCTGCTATTTTGCTATTTCTACTATGGCTAAATGGACTGGAAGA…	BCM-HGSC	ss38326828	351	BTA-04776	3432.4	21.9	14	57846844	8	110488715	110.489	NW_001493242.1|Bt14_WGA1750_3
CTTTCAGATGGCTCTAAAATAATTCCCAAAATCACAGAAATAATACCTAAATATGGCAGCATAAATGGAGCAACAAGGCTGACTATCAAAGGAGAAGGTACGGTTGCCTTTTATTTTTCACCAAGGTTGAGGTATTTTAAAGACTTTCACATTTAGAGATTGATTTTTTTCCTCTTCTAAATCCACTAGAGTTGCTTTTCTATTTGGCCAGAGTAGGAAAACTCTATCCTCTTTGACACCTAATGAAACC[T/C]CAGAGAGTCTCTATCAACCTGACAATCTGAATTTGTATTATAATTACTTGTTTAACTCCAGGATCTGGACTATAATGACTGAATTGAAAGGAACATCTGTAACCCAACTCTGCAGTTACCTACTTTGTTCCTCATGGGTCTAAT…	BCM-HGSC	ss61535045	351	BTA-35076	3432.4	------	14	57800877	8	110446186	110.446	NW_001493242.1|Bt14_WGA1750_3
TTTCAAAAATCAGGAACATTTTAGGTTCTTTCACATAAACGATCATTTAGCTTCAAGATAACTGTGTGTTTTCTTTTGCATTTTTAATTCAATTATTTTTGGCTTCACATTTATATACTTGAATATCTTAATCATTCTATTGGATGTTGCACTCATTTATCTGGTAATCATAGTCCGTGGGGTTGCAGAGAGTTGGACACGACTGAGTGACTTTGACATTCACATCCGATAATCAGTTGCCTAGCAGTCT[C/G]AGTTATATGAAGCCTTGTATTTAAAAGAAAATGGCTTAAAGCCATCTTTAGGATGGATTATGAAATGAAGAATAATCGCTTCCTAACAATGGTTCCCTAGCTTAGATGTTGTGAAGGGCATGTAGTGGGGGAGACCACTAGAAA…	BCM-HGSC	ss61535048	351	BTA-35080	3432.4	------	14	57744069	8	110389406	110.389	NW_001493242.1|Bt14_WGA1750_3
GTCCGTGGGGTTGCAGAGAGTTGGACACGACTGAGTGACTTTGACATTCACATCCGATAATCAGTTGCCTAGCAGTCTCAGTTATATGAAGCCTTGTATTTAAAAGAAAATGGCTTAAAGCCATCTTTAGGATGGATTATGAAATGAAGAATAATCGCTTCCTAACAATGGTTCCCTAGCTTAGATGTTGTGAAGGGCATGTAGTGGGGGAGACCACTAGAAACTTTGCTTTGAAACAACTGTTTTGAGG[G/A]AAAAGTTGCACTTTATTTTAACTTATTCATATCTTTTAATTATGTATATCACATGTAAATTATTCAGTGTTTTTAAAAAAAAGTCAAGCGATGTATTGAAGCAGTAATGGAAATTTCCCCTTGACCACCAGTCTCCTTTACCAC…	BCM-HGSC	ss61535049	351	BTA-35081	3432.4	------	14	57743897	8	110389234	110.389	NW_001493242.1|Bt14_WGA1750_3
TCTGTCTGTCTGTCTCTCTCCAACCCTTACCTCCCAGTGTCAGCCACAGTCTCAGCAAAGTTTCCTCCCTTCACTCAGGTACTCATCTGCTGAACACCTGCCAGGAGACACCCAATATCTAATAGAAAACTCTATCCGCACCAATAGAAAAACTAAGAGAATGCATTTGACTGTTGGTGTATTAAGCTGATCTCCTTAATACATAAAGACTTAACTGGTTTATACTTCTGTTAATAAAGGCAATTTTTTT[T/A]TAAATCAAAACAGGAGGGTTCAGGATGGGGAACACATGTATACCTATGGTGGATTCATTTTGATATTTGGCAAAACTAATACAATTATGTAAACTTTAAAAATAAAATAAAATTAAAAACAAACAAACAAACATCCCATGTCAA…	BCM-HGSC	ss61535052	352	BTA-35084	3440.8	24	14	57647098	8	110317803	110.318	NW_001493242.1|Bt14_WGA1750_3
GGTGGCTCAGATGGTAAAGAATCCACCTACAGCACAGGTTGTGAAGATCCCCTGGAGGAGGGCATGGCAACCCACTCTAGTGTTCTTGCCTGGAGAATCCCCACGGAAAGAGTCTATAGGGTCACAGAGAGTCAGACACAGCTAAGCAACTAAGCACAACAGAGCATAAAACCCACTGATCTTTCTACCCAGTCTACACCTCTTTGAACTTGATCTCTCACTGGCCGTCTGCAACATTGAATCTTCCAGA[T/C]CCTTTCTGATCCTGATTTGTCCTGGTTGATCTCAAACTGCCTACATTCCACCACTCCCCCCTCTCCCTGCCCTGCACCTGATTATTTTAGGATATTAATTATGGTGGAAGTAATATAATAAGCTGGAAGAAGAAAACACAGACT…	BCM-HGSC	ss61535060	353	BTA-35092	3443	21.7	14	57593454	8	110295713	110.296	NW_001493242.1|Bt14_WGA1750_3
CCCTGGAGAAGAAAATGGCAACACACGCCAGTATTCTTNNNNNNNNNNNNNNNNNNNNNNNNNNNNNNNNNNNNNNNNNNNNNNNNNNNNNNNNNNNNNNNNNNNNNNNNNNNNNNNNNNNNNNNNNNNNNNNNNNNNNNNNNNNNNNNGAAACCAACAATTCCTCATGGAGTGACTTGAATCAAATGAGAGGCATCAGACAAAATCCATGGCTTGTCTCTGCTCACCTGTACCATCAGCTACCCTTCCC[A/G]CGTCCCTGTCCTTCCCAGTGACCTCCACGCCCTCTGCAGCCTCCCGACTCCGACTCTGACGGAGCAATCTGAGTAGGCTGTGCTCGTGGAAAATGATGAACTTGGGTAGACAAGGGGCTTAAATGTGTCTCTTCTCCCCTGCCT…	BCM-HGSC	ss61480652	353	BTA-35100	3443	------	14	57493824	8	110170068	110.17	NW_001493242.1|Bt14_WGA1750_3
CATTTTATAGGTAACTCTAAGCAATAGCTTTGAGACATTGAGATTTGCTAAAACTACATAGCTTTAAAGAGTCAGAACAAGAACTCAGTAGTAGCAACTAAATATTTCTTTCCCCATCAAAATGAATTTATAACTGGTGGTAATACTATTGTACTGAGAGGTTACATCATAACATGGATTTCTAAGACCATATTAGCATGGGTGCAAGTTGGTAAAGATAATGTTTTTATTTCATGTCATTGTCCCCTGG[C/G]AAATTGAGCACGCTCTGTTTAGGGAAGTTCTTTTCCCTCTTTATTGTTGTTCAGTTGCTCAGTCACATCCAGCTCTTTGCTACTCCATGGACTGCAACATGCCAGGCTTCCCTGTCTATCACCATCTCCCAGAGCTTGCTCAAA…	BCM-HGSC	ss61535070	354	BTA-35105	3449.6	25.9	14	57444600	8	110109698	110.11	NW_001493242.1|Bt14_WGA1750_3
ATCGGTGGTCAGGAAAGAAATCCTCAAAGCAAAATTAAAGGTGTTGCAGTAACCATGAGAAAAAAGAACACATATATATGCATACATACATAAAAACCCAAAAAAACATAGGTCTCAGACTGTTTTGCTAGCTGCAGGCAGAAAATGGATTGCATTTTGAATGAATGAGTAACATTTCTCAACTTTTAGGTATAGCTGAATACTTTTTAAATTCTATATAATGTAGTGGATTGTGGTGCAGGATGGAACT[G/T]CTGTCATTGCACTTTTGAATGTACAGTCATTTCCCAAAAGCTTACAGAAAAATCCTCAAGTGCCATCAAGAGGTCTTTGCTTTGTTTCTTAAGGCCATCTCTCCATCTGGGGGGACACCACCTCTAAATCAATATTACTACCCA…	BCM-HGSC	ss61535071	355	BTA-35106	3452.8	26.8	14	57406622	8	110063521	110.064	NW_001493242.1|Bt14_WGA1750_3
CTATTGAACATTACATAAACTGTTCCACAAACACATATGTATTTGAAAACCTCTTCTCAAAGGTACAGTAGAAAAATGAAAGTGAACATAAATATGTGATGCTCTTATTGTAGTCAAGGCCAGTGGTCTTTACAGCCCCGAATTCTACCCTGCCGGGGGCACCAAGGAGCATGAAGCAAGGCTTAGCTCCTCATGCCAGTCTCCTGTGCCTGTACTGAACTTCACAGACAATCACATTTTCCACCCTTGT[C/A]CAGCTGCCAGCACACTTCTACACTCTTCTTCCCAGCATTCAGCCTTAGTTCCTCTATCTTGAGAAAACTGAGGCCATAAGTCTCCTGATTCCGTGTGTTTGTTGTTGCTACTGTTCAGTCGCTCAGTCATGTCCAACTCTCTGC…	BCM-HGSC	ss61467377	356	BTA-35113	3456	19.3	14	57289969	8	109940293	109.94	NW_001493242.1|Bt14_WGA1750_3
CATGCCTCCCTGTCCCCCCGCAAATCTGAACCATTGCCATCCTACCCCATATTTAGATTCGCACCTATGCTTTAATAAATAAGTGCTTTCAGTAAGAGTTTTGCATTCACCCATTTAAATATGCTCCTAAGTACAGCCAGTAGGATTGGCATTCAGATGACTAAATTTGAGTTCATCAGGCAGGTACATAAACGATGTATAAACGAGGCATGTTGTGAGAAACATTTTCATATCGCAGGGTGCCTGCTGT[T/C]TGTTTCTGACGGGAAGATGTAATAAAAGGTTGAATAACATCTTTGGGATTCATAAATTATGAATGCAGCCTTTGGTTGATGCCGTGGTATGTATGTTGCTTGCTGCCTTTCAATTGCCCATGACTAATGCACTTATTGCCAGTG…	BCM-HGSC	ss61570317	356	BTA-35117	3456	------	14	57288347	8	109932505	109.933	NW_001493242.1|Bt14_WGA1750_3
GCAATCCTTTTCTTAATTCCTAAACTTTATCTCCATTGTCTAAATTGTCTTGTTTAGCACTTAATCACTTCTCTCAAATGAAGAAGCTTACCTTTTTTTAATTCTAAGAAATTTTAACTCTCATACATTTAAATATTGCTTTCTTTTCATCAGGTTTCCCTAATAGCTCACACTAAGCTATTAGAGGCTGTAGCTTCTAGATCTGTTCTCCTTGTTCTTAACCTTTATTTCTTTTTACCCATCTTTTTAT[A/C]TTCTTGTATTGCATTCCAAAGTGATTCTTAGATTCAGTCTTCTGTACGCCCTACAGTGGTTAGTATGTGTTCTCTGGGGTTGGTGTGGTTTTAAGTGAATTTTATAAAAGTCCTGCAGTTTAACTTTTTATTTAAAATAAAGAT…	BCM-HGSC	ss61535076	356	BTA-35119	3456	------	14	57246696	8	109877133	109.877	NW_001493242.1|Bt14_WGA1750_3
AGGGCAGTTCCCCATCAACACCCTTTTCTAGCAAGAAACCAGAGATCATTGGAGTACCATCTGATGATCTTTCTTTTTTCTTTGGAGTGGCATCTGACAGAACAGGCGCAAGTGTCCCAGTCTCAATCAACCAGAAGCTCCAACACGGGACAGTGACTCTGTAGTGAGGGACACAAAACCAAAGTGACCATTAAGATTCATTCATAGCAGCAACAGCAGCATCAGTGATGTCCTACATGCAGCAGCAGCT[C/G]TAGACCATCCTGCTTGGTTAAAAGACCCTGGCTTCCTCCCTCTTGGCATAAAAGAACAGAAGTGCCTTCATTCATACCCAGTCTCTATGCCTGGTTCCCTATCCTCACGTTGCTTCTGTGACATCCTTGGTATCCTTGCAAATT…	BCM-HGSC	ss61535078	357	BTA-35122	3473.9	27	14	57140964	8	109772210	109.772	NW_001493242.1|Bt14_WGA1750_3
AAAGACTCTTTAACAGTATATTACTTACTGAAACAGAATGAAGTAAACTCTATTTGTCAGGCATAACCCAATAGGTAGAAATAAAGCCCAAAGAATAGCAAACATTGTGGACTCAGTTAAATGCACATATTTACCTGTCCCTTGCTACCATGATTAAGTAAGTGCTTCCAAACGGTTGACAGTTTGGTCATAACCAAATCCCACTAATCATAGGGTACTAGAGAGCTCATTTATTTGCCAGGGGAAAAAA[G/T]AATGGCATGATCTAATGAGGTTTTTCTATCAGTAATATCTATGAAACATATTATTTAGTAATACTTCAGAGAGATGCATATGTAATTTGAAGTAAATTAATATAACCAAGCAGAGTCTATTTTGGGACTCAAATCCAATTGCAG…	BCM-HGSC	ss61535083	358	BTA-35127	3480.6	17.7	14	57003839	8	109657928	109.658	NW_001493242.1|Bt14_WGA1750_3
TTCCACTGTTTCCCCATCTATTTGCCATGAAGTAATGGGACCAGGTGCCATGATGTTAGTTTTCTGAAAGTGCTGTGCACAGCACAATCAGAAGATGTCATTAGGCGATGTTGTCTTTTACGGGCTATTACATCTGGAAGCACCCTATGTACATCTGCCCCTATTGGTAATACTAATTTTTATCACTTGTGGAGATAATTTCTCTATTTTGAAATAAATATTTACCCCATTATAACAAATAAGCAGGCTA[C/T]AGGAACACATTTTAAGACCATGTAAATATCTTTCTTCTCAGCAAAATATTCTCCTGGATTTTGCCTTCACTAACTGTTCTTTCCTGGTTCAATCTTTACTGAGATATTTGCAAAATAATTTTTTTTCAACCTTTACTGCCCCCT…	BCM-HGSC	ss61494923	359	BTA-90006	3501.1	26	14	56012740	8	108728381	108.728	NW_001493242.1|Bt14_WGA1750_3
GGAGAAACACGTATCTGTGCATAAAGGTCTCTGAGTTCACAGGTTCTGCTGAACCCTTTCTCTCTTATTGGCAATTCATCTAGTCCCTACTGAAAGAGGGAGATTTTGTGGGAGAACATCAATCTTCAAACCCAACAATAATAGGATATCAATAGTAGGAATAAACATAATTATATTCCCACACGGAGCAGGTAAAAAAAAAAAAAAAAACAGAGAAACGGGATAACCATGTAGACATCAGCAACTTCAC[G/A]GTTTCTTTTTGGCAGTTTTCTATTGAAACCCTATTATATCTTGAAGAGTCTCATCAAAGTCAAGATTACTTTGGATGAATTATTACCTTCTGTGGTAGAAACAAATAAGAGAGAAGCTGCAGGAAAATATTTTCCTTCCTAAAG…	BCM-HGSC	ss61564967	360	BTA-90473	3503.3	------	14	55991213	8	108707354	108.707	NW_001493242.1|Bt14_WGA1750_3
CAAACACTTCAAACACTCAGTAGCCAATGGGACTTGAAGTATGACTTGCTGCTGCTAGTATTAGACTGTGATAAATCTAGAATTGGGTGTGGCAAGAGTGAATCCTGGATATGGATAAGCTCAGTTTAAATTATCCTCTGCTATAGCTGTGTTTGCTCAGTTCCTAAAGCTAGATTTTAGCTTTGGCTGTGACCAGTATGCCAGTTCTCCCCTTATCTTGCAGTGTCAGCTGTACACCCACCCCTTTCCT[G/T]GCACTCTTGCTTAGGATAACTCTTTCCTTTCTGAACTTTCACAACCAGTCTAATACTTACTGTGTACCTCTCAAACTGGCCTACTTCCTCCCTAAGTAGGTTCCCTCAGGTTCTGGTTAGGATCTTAAACGTAAACTAGATTAC…	BCM-HGSC	ss61535097	360	BTA-35154	3503.3	20.6	14	55725538	8	108466006	108.466	NW_001493242.1|Bt14_WGA1750_3
TTCCATCCCCAACAAGCAATGACCACCCCAAACTACTTTTCATTAGCTGAAACAAGGCTGCTCTAACTCACTAGAAAGACTAAATCTTGGAAACAAACTTAAAAATATTTTTAAAATCATGACACATTATTAATAAACACAATAAAGATACCATTAAAACTTAGCAGATGTCATATTTTGACATATTTGCTTTGAATTTGTTTTTTTTATTATGAAATAAAATGTTATCTAAAAACACCCCCTCCAAACT[C/T]GCACCAAAATTAACCATTATCCTGAAGTTGATGTGCATTTATATTACATAGATATATACCAAAATAATGTTATACTGTCAAGTATAATTTCTAGACTTACAAAAATATTACCTTATTGTGAAAGTGAAGTCGTGTCTGACTCTT…	BCM-HGSC	ss61535096	361	BTA-35153	3510.3	16.6	14	55697084	8	108440244	108.44	NW_001493242.1|Bt14_WGA1750_3
GAACAAGGTTGAGTAGAGGCCTTCCAGAGAGAATGGAAAAAGCACTGGAAGTGACAGAAGCCCTTCTTAAGGATGTTATTCCTAGGTACAGCCTTCCCTCTACTCTTTGGAGTGAAAATGGATCTTTTTCATCCTAGAAATAACAAATAGTAAGTAAAGCTTTAGGTATAAAATGGAAACTTCATTCATCATGCAGACCCCAATCTATGGGAAAGGCTGAGAGATGAACCACACCCTGAAGAAAACCAAA[T/G]TATGCCAGAAAACTCATCTAAAGTGGGCTTGCTTATTGCTCTCCTCTATATATGGTTGGCCCCTAGAAGTGGGCTAGGATTGAGCCCTGATGAAATCCTATATGGGAGACAATTCTTAGCTCCTAAGAATAAAGAAAGAGAAAC…	BCM-HGSC	ss61535095	362	BTA-35150	3520.1	19.6	14	55269422	8	108053902	108.054	NW_001493242.1|Bt14_WGA1750_3
CTTTAGTTAGGCAACATCTGGAGCTGATTTCCTAACTTTGATTAAGAGAACCAGCCTGATGAATCCCAGATGTTTAAACATGGCTGTGTTTCTTAGACTCACTAAATTATTAGAGCGAGTACATGGGAGGAAGGGAAACATTTATAGGAACTAGGTGTCAAAGTGGCCAAGGGGGTTTTGGGGTGTTGGCTTAGCTGTGTGTGTGGAGGGGGAGTCTAAATGAACATCCCCTTTAAAATTTTATGCATGT[T/G]ATTAAGACAAAGGCCCAATCTTTGATAACCTCAAAAGTATGTCTTAATAGCTTCATTCATATTTATTTCTGTGGAAATATATTTTTGAGCATCCACTGTATCTAAAGTCCTGTGGTTAGAAAGATAAATAATAAACATTCCCTC…	BCM-HGSC	ss38328658	363	BTA-06606	3525	11.5	14	55263181	8	108057407	108.057	NW_001493242.1|Bt14_WGA1750_3
TTGGATAATGGCCAAATACCAGGATTTACTCTTCCTCAAATAGTACAGCTCCCATCTGTTCACAAGAATAAGAAAAAAAATGAGATATGGAATACACCAT[G/A]GTCTCTTGGACATTCTTGCCACATCAGACTAAGAGAGGTTTGAGCTATTTTCTTGTGACTTTCTTTCTTTTTTGAACTTATGGCATTGGTAAATCACCAT	BCM-HGSC	rs29022898	364	SCAFFOLD75393_2246	3550.6	19	14	62192328	8	107301864	107.302	NW_001493247.1|Bt14_WGA1755_3
TAAGCAGCCTGAATATAGCTAAGGGGACACTAATCAAAATGACATCCTGTCATATATTGGGCTAAGGAAATGGACTTCTTCTTTAAATTAAAAAAAAAAAAAATCAAATTAGGCTCTCTTGCTGTGTTGCAAACTTTGCAAAAGAGTGTCTGCAGGTACAGAATACAACTCAGTACAAATTTACTTGATGAAAAGTATCTCACAGAAATATTTTCAACTTATATTATTCCTCATACAGAGTGGAAGTGTT[T/C]ATTGCAATTAAAGTCCAATTAAAATAATACAAATAAGTAATATATATTTTAGAGGAGGTGTACTTGGAAACAAGGTTTATAGAATGGACTTTGATATATCAATTCATTTAAGTTTTTAGATTGACATAAAAATTGACTCTGGGT…	BCM-HGSC	ss61520620	365	BTA-116472	3563.9	27.1	14	61892052	8	107027537	107.028	NW_001493247.1|Bt14_WGA1755_3
GTTTTTATACAAAAGCACAATATTATTGGAAAAAAAAGAAAAAACAACTATTGCTTGATGGAACCTTGAGCAAATCACTTTTCCTCTTTGAATCATATCTCTTTAGCTGTAAAAATGAAGTAGCAATGGCCATCTCACAGGATTTTTGTGAAGACTCATCTGTTCACATAACTACATATGTTGTCATAAATATTATATTGCAGGTGATCTTATTCTCAGTCCTGTTTGCCCTTTTGGTTATATGTCAGCA[T/C]AAATTTAGGGAAAATGAAGCCAGGCCTCCACATTGGCATCAAACAAGTGTGCAAGGAAAGATGGTCATCTGATTCCAGATGTATAGCCAAGAATTCCTTGAGTCCCACTTAGTCCCTGTGAAACCACAGTATCTGCAGAGACCT…	BCM-HGSC	ss61478975	366	BTA-28611	3570	25.1	14	61164407	8	106724154	106.726	NW_001493245.1|Bt14_WGA1753_3
CCAATACCTAATATCAAATATGTTTTTAAAGCTGAGAGAATAGAAACAGCTATGAATTGTTGAAATAGCTATGAATGTTGTCAAACAGGCCCAGTGCTTTTCACCTATTACCAAGTTATGGAAATAACACATTGGGAAAATTTTCAGCAGCATGAAAGTGTATCTCATGGCATTAGTTTGAGATTTTCTAGTGAGCTTTTTTATATTTCCCAGCTAAAGTCAGTGGAGGCCAAATTTTCCATCAAATGCC[G/A]CTTCTGGGTGGGTTGTTTTTTAAGACTGTAATGTCAGTCTCTTCTCACGGGTCAAATTTTCCTAAGACTTCTAGCTCTTTGTAAGCCTGAGTTTGGAAATCTTAAGCAATTATTTTCAGCAAAATTTGGAATCCCTAAGACAGC…	BCM-HGSC	ss61531642	366	BTA-28619	3570	------	14	61177174	8	106723953	106.708	NW_001493245.1|Bt14_WGA1753_3
CAAAGAAATTTGACATGAAAAGGATTCCACCTACCTCTCGCCCTTTGAAGAGGGCGCACTGCAGCGATGAACTGCATGTGTTGGGGTCTAGAAACTGGGAACAGGCCTCAATTGAAGGAAGGGAGGAAAAGAGGGATTTCAGTTCTGTGGCCTTAGGGAACTAAATCTGCCAACAACCTCAACAAGCAGGAAAGAGATTCTTCCCTAGAACCTCTAGAAAGGAATGCATCCTGCTGACAAATTGATTTTA[A/G]TTTGGTGATACCCCTACTGGATTTCTGATGTATGCATGCATGCTAAGTGCTCCAGTCATGTCTGACTCTTGGACTATAGCCAAAACTTTGCAACCCAGTGGACCATGGCCCGCCAGGCTCCTCTGTCCACAGGATTTTCCAGGC…	BCM-HGSC	ss61531637	366	BTA-28614	3570	------	14	61174568	8	106696318	106.707	NW_001493245.1|Bt14_WGA1753_3
ACCCTTCTAGATAATTACATGGTTCTTTTTTGTGAGATTATCAGTATACAATATGTGACACAAAATAGTTACCTACTAGTTCTCAGTCTTAGTGGCGATGATTGTATGAAAATGGAATTTTACTCATATGAATGGCTGCATGCTATTTTAGCCTTGTTCACAGTTTGAAAGGGAGCTTCAGCTGAAAATTGCAATAGATTGTTTGGCACTCCTGATGGATCAGCACGTGCCAGGAGTTGTGCCCGGTATC[C/T]AATTCCAAATTTTGAAAAAGCTATGTAGTAATACCAATATATTATCTAACTTTAGAAATGTTGTAATTTATCCCACCAGCAGTGGGACAACCAGAGCACTAGCCATGTCGTCTAGCTATGTTAAGCAGCTGAAGGGCATGTCCC…	BCM-HGSC	ss61535108	367	BTA-35181	3582.5	------	14	61441020	8	106464821	106.465	NW_001493245.1|Bt14_WGA1753_3
GTACACACAGTTGGTACATATTCTATGTCTGTTGAATGACTGTTGAATGAAGAAATGGGAGTTTTTAATTTAAATAAAAAGCATGTGGATAACTCTTTTTTTCTTTTGTATGGAAAACTGCAAAACCACTTTTATTAAAAGATGTATCACAGGAAATGAGGTTGAATTTAAAATTTTTTTTCATTCATTCGTCCATTCATTCAGCTAATATTCTTTGAGTGTTTGCTATGTGCCAGGTACTCTTGCAGCA[G/A]CTAGAGGTATAGAAGTGAACAAGACCAGGTTCTGTTCACTAAGCTTAGATTCTAGTGAGAAATCAATTTAATAAAAAAGTATATATACTAAGAAATCAATAAAGAATATAATTTCAGATAAATATCAGTAGAATGAAAATAAAA…	BCM-HGSC	ss61471416	367	BTA-104921	3582.5	19.9	14	61498397	8	106413606	106.414	NW_001493245.1|Bt14_WGA1753_3
GGTTAGTTTGTAACACAACCACCACAAACAAAGCCTGCTGAGCTGCTTCAGGGTGTGTGCTTCTATCACTTATAAGATATGGAATGTTAGAGCAGGAAGGAAACTCTGCCATCTCCTTGATGATACCCGTGTTTCAAGAGGAAGTGCAGAGAGCTTACATTCAAGCAAAGCCACAGGATTGGTTCATGACAGCGAGCCCTGCTCCACCCCATCTCTCTGACCACTAGTCTTGGAGGTTCCCAGAGCCCCA[G/A]ACACTCCCTAAAGCTCTGTAGGGATAACACAGTGCAAGGCCTTCAAAATCTCTGCAACTACTTTCAGAGATAGTACCTGCTAATTCCTCCATCATTTTTCTTTCAAGTTTTTTCCCTCTTGCCTTCTTTCATCCCTTCATTCTT…	BCM-HGSC	ss61472941	368	BTA-110841	3601.2	8.8	14	57998973	8	105864392	105.864	NW_001493243.1|Bt14_WGA1751_3
TCCCCTCATCAAGCCTCTAGGAACACAGCCCAGCCAGCAACCTGATTGGAGCTTGAGACCCTAAGAAAAATACTTAGTGAAGCTATGCTGAGACCCCTGAACAACAGAAATTGTAAAGTGGTAAATATGAACTTGAAAGCCACTAATTTTCTGATAGAGTAAATTTTAAATTAGAATAATTTTAACTTGCATCTTATTAATGCAAATCTCATTTAATGTGTTAAATGAGAAGGAAAGGAGAGCAATATAG[T/C]TACCAAAAGAAAGCATTATGACCCGACCCAGGGATTGAACCCGGTTTGGTCTGCATTGTAGGTGGATTCTTTACCAGCTGAGCCACCAGGAAAGCCCATCATACATACACTGATGATCTCCAAATCAATGTACCCCAAATCTAA…	BCM-HGSC	ss61480677	369	BTA-35202	3653.2	23.3	14	58815291	8	104984306	104.984	NW_001493243.1|Bt14_WGA1751_3
GGATTGCCATTTCCTTGTCCAGGGGATCATCTCAACCCAGGGTTCACACCCACATTTCTTAATCTTAGAGAGATGAGGGCCACAACAAAGGATTAGACACTTCTCCATTAAAAATATATAAATAGCCAATAAGCACAAGGAAAGATGATCAACATCATGAATCGGGAAATGCAAATCAAAACCACAGTGAGACCAAAGTTCACACTCACTAGGATGACTAAATCAAAAAGACAAACACAAGAACTGAAAC[G/A]TATGTCCACACAAAAACTTGCGTTACAGTATTTTTCATAATAGACAAAAAAGTGGAAATAATTCAAAAGTCCATCAACTGATGAAGGGAAAAGCAAAATATTGTATATCCACACTCAGTCATAAAATGAACAAACCACCAATGC…	BCM-HGSC	ss61532781	370	BTA-30781	3658.1	22.5	14	58924988	8	104864481	104.864	NW_001493243.1|Bt14_WGA1751_3
TACTCTTCAGTCATACTTCAAATATTATAAATGAATATCCATTCTCCTTATCAGTGGCATTTAATTAACTGAGACTCTGTACTTATTACTTACTATTTCTTGAAAGTGTCGATAAATTTATTTTTTAACAAGTTTCTTTTGAGTGCCTTTTATTCATTTGTAAAATATAGTTCTGTTTTGGTTTTTATAATATCAAGGAAAATGCTTTAGTAGTAAAATTAGAAGGAGAGGAAAGCTAAGAGGACATTAA[C/G]ATGGGGGTTATTTCTTAGCTATTGGTGGTAGTTTTGTTAGCCAGCAGCACTTTTTTTTATGCTCTTGCTGAGAAAACAATCAGTTAAAACCAAAATGACAATTCTTGAGACTTTTTAAAAATTCCAACAATAATATGTATCTTG…	BCM-HGSC	ss61508000	371	BTA-30782	3662.8	------	14	58917305	8	104901268	104.885	NW_001493243.1|Bt14_WGA1751_3
ATGTAGCTGAAAAAGAAATATAAAGAACACTTACCTTTAAATAATATAAATAAGGGACTTCCTTGCTAGTCCAGAGGCTGAGACGCCAATCTCCCAATGCAGGTGATCTGAGTTCAATCCCAGGTTGGGTTGCAGATCCCACATGCTGCAATTAAGAGTCACATGCTACAACTGAGAGGCCAGGCACAGCCCAATTGAAAAACAAAACAAAAGCCCTAAAAGTGCAAAAAGTATTTTCTTCACGACAGAA[A/C]TGCACAAATGGCTGCTAACCTGATAAAACTACAAGGAGAATGTCCTGTCTTTATTCATTTGAAAGATGCAAAGCAAGACAACAATGAGACACTTTAGATGCACTCACTTGGAAAAGCTACAATTGTAAAACAAAAATGAAAACC…	BCM-HGSC	ss61479531	371	BTA-30777	3662.8	------	14	58933270	8	104857396	104.857	NW_001493243.1|Bt14_WGA1751_3
AAGGTTCCTCCATCCATGGGATAGCTCTGGCTTATTAGTTACATTCTATCTATCTATCTATCTATCATCATCATCTGTATTCCTCTCTCCCTCCTTTTTC[A/G]TTCTCTCTATTGTGTTTTTTTTTTTCTATTGTGTGTTTTTGTCTACTTGTTTTAGCAGTTTCTGAGATGACTGCTTACGTTTTCAGTTATAATTGCTGAT	BCM-HGSC	rs29012948	371	SCAFFOLD135991_1371	3662.8	------	14	59028774	8	104717057	104.717	NW_001493243.1|Bt14_WGA1751_3
AAAGCATTTTAGTTCTCAGCATACCAATCTTACTTTAACTTGGGTCTATTGCTTTGAAAAGTAGCCCATTTCAAATTCTATGGGATTCTGTATGTTATATAAATACTGTGACAAATTTTTATTTTCAAAAGGTGTATGAATCAGAGTGGAAGATGATTTTAAGATACCTCCACTGCTAAGCATTCCCTTTAATAGGAAAAACACATGTAGTTGTTTGTAGTAAAGAAATGTAAAAAGGAAATACACTTCT[G/A]CTTTATCCAATCCTATAAGAAATCAGGTGTCCCTGTGATACCAGCTTATGCACATTGAATTTTATATGCTGGCATTATCTCTAGGCAGGTGAGAGGTAGGAGGGGTTCTGGGAGACACAACTGCAGGCACTCAGCATACTTTGT…	BCM-HGSC	ss61532780	371	BTA-30774	3662.8	17.9	14	59123466	8	104583678	104.579	NW_001493243.1|Bt14_WGA1751_3
AAATCAAAGTCCTTTATTTCAGGTAATCTCTGAAACAGAACTAAAGGACCAGGATATTTTGGTCAGATCCTTTGGTTTGTGATAAATTTGACTTAAAAAATTTTATCTGGAAAGTAAATAACATATAGCACATATGCTGCTGCTGCTAAGTCGCTTCAGTCGTGTCCGACTCTGTGCGACCCCATAGATGGCAGCCCACCAGGCTCCGCCATCCCTGGGATTCTCCAGGCAAGAACATAGAGTACTTTAA[T/C]TGAGACCTGAAAAGACTGAGCAGATGAAGAAGGGTAGGTATTGAGGCAGTGGATACAATATATGCAAAGGTATAGAAGTGAGAGGGGATAATATGAATCTGAGTTCTACAAACAGGTCAGTTTGACTGAAGCAGAGTGTATAAT…	BCM-HGSC	ss61508259	372	BTA-35162	3672.4	20.8	14	59486320	8	104384835	104.385	NW_001493244.1|Bt14_WGA1752_3
TGGGGATTTGGGGGCTGTAGATAGTGTTTTGCTAAGAAGTGTCTTTTTTAAGTATAGTGCTTAAGTAGTCTTTGTAAAAAGAAAGAAAGAAAGTGAAGTCTCTCAGTCGTGTCCGATTCTTTGCAACCCCATGGACTGTAGCCCACCAGGCTCCTCCATCCATGGAATTTCCTAGGCAAGAGTACTGGGTGGGTTGCCTTTTCCTTCTCCATGAGATCTGCCCGACCTTAAAAGAAACCTCACGGCAGGG[A/G]AGGAGCAGAGTGACAGTAAAGATTGCCCCAGGTGCCTCAGTTGCCTGCGTCTGCTTTAGAGATATGCAGATGGCTAGGGAGGTGTGGGAAGAAAGAGTTACCTGTAGAGACAGGAGCCTGTCCTCTCCTACAGATCTATTAGGA…	BCM-HGSC	ss61508258	373	BTA-35161	3679.4	22.3	14	59489245	8	104380836	104.381	NW_001493244.1|Bt14_WGA1752_3
AATGAGAAAACTCCGATCTGACTAAGTCTGTCTTTAAAACGGTGAGGATTACTTTCTGCTGTCAGGCAGAATGGGGACATGAGATGAAAATTAAGCTCAGTTATAAAAAAAGAAATGAGTGTATGACTTGTGAAAATTCATCTGCCACACGCATTCTCAGTTTGCATGTCTCGCTCTCGGCAGTCGTTCAGCTCAGAAATTTGGCACCTTGTTTCTTCATCCGTGCCTGAAAAGTAGTGACAAAGGAGTG[T/C]TTTGCTGTTTCAACTGAAGTTATTTTGAGAGAGCAGGATTTTGCTGTTACACTGCTTCAATGCCACATTGTTATACTGTGGCTCCTATCTATGACTCACAAACACCCTCCCCATCCCCGTCTACAAGTGGCTCCACAGACGGCC…	BCM-HGSC	ss61535131	373	BTA-35214	3679.4	------	14	59411569	8	104337534	104.336	NW_001493244.1|Bt14_WGA1752_3	104337534	104.338
AGTGTGTCCTGGCTTGCCCAGGGTTCTTTGGGTTTTAGCAATAGCAGTCCTGTGTCCTGGGAATCCTTTCCGTAGTCCCTGGGAAACCAGGAGGGTGGGTCGCCCTTGCGTCAGAATCACTCGGAGGACGAGTTAAGCAAGATTCCTGGGCTACCCCAGAGCTTCTAACTCAGTAGGGATGGGGGTTGAGGCCCAAGATTTTGCATTTGTAACAGGCTCCCAGGGATCTGATGCTACAGGTCTGTGGACC[A/G]TGTTGTACTAAGAGTCAGGTCAGTTTTTTCCCCAACGTTACCATAATAAAACATGTTGGGCCATATATTTAATCAGTGATAAATTCATGGCATATGCTTTGACCAAGAGTTTAGCTTTTTCTCCTCTTTTACAGCGATTCCCTG…	BCM-HGSC	ss61535132	373	BTA-35215	3679.4	------	14	59411132	8	104337213	104.336	NW_001493244.1|Bt14_WGA1752_3
CAATAATATCCTCTTAACCACATTTCCTTTTAACTCTTAGGTAGATTAATGATTCCTATTTTTATGGACACTGCCCTCCCCATTTATTCATGGATTCTGTTTGAAATGTGTAGATGACCCAAAGCTAGAAAAGATAGCTGAAGCTGCTTGCACTAAAGCCAGATGGGAAAGATCTGACTTGTAGCAGTTTCTGAGAAAAAGGACAGAGAAGTTAGGCCTAGGAGTGAGGGGAGCAGGGTAGATGCTGTAC[T/C]TGCCGTGTGGGTCACACAGTAAAGAAGAATTACATGGACAGAGGAATCTGTCCCAGATTTGATCCCAGGGTCGGGAAGATCCCCTGGAAAAGGGAATGGCTACCCACTCCAGGATTCTTGCTCAGAGACTTCCATGGGCAGAGG…	BCM-HGSC	ss61467380	373	BTA-35166	3679.4	------	14	59327372	8	104425432	104.436	NW_001493244.1|Bt14_WGA1752_3	NW_001493243.1|Bt14_WGA1751_3
GTATATACTTAAATATAGTAATAATGTGCACAACTGAATCAACTATATGGGTAAGTAGGGAAGTTCCTTGGTAGCCTAGTGGTTATGATTCCAGGCTTTCTCACTGGCGTGGCCTGGGTTCAACCCCTTGTCAGGGGAACTGATACGGCGCAAGCTGCAATGTATGGCCCAAAAATAGTTGGGGAGGGAGTAAGTGGTAAACACAATTTAGAGTTCTGAAAAGACTGAACAACAACTCTCCTTTACTTCT[G/A]TAAGACCCTCCCTCACCCTCTGCACAGATGTGAAAATACTTACATGGACAAGTTAGGAGATGGAACCCCCCTATCATCAGCTAGGTTCCCAAGGTGGCTCAGCGTTGAAGTCGAACTGTTCTCTATACAGCACTTCTCCTAGGC…	BCM-HGSC	ss61535130	374	BTA-35210	3688.4	------	14	59870595	8	103943749	103.944	NW_001493244.1|Bt14_WGA1752_3
GAGAGATGGGACCAACCTAGCAGCCTCCCTTTTCAAAGGGAAACAGGGTACATGGTGGAAGGTGGGCTTTTCTTAAAAGCAACAGAAGAGAAAGGTAAAGAGTATTTTCCTTTAGCACCGATAATAAGGTAAGAATAGGATGCTTTCCTATATACTAGCAGGGCATTTCCAAAACATACCAGAGTAACACAAGAAAGAAAGAAATGTGCAGGTAAAGAAATTATCCATTGGAAGTTTTTGATTTTTAAAA[A/C]TTTTTGGAGGTTTTTATTACAGTAGGTGACTGTGAGATGAAATCATTTAGTCATGTCCAGCTCTTTGTAACCCCCTGGACTGTACCTCTATTCATGGAATTCTCCAGGCAAGAATACTGGAGTGGGTTGCCATTCCCTTCTCCC…	BCM-HGSC	ss61535103	374	BTA-35176	3688.4	29.2	14	59924844	8	103871572	103.872	NW_001493244.1|Bt14_WGA1752_3
GGTAAAGAAATTATCCATTGGAAGTTTTTGATTTTTAAAAATTTTTGGAGGTTTTTATTACAGTAGGTGACTGTGAGATGAAATCATTTAGTCATGTCCAGCTCTTTGTAACCCCCTGGACTGTACCTCTATTCATGGAATTCTCCAGGCAAGAATACTGGAGTGGGTTGCCATTCCCTTCTCCCAGGGATCTGGGTCTCCTGCATTGCAGGCAGACTCTCTACTGTCTGAGCCAGTTAATAAAATAGAT[C/G]AGCTTCAAAAATGTTTACAAACATCAGTGATATTCCAGAGTTTTAAGACCAGGTTAAATCCACAATAACATGAAAAATAACCAGGGTGCCCTAAGGTTCAAATATCTCCTCCCAGATAAGAAGCAGAGAAGGGGGATATTCGTA…	BCM-HGSC	ss61535105	375	BTA-35178	3691.2	27.4	14	59925054	8	103871362	103.871	NW_001493244.1|Bt14_WGA1752_3
ATGGGTTTGGGTGAACTCCAGGAGTTGGTGATGGACAGGAAGGCCTGGTGTGCTGCGGTTCATGGGGTTGCAAAGAATCAGACACGACTGAGCGACTGAACTGAACTGGGCACATTATAAAGAGGTGCCCCCTTTGGGAAGCATTAGTAAAAGTCACCCTTTCCTTCCTCCTGGTCTCTGCTTTAATCTGGGTGCCCTTGTGCAGACCACAGCCGGCATAACTGAATATATGTAGCCACCCTCAGTCTCT[A/G]TTCTGTCCATTTATGCTTAGGGGCCCTGAGTCCCTAACTGCTTTCCTAGTATCATCAAGCATAGACAGGTCACAGAACAGTCCCACCAAAGGCAAGGATAGCGCTTCCTCGGCTCCTTGTATTAAAGTAGATTTTCCTTCCCCA…	BCM-HGSC	ss38331915	376	BTA-09863	3696.9	29.4	14	60024423	8	103764070	103.764	NW_001493244.1|Bt14_WGA1752_3
CAATGATAAGAAATGAGAGAATTAAAGGAGCTCATGAAAGTCTCATAGAAGAAATACGAGAAGAAAGAATTCCCACTGCCGAAGTCCATTGTGTATCACTAGACCAAGTCCAGTAGACCCCAGTCTTGACCTATGAACTCCCTTTCTGTAGAGATGAAGCATTTTAGCAAAGAAAGCAAATTTCCCTGAAGATATTAGAATGAGGGAGGCTGGAGTCTGAGACACACAGGATGAGTTAGAAAAACAAAGA[G/A]GGGTAGTACTCCTCTGTGGACAAATGGTGAAGTCTTTCAAGAGTGATTCCATCCAATTCTGAAGGTAGATTGTGTTAATAGGAATGTGGCCTGTTCTCTTCCTGAGGGTTCATTGTGGAGCTGTTCAGATTTCTCTAGTTTCAA…	BCM-HGSC	ss61480672	377	BTA-35171	3699	------	14	60134943	8	103633326	103.633	NW_001493244.1|Bt14_WGA1752_3
GAAGTATTTGATATTTTTTTTATTATTCAAGATTTTTATTGATTGTGTCTATAATCAAAGAGTAAATAAATGTTAAGAATAGTGATTATACATTGCCCTTCTTTGATGACTGTGCCATTTCTATACACTGCCCCACATCCCCTGCCCTGCTATGAAATGAATGTCCCTTCTGTCCAGCTTTTCTGCCACAATTTCTCCTCAGAGACTCTGCTCTAAATAAAAGCCTTCCTCTAGGCTTTTATCTGTCATT[T/C]TCATGGTCAAGTCATATCCATCTCGTGAGATCGCTTTTCCTCTTTTTTTTTTCCTGAGGAAAAAGGGCTCTACCTCTCTCTAACTTCTGTTTATAAACCAGAACCACATGAAGTTGTTGTTTCTGTAGATCAAAAATGGTCAGA…	BCM-HGSC	ss61534626	377	BTA-34335	3699	17.9	14	60249512	8	103512712	103.513	NW_001493244.1|Bt14_WGA1752_3
AAAAGGAAAAAATATATATTATAGTATGATATGCTGTAAGAGAAAACAATATTCACTATTGGGTTTAAGCAGAGAAAATTACTGATAGACCACAGCGTTAACAATGCTAACTCATATCAGATGTGTGGTGTGCATCTGTAGCAAAGACCATACAATATTTTGTTGTTATAGTGTGTAATTAGTATTATGCCTTAATTTAAAGAATGTGTTTTTCTCTTCCTACCTTCCCCATCATAAAGGAATGTACAAG[T/C]TGGCAAACTACCAAAACACAAAAGAAAATATGCTAATTCTGTCACCAAGAGATAATTATCAAACACTGCTGAGCTAGATGTTCTTACCTTTTCTCCCTTCTACCAACATACATCTTACATACAGTTTTGAAGCTAAGAGTGCTC…	BCM-HGSC	ss38328601	378	BTA-06549	3718.2	15.1	14	60397674	8	103343187	103.343	NW_001493244.1|Bt14_WGA1752_3
AGATCTTCTTAGCTGTATTCATCCCCCTCCTCCGACTCATACCCCAAGCACAGACTATACTTATTTTACTGTCTGGTGCCACATGCCTTTGCCAGGGGTACAACAGATGTCTGTGCGGAAGCACCGTTCACATCATGTGAATAGCATCCTCTGAAATCATGCAGTGCATCCCTCATTCTGTGGCTCTGCCTTTACATTGCATTCTGAATTGCGTTGACTAGGGTGTGGCCCTAGGAAAGAAAAGAGGCAG[T/C]GTGAAGCCTTATTATGCCATAATTTTGAATTTGGAAATAATGATCTAGGTACCTGTCAGGACTGCAGATTCTGCTTTCATGGATTATCAGACAGATGTGGTTGGAGCTGAGAGCGGGAGCACTATAGTTTCAGTAGTAAAAATA…	BCM-HGSC	ss61501116	379	BTA-34339	3741.2	21.3	14	60559645	8	103182927	103.183	NW_001493244.1|Bt14_WGA1752_3
TCCAAACACAGTCACATTCTGCAGTACTGGGGGTTAGGACTTCCACATACGAATTTTGTGGGAACACAATTCAACACATAACTTTGGTTCACCAACCCACTCCCACAATACCTTCTCAAGACACCCCTAGGCTTCTCCAGCTCGGAATAAAAGACACCGCCACCCACCAAAGTGCTATAAATAAAAACCAGGAGTCATTCCTGAGGCCCCTCCCTTCTCCAAGTCTCTCCTTATTTTATGCCACTGTTAC[C/A]TTGCATGGGCTCTCTCTTTTCTTCACCTCCATTACAAATACAGCTCTTTTCAAGCCACCACTATATCTTGGGTTACAGCAAAACCTAATGAGTCTTCCTGCTTTATCTCCTACCCCCTACAGTCCATTTGGTCAAAAGCAACCA…	BCM-HGSC	ss61501120	379	BTA-34343	3741.2	------	14	60563028	8	103171586	103.172	NW_001493244.1|Bt14_WGA1752_3
CAGCAGGACACTTCCCTCTGGTCACCAGAGTTATTTGCTCTAGGGGTGCCCGCTATGGGCTGTGTGTACCCTTCTGTAGTGGAGGGGCTGACTACTTTGGCTCACTGGTAGGCAGGGTTGGCTCCTGTCCTGGCTGTCTGTGAAGCCTAATGTGTGGCTGTGAGCCTCTGGTTGCAGAGTAGGCTTCCTCTGTAGCCCAGGGAAGCCACCACTAGGTGGCTGCCTACCTGCTGAAGGGTGTGACTGTGTT[T/C]ACACAGGACTCTTTGAGCTGACCAGGAGGCCATGGGGCTGGTTCTGGGTCAGAGCCCCGGGCAGCGCCAGGTCATTGCATGGCTATGTGACTATTATTAATAGAACACTTCTCTTTGCTTCAGGGCAACTGGCACTTTGTCCAA…	BCM-HGSC	ss61480468	380	BTA-34349	3746.8	21.6	14	60597520	8	103165296	103.165	NW_001493244.1|Bt14_WGA1752_3
CTTTGTGACCCCATGGACTGTAGCCCACCAGGCTCCTCCATCCATGGATTCTCCAGGCAAGAATAGTGAAGCAGGTTGCCAGGTCCTCCTCCAGGGATCTTCCCGACCCAGGGATTGAACCCTGGTCTCTTACGTCTTATGCATGGGCAGGAGGGTTCTTTACCACTAGTGTCACCTGGAATGGACCCCATGGATTTTGAAGTAAGACTCACTTAGAGTCATGTTGGTTGCTGCCACTTACTAGCTGTCT[C/T]ATCATAAGGCCATCATTTCAAGACTCTAAATCTCAATTTCAGCATCAGTAAAATGGGGATAATAGGTGCCTCATGGAATTGTCATGAGGATGGAATGACATCATCAAGTGGAAACTACCTTGAAAATGGCAGGCATTCTACAAC…	BCM-HGSC	ss61480475	381	BTA-34358	3752.6	19.8	14	60752849	8	103020599	103.021	NW_001493244.1|Bt14_WGA1752_3
GATTGTTGGTGGAAGGGTCAGAGACCCACCAAGGCTCAGTCTAGGAATCACCACTTTGTCTTCATCTCCCCTTTCTCTTTTCCTCAACTCCTACCTTCCCTGGTGTTAAGGTTCCCCATGATCATTCTCCCAACTCCCACTCCTCCAGCCAACCTTCTTTCTGCCACGCTTATCTCATCCCACCACTGTTCGCCTGCTGGAGGCAGTGTAGCATGGCACTTGTGAACCTGATCTTTTTGGATAGACCTCA[A/G]TTGGAATCCTAGCTCTGCTTCACCAGCAGACTATCCCTTACCCCCACTTCTCCCCAAAGCAAAAAAGAAGTTAGCTTTTTGAAACTAGAAAATGCATTTTAAACAATTACATTTCCAAAGAGAATCATGGCTTTACATTTGCAT…	BCM-HGSC	ss61490518	382	BTA-72921	3761.8	17.6	14	60955585	8	102825122	102.825	NW_001493244.1|Bt14_WGA1752_3
TCTTAGTTCCCCGACCAGGGATTGAACCTGTGTCCCCTGCATTGGAAAGCAGAACCTTAACCACTGAGCTACTAGAGAATTTTTAACAGAAAAAATTTCCAACATATGCTGAAATAGAATAACATAATAAACCCCTAAACTCAGCATGCAGCTTCAGTAATTATCAGCTCATGGTCAGTCATGTTCTCAACACATCTTCTGCTTTACCAACTTCCCCCTCCTCCACCCCTGGGGGTTATTTGCTCTTTGA[G/C]GTTTTTCCTACTTCTCCCCAGTGTCCCTCCAGATGGGGCTAGATCAGATCCAGGGTGACCCTCTGCTCTGTGGGTCTGAATGTCTGTGCTTCAAGCTGGTGCCCGTAACGGTGCAAACAGTAAGAGCTCATCAAGCATTAGTGG…	BCM-HGSC	ss61535147	383	BTA-35242	3781.1	24.2	14	65514461	8	102311606	102.312	NW_001493253.1|Bt14_WGA1761_3
CTGCAGTCACCATCTGCAGTGATTTTGGAGCCCAAGAAAATAAAGCCTGTCACTGTTTCCATTGTTTCCCCATCTATTTGCCATGAAGTGCTCAGGATACTTCTGGGCTTAAAACTCTTCACTGGCTGTCCATGGCACAAAGAATGAAATCGAACTCTCATCATGGCTCACAAAACCGTGTCTGGCCTCTTGCTACTCTTCTCTCTTGCTGTGCTCCTGCCTCACTGGTCTTTCAGTGGCTCAACCCGAC[A/C]AAGTTCTTTGCGATCTTGGAGACTTGAGATCTGCTCTACCCTCTTGTGATATTTGTAATATGATTCTATGTGCTCTGTCTACTTTCTAGTTACTCTTTGATTCCCAGCAGAAATGTTATGTTCTTAGAGAAGTCTTCCTTCCTT…	BCM-HGSC	ss61501169	384	BTA-35239	3787.5	------	14	65531314	8	102293065	102.293	NW_001493253.1|Bt14_WGA1761_3
CTCCAAGGAGTGTAAATGGTCAGCCTCTTGTTTTATGACTTACCCAAGAGCCACCCTCTGTGACTGCTCTGAGCTGGCTAAGCACAGAGTCAGGGCTGAGTCCAAGGGAAGACTGCCACGTGGTGAGTCAGCCTTACCATTTCTCAGAACAGGTGTTCTTCAGGGAGTCTCCAAGGGGCTGCACCCAACCTGCCTTTACCTGCAGGGGTGACCAGAGCCCAAAGACAGGCATGGGCTTCATTTCTGTTCA[C/G]TGTGGAGTTATCGGGGACCTGTGCTCAGAGACCCCACAAGGATTTGGATCCAGGGGTGGGGTTTGTGTTCTGGCCACTGGAATGGAGGCTGAAGTCTGAAGTCTCCTGCTTCGGTGCACGCGTGCTCAGTTGCTCAGTCATGTC…	BCM-HGSC	ss61480682	384	BTA-35238	3787.5	25	14	65682763	8	102144282	102.144	NW_001493253.1|Bt14_WGA1761_3
CACACCTATTTAATAATTATGCTCTGAAATAAAGTGAATTTGATTAAAGTGACAAACTAAATAATTTAGGACAATATTCTTATTTCCCTTTAATTACGGTACTTTTTTAACCTAAGTTTTCTACGTAATTAAAATCATTATAAATAAACAAACACACAAGTACATAAGTATCTTCGTAATTCAAGAAACAGGTTTTATTCTTATTTCATTTCTAATTCAGTTGTAGACTGGGCAACTTTGCATCAGCAGT[A/C]CCTGCACTGTTTCACAAACTAAGTAGGATAAGCATAGCCTAAGTGTCTAGCACAGGATCTGACACATAGGTGGTGCTGAATAAATGCTACAAGAAAAAGTCAAGGGCAGAGTGTAAAGGTAAATTGAGTTCAACCGTTTACAAC…	BCM-HGSC	ss61508266	385	BTA-35235	3791.4	18.5	14	65712888	8	102117036	102.117	NW_001493253.1|Bt14_WGA1761_3
AAAGGTAACACTAGTTACGACTCAAAACTTGCTCTTTTTAGGCCGTTATATTATTGAGTTTGAATTAGGTACAACCTAGTATGCATATGCTTATTTCATTTTACATTTCATCATCTTCAAAATAAAACTACCTAATTTTTGGCTTCTTGTGACTTTAGGCAGAAGAGGTATCAACCCCTTCCCCCACTGACACAAGAACATTTGGTCTAAGATCTGCTAGAAAAGGCTGACTGCATTAGTTCACATACTG[C/T]AATTTCAAATTTAACAACACAAAGAAGAGAACCATAATTTCGCATAAAGAGAAGTTCATGTTGTGAAGAATAAGGCCGGTGACCATGTTCTTCAGTAATGCTCTAAAACTTCTGTACAAAGTAACACAGTCCCTGCTCTTTCAC…	BCM-HGSC	ss61469665	385	BTA-90525	3791.4	------	14	65791163	8	102027571	102.028	NW_001493253.1|Bt14_WGA1761_3
CCCATTTTCCTTCTTTCTACCTTACTCTTTTCCCTAGGCCCTTGCAAAAATAAGCAAACAAACAAAAAGTCCAAACCAAACCACAGGGCACCTCTGTGTG[C/T]GGGGCTGAGTGAGCACCAGTAGTAATAGATTGCAAAGTCATCCTTTCCTAAAGTAAATAAGACCCACATCCGCTCAAATTAGATTCCTCTTTTCTCTGAC	BCM-HGSC	rs29024269	386	SCAFFOLD40049_15114	3803.6	20.6	14	65911036	8	101692254	101.692	NW_001493254.1|Bt14_WGA1762_3
GAGAAAGTAAATAGCAAAAAGCAGCTCTTGCAAAAAATACACAAAAACAAAACAAAAATACCAACCACAACTAATCATATGAAACAAACTTTAAACATTTCACTCTAGTTGGTCTTATGTTGGCTAAGGTTTCTGTAGCAAGGATTTCCTAGTCTCATCCTCTATCTCGCATTCATTAGTCAATGCCACATTGTTATCAAACAAGGCTATGCAGAGCCTTTCCTAAGAAGTCAGGATGAGCTGGAGGTAG[T/C]TTTAGGACAGCATCCTTGACTACAGTATGTAGTTAGTTCAAACAGACAGGTTGTTCTTCTAAAAGGATTACAGTGTGTAAAAATGCAAAAAGAAACAAAAGTACAGCCCTCACTGCTCTGCACTAAGAGATTTTGATAAACAGA…	BCM-HGSC	ss61508269	387	BTA-35266	3808.1	18.8	14	66006252	8	101601854	101.602	NW_001493254.1|Bt14_WGA1762_3
CAATCCATTCTCCTAATCTGTTGTTTTTCCTTCTCTTCTGTTCCTAAAGGCCATTGCCAGCTGTCATTCAACTTGCACTGAATCACAGTGCTCCCAGGTCTCCTTATTTCCAAAGTTTTCTTCAATTCAGCAAACCTTTATTGATGCATTGTCTCATGCCAAGCCCCACACTAGGCTGTGGGGATATGAAGAAGATTAAGGCATAGTTTCTGCTCTTGACAGGAAAGGTGTTTAGCTTCCTCCTTTGTTG[C/T]TGTGTACTTAACACTCCTTCAATCACTGGTCCACATGGATAGAGCCGGGTTTTTCAGGGGTGGGGGCTACACCAGGTGACCCTACTGTTCAAGCTGACAAAAGACATTCAGACGAACATCGATCAGGGGAAAGAGTATAGCTCC…	BCM-HGSC	ss61535155	388	BTA-35260	3815.1	18	14	66187331	8	101454591	101.455	NW_001493254.1|Bt14_WGA1762_3
TCTTATGAACAAGGAGATCTACAGGAGCCAATCAGGGCAGGCTATATAATGTGCAGGGCCCAGTGCAAACTGAAAGTCCAGGACCATCGTTCATTAATTCGAAAAATTCCAAAATAGTGACAGCAGAGCATTAAAACAAACCCTTCTTCTAAGTACAGGCCCCTGTGGGACTGCACAGGGGACAGCCACATGGGGCCGATTCATTATTCGAATGTGGAGTGTAGAACCTCTTCTCATATGGAAATGGTTG[C/T]GGCATGATTCCGAGTAGCTAAACTGCTCTCTGTAAGAATATGACGTTCAAAGGCAGAAAGCTGGACTGTTTGACTTACCACCACATCCCTGAATACAGAATAGGTGCTCACGAAATATTTTTTGGCAAAGGGGGGAAATGAGGA…	BCM-HGSC	ss38329727	389	BTA-07675	3819.9	15.9	14	66203557	8	101438111	101.438	NW_001493254.1|Bt14_WGA1762_3
GGTTGGAGAATAGATCTGGAACAGATGCTAAGGAGAATGGAAAGAGTAGTAACTAGTAACAAATGAAAATCAAGTTAAATGGTGTTGGGACCCAGGTGAGTCTGGAAACCTTGAAATTGTAGCTGTTTCAGTTGCACAGTTGGGCAACTTTCCTTACTTCCATTGCTCAAATCAACAGTGTACAAACAATGAAGGCCAGCACAAGAGGGACTCGGCAGTGTAAAAAGGGTGAGTTCACTGAGAAATGAGC[G/A]AGAAGTTTAGATGGAAAAAGAGTCCATGAGGGATTGATGGATTAGGGCAAGAAGGAAAGGCTGCAGGAACTAGGGATGAAGTTGAAGAGCAAACTTCAAATCCAATGATTATTCTGTGCGTTTTGTTTATGGGATCAAATTATA…	BCM-HGSC	ss61535152	389	BTA-35257	3819.9	------	14	66220842	8	101424951	101.425	NW_001493254.1|Bt14_WGA1762_3
CCCATTTTAGTATTCTTGCCTGGGAAATCCCATGGACAGAGGAGCCTGGTAGGGTTGCAAGAGTTGGACATGACTTAGCGACTAAGCCACCACCAAGTGCTATATCTAAGTGTTTCAAAATCCACTAATTCTCCATATAATGCAGATTTCTTTTTCTAATTAAGGCCTACGAACTTGATGACATAACAAAGTACCACCTAATTACTTATGATAAATGAAGCAATAGACTGAAGATTAATACCACCTATGA[C/T]AATGTTTGATCCTGTCCCTCACAGTTGAAATCACATATGCTATTTCATTCAGTGAATCCTTTTCTAACCCTTTCTAATTTTGTCAGAGATGTAACCCTAATTCTTGAGATTAAAATAAAATATAATTCTCTAATGAAACCATTC…	BCM-HGSC	ss61535151	389	BTA-35256	3819.9	------	14	66224622	8	101417548	101.418	NW_001493254.1|Bt14_WGA1762_3
ATTTGTATCATCTTCTCAAATATTTATAATGGCTAATATTTGTCAGGTGATTAATATGTCATACTAGTGCTAGATTCTTTACATATTTTATTTAATCCTAGTAATAATTCTGTGGACTGTAGGTTATTTGTTATTCCTATTTTACAGTGTAGTAAACTGTCTTAGTAATTTAACACAGTGTCACACAGCTAGTGTCAGAATCTGAACCTGAACCCAAACTTTGTGACTCCAAAGTCCCATGCTCTACTCT[A/C]TGAATAAAAACAAGCTATTATTACCCTATATTTGTTTTCAGAATTTTCCTTCCAAGCTACTCTTAAGTTATTCCCTCATTTTATCTCATCTTGGGTAAGATAGTTGTGTCTGAAACAAAAAAACCCCCAAATCTTATGGTGGAA…	BCM-HGSC	ss61535150	389	BTA-35254	3819.9	------	14	66264451	8	101383854	101.384	NW_001493254.1|Bt14_WGA1762_3
CATTTTTGAATTAAAATAACAGGTGTTCTGTATGTGCCAAATATTTTACTAGAAGTTAGCTGTAAATACCTGCTGCTCCAGACTCTTGACTGTAACTAAT[A/G]GATGAAGAACGTATAGTTCTCAGACGTAAACTCTGAGCCCTCTCCTGTCGAGCAGCATCACAGGTCTGATTGGGGTGCCAAATCTGCTTACAGTGGTAGC	BCM-HGSC	AAFC02097052	389	BES7_Contig136_464	3819.9	------	14	62800944	8	101356597	101.4	NW_001493251.1|Bt14_WGA1759_3
CAAGGAATTAAGACCAACATACAAGAGTCATTAAATTAATTATACAAAAAGATAAGAGAGCAGAAGATAGAGGAGAAAGAAGTAGTTAGTTAAATATAAAAACAGTTAACTATTCTACTTTATATTCTTAAAAGATGGGTTAATTGTTTGTGTTTCGATGGTACAACTGAAGACAAAGAAATATTACTAATTATCATAAGGATTAATACCTATCTATAGTCATGGTTTAATGATTTAACAGTCCCAAAAA[C/T]TGAACACTCAAGCTCAAAGGCTATTAAAAAGAAATATATAATTCAGGTATTACTCAAGTTGACAGAAATGAGTTTTTTTCCATCACAGAAAATAGTAAAAGTAAAGTAACTTTGATTTTTATTTTCTTATATTTGATTCAATTT…	BCM-HGSC	ss61535181	390	BTA-35306	3827.1	21	14	63014890	8	101151712	101.152	NW_001493251.1|Bt14_WGA1759_3
CATACTTTAAAAGGGTGAAGGGTTTCTTGGTAGAAAAGCTGATGATAAGCTTGTAGGTCAAACCAAAAGTACACACAGTTCTTCCACAACTGCAGATGGA[A/G]AAGGTACATAAATTATTACCATCATTATTAAAACTCTACAAAGCCCTAATTTCAAATACAAGTAATTGTTTAGCTCTTTGCTGTTACTATAAATCAGGTT	BCM-HGSC	AAFC02008385	391	BES3_Contig324_378	3829.5	19.7	14	63042833	8	101120582	101.121	NW_001493251.1|Bt14_WGA1759_3
CAAAGTAATGGTGGAGCCATTTTTTTCATATTCAGCCTAAAGTGTCCATTAACAGTAAACAACGATGCAGTGATCTCTTTCTTATGCCCAGTAACATGTGAGGCTTAAGTTAAAGCAGACATTTGAAACTGAAATTCCTTAGCATCTCACAACTGTAGGTATCAGGTTGTAGGCCCAAGTTTGGATGTAATAAGTAAAAATGTATTTTAGTTGGAGTATCAAATTTTTACTGAATGCTCAAGGTGTACGT[G/C]GTGACCTAGGATCTTGAGCCAAATCCATTTTTTAAAAACAAAAAATCATGGTAATATCTTTATGCTGGATCATGCTAAGTCATCAAAATGAACTATTGTTAAGGTTAGTGTTAGGGTCCTTGACTTGGCTAAGGCATCAGGGTG…	BCM-HGSC	ss61535180	392	BTA-35305	3834.2	------	14	63167733	8	100958089	100.958	NW_001493251.1|Bt14_WGA1759_3
CTTTGAACTTTGCTATAGTCATCATGTTTTGTACACACTCCTCCATGCAAGGGAATCATTTAGGCTGTCTATGGAAATTGCAGTAGGCTCATGGAGTCTTTCAGAATCGAAAGTTAATTTCCGCAAACCTAGGAGTTCCAGGAATGATGTGAATCTGGTTGCGCCTGCCAGCAGTGCTCTGACCCTGGGCCCCCAGGAGCTCCGCTCCCAGCAACACACCATGAGCAGTGTGTCCATTTCTGTGCTCCTC[G/A]GACTAAGGTTGACCCAACCAGCTTCCTTTCTTGAAAGAGTTCAATAACTGTATCCCGCATGATCACTGGGTCATCTCAAAACGTCTGGTCCTTGATGTATGGCAGGAAGAAAAAAGGGAGGCTAGAATGGATTTGTCGCCATGT…	BCM-HGSC	ss61535177	392	BTA-35302	3834.2	21.4	14	63180973	8	100954653	100.96	NW_001493251.1|Bt14_WGA1759_3
GTGTATTATCAATTCAGTCCATGCCTAGGCCCTTTTTATTATTAGAACAGCAAATAAAAAGAAGACTGAAAATTCCTGGATGAAGGAACAAAGCTAGGTGTCTGCTTGGCATGGGATGAATGTGTTCTAATTTTGACCAAATGAAGAGGTACCTGAAAGAATGTACACAGAACCACAAGAGTCTCTGATTCTCACCCTTGGATGTGACTTCAAAGTCACTGGGCTTCTTTCTTATACAATGGCTCCTCCT[T/G]CAGAAATCCTGATTGTCTTCAATATCCAGGGCATCTGGAGGTCATCTCTGCCTCCACCTGTTTTCATCTCCTGCTCCGCTGACTCCTGCAATAGCCTTCTTTCTTATTCTACGGCTACTGCTCTAGCTCAGACCCTTGTCTGCT…	BCM-HGSC	ss61501183	393	BTA-35300	3836.6	------	14	63195069	8	100933960	100.934	NW_001493251.1|Bt14_WGA1759_3
CTGAATTTCTGGAATGTCTTTATTCTCTTTAATTTATCTTTGCAAACCAGCCAGTTCTTTCCTGAGCTCATCTCGTCTTCACAGTGCATTGCCAGGTGCAGTCAGCAGCAGCCAACACACACTGCTGATGTTTTGTTTTCAAACCTCATCTTCTAGAGCTACAAATCTATTAGGTTTTATAATCTGCCTCCCAAGTAATCTTAGACAACTCAGTGTCTTGCCACTCACAACATAAATTCCCATTTTTGTA[G/A]CTTTCAATATCAATTTCTACTGCTACCGTTAAGCCAGAATTCCCTGGTGGCTCAGTGGTAAAGAATCAACCTGCAATGCAGTAGACTCAGGCGGCTCAGGTTCAACCCCTGGATTGAGAAGATCTCCTGGAAGAGGGGATGGCA…	BCM-HGSC	ss61501176	393	BTA-35293	3836.6	------	14	63199568	8	100926754	100.927	NW_001493251.1|Bt14_WGA1759_3
TAGGGAATTATACTCAGTACCCTGTAGTAACCAATTAGGGAAAAAAATATGTATATAAAGAATATATATATTAAAAGAATATATATAACTGAATCTCTGAGCTATATACTTATACAGTATTGTAAATCAATTTAAAAAATGTCTTCTAAGTGTTATTTTTAGATAATCTTAGATTCACATGCAGTTATAGGAAGTGATTCAGAGAGGTCCCCTGTATCCCTTACTCAGTTCCCGCAGTTGAAACCTCTTA[T/C]AGAACATCCTACAAACCTAGTATCACATCTAGGATGTTGGTGTTGATGCAGTGAGTGTGTAGAGCATTTCCATGGTAAGTTTCAGGAAGTATTTTTGAAAGCAATGTGAACCTATGTATGGAAAACAAACTTATTTTTAAAACT…	BCM-HGSC	ss61480689	393	BTA-35292	3836.6	16.9	14	63216728	8	100912799	100.913	NW_001493251.1|Bt14_WGA1759_3
GAGAGAAGTTTTATTTGATCACTCTAGCTCAGAATCCGGTCATGGCAACCACTGCCTACTGAATAATTTAACCAATATTCTGAGGCCTCTTTTCTTAAGCCACCCCTCGTTACTCCTCTATTCAAATTCTCCATTCTGGAACTTCACGTTCACCTTCTTGCCTCCACATCTTCACTCATGCCAGCCTCGAATTTCCTCTTTCTTAAGGGTCTATTTCCTCTACGAAGCCCTTTCCTTTATGAATCCATAA[C/T]GATTGTTCTCTCTCCTTCAGTCCTATAGGATATACTTGATCTTTTATCTGGTACTTAGCATTTGCTGTTTTCTGTTACTATTTTCTCTTAATTCTTACACTCTCTTAATTAGATTGTAGGATTCTTGATTTCAGAAGCACACCA…	BCM-HGSC	ss61535169	394	BTA-35281	3848.5	23.2	14	63423641	8	100711406	100.711	NW_001493251.1|Bt14_WGA1759_3
ATAACTTATCCATTTGTAGAAGAAGCTGGGTATCCTGGATAACAAATTTGTTGCACTCCAGGAAGCCTGGGAAGCCAGCTTTGTCTAGTGGCTACAGGGACCACTGAAGGCTGGTAGACAGGGCTGTGGGAGGCTGTTACTCGTGCTTCTGGAGTTCAGCCTGCAGTTGCTATTGCCCAGCAGAGCCAGAAGGCAGGAAAACATCTTGAAGGTGGAAAGAGTGAGGGCAGGCTGAAATCTGTTGGCACTT[C/G]TGCATCACGTTTTCTCTACTATTTAAAACAGTGTAACTTTCAGAGAATATTGTCCATTATCTATTTCTCTTCCACATTCCAACTCTCATGCAAACTTCTTTCTAAACTCTGAACTATTCTTAGCACACTATAGAACAAAAGCAC…	BCM-HGSC	ss61480685	395	BTA-35275	3851.2	3.1	14	63473753	8	100646013	100.646	NW_001493251.1|Bt14_WGA1759_3
TGTCTCTTCCCCCTGCAGAGAAGGTGAACCTGAGCCAGAACAATTTGAAGCCACATTCCCACCCCAGCAGGATTACAGTGTGCAGCCCTGAAACCATCTCCTTCCTCTCAGGACTGTAGATTTGTTGCTAATCGGTCTCCCTTGCCGTGGCTAAATTCAATTATAGCCATGTAATTGTACAGCAAATATTTGGTACCATCTGCCCAGAGAGGTCAGGGCATGTTTGGAGAAGGAAGGTATGTGAATCTCC[G/A]TGATGGGGGTAAAATAATTTCATCCAGACACTGAAAGGGGCTCTGTGAAACAGCAACATTTCTCTAATGCTGGAGAAAGTGGCCGTGAGCCAAGAGCTAAAACTGTTCTTGTTACTAGGACTAACCAGAGGGGCTTCTTTAATT…	BCM-HGSC	ss61535186	396	BTA-35321	3929.7	20.6	14	65105333	8	99004171	99.0042	NW_001493251.1|Bt14_WGA1759_3
GGTTAACTCAGGTTTGAGAATAGTTAACTTCAGGTGAAACCCGTGTCATTATGGCAACACTGTATTTTAAGAGAAACCTCCTTTTAAATTTGTATAGAGAAGGAAAAAAATACCTCTAGTTTGTTTCCTCCTGCCACTTAAGAGAGATAAAAATGTCTGACACTTGCAGCCTATTTCTTCCATTTGGAGACCCCTGGCCTTCCTGCCTGTTACCCTCACCAAGATGTGGATTCTGTGAAACACTCATATC[G/C]CAGTAGCCCAAAACAAGATGAAGGACTTAGCGGCATGGTAGGCAGGGAGATGGTATCTTCAGCTGGGGATTTACGTATCCAGATACCCCTGTTACTGTGATGGAAGGGGAGAACAGATTCCAGGGCCATCTACTAATCTGACAT…	BCM-HGSC	ss61480700	397	BTA-35326	3938.2	22.1	14	65224039	8	98868635	98.8686	NW_001493251.1|Bt14_WGA1759_3
GCACCTCTTGTGTTTCCCACATTGGCAGGAAGTTTCTTTAACACTGTGCCACCTGGGAAGGCCTGTAGAGTTGGGTGCTAATTCTGTAATGAAGGCGAGATACGGAAGATAGAGTAGGCTGCAGTCTGAGCTCTGCAAAGGGCTTGTGTAAAGCGGCAGGGAGGAAGCAAAGGGCTGGGCGAGCAAAGCTGGAGGGTGAGAAAAACACATTCAACTGAGGTCTTCTCTGTCTCGAAAGAAGTAAAGTCTA[A/G]TTTGGGATTCCTATTTTCATCATCAAACTAGAGTAGATTTAAACTAGGATGAACATTTGTCAATCTGGAGGATGTAAAACTAGCTTTGTGAGTGATTTTTGGAGGAAAGCAGTCCTTATGTGTTAGTTTCATGGGTAGGGGAGT…	BCM-HGSC	ss38332752	398	BTA-10700	3943.7	21.5	14	65256182	8	98853280	98.8533	NW_001493251.1|Bt14_WGA1759_3
GAGGAGACCCCAGCCCTGGCTTATGCCTTGGTTGCAGCCTTGAAAAGACTTTAGAGGATCTGGAAACTTGAGCTAGTGCATGGGTTTTAAGTTGCCAAGTTTGTGGTAATTTGTTACACAACAGTAGAACTAATATATCTACGATAGTGTCAAAGTTGGAAAAGATGGGCAAAAGTCAGTGTTTGCAGAGCTATGGGGGAACAGACATTCTCGTACAGTGTTGATGAGAGTAAATAGGCACACAGCTTTC[C/T]GAAGGCAGTTTGGCAACATAGACATTTTAAAAATCCAAAGCTCAAAAGGCAAATGATTTTTTGATTCAGCAGAATCCATTGCTAAGAAATTGTCCACAAGAAATAATCAGACCAATATACAAAAGTGGAATCACATAGTCATTA…	BCM-HGSC	ss61535191	398	BTA-35328	3943.7	------	14	65364911	8	98714788	98.7148	NW_001493251.1|Bt14_WGA1759_3
GCTCCATCCTTAGGGACTTTTTTCTCATGAGGATCTCAGAAACACAGAGAAATGTCAGGTTTATATCTTACACTTTGGGTTCTGATCAAGGTAACCATCATTACAGTTTTGATGAGCTGTCAGGAGAAAAGATTATCACACATGGATAAGCCAAAAAGAAGTGTGACTGTGGGGTAATGTCATCTTGCCTTCTTTCTGTTCCCCCAATATCACCTTCCTTCCTGCCATAGGACATTTGACAGACCCTTCC[T/C]TCTGGCTCACTTATCATCTCCTGGTTAGCTCCTAACCATCTGTTATGAGTTGAATTGTGTCCCCAGAATAGGTATGTTGAAGTTCTGGTCTCCAGTCCCTCAGAATGTGATCTCATTTGGCAATAGGGTCATTGCAGATGAACT…	BCM-HGSC	ss61535193	399	BTA-35330	3950.3	21.2	14	66356241	8	98598177	98.5982	NW_001493255.1|Bt14_WGA1763_3
TCTAAGTCGTGCCTGACTCCATCCATGGGATTCTCCAGGCAAGAATCCTGGAGTGTGTTGCCGTGTTCTTCTCCAGGGGATCTTTCCAACTAGGGATCGAACCCACAACTCCTGTATTGGCAGGTGGATTCCTTACTTCTGAGCCACGAGAGGAGCCCATTCTCTCCTTGACCTCTCCTTAAAATGGCTCCACAAGTAGTAATCCTTACTGAGCACTTAGCTTCCCCTGGATCCAAGTGCTTCACATAGA[C/T]TACACTCACAGCAACCCAGTGAGGTAAATTTCATTGGTTCCTGCATTTTACTGGAGAGATGAATGAGGTTTATGGAGACAAAGTAACTTTGCTATTCCTGCTGCTGTAAGTGGGGCAGCTCAGTCAGTTCAGTGGTTCAGTCCT…	BCM-HGSC	ss61480703	399	BTA-35352	3950.3	------	14	66452630	8	98474464	98.4745	NW_001493255.1|Bt14_WGA1763_3
TCAGTCGTGTCCGACTCTTTGTGACCCCACGGACTATACAGTCCATGGAATTCTCCAAGACAGAGTACTGGAGTGGGTAGCCTTTCCCTTCTCCAGGGGATCTTCCCAACCCAGGGATCAAACCCAGGTCTCCCGCATTGTAGGCAGATTCTTTACCAGCTGAGCCACCATTCCCTGAGGCTCTGGTCCATGACCAAACTAGAAAAAGACCTCACTGAAGTAAGAAGAAGTTCTTAAGGGTGGTGGAGAC[T/C]CCTGTTGGTGGGGCTTGCTGGGAAATTTCATGGGAAGTGACTGAATGACTTGAGAAAAAAAAATCTTGAGCAAAGGAGTACTGACTTTATTTTGTATCCAGGGACGTACATAATTTGCACTCTGCTGATACAAAAAAACAGTAC…	BCM-HGSC	ss61495198	400	BTA-91119	3962.4	------	14	66691559	8	98227270	98.2273	NW_001493255.1|Bt14_WGA1763_3
TAAAATGTTAAAGGTACTGGTGATGCCTTTCTTGCATTGAATCATGGGCATATGTGACCTTTTATATTGTCAGCCTTTATTATATACATTTTTGTTCTCTACAGTGTTATGTATGTATGGTATATATCTTAGTAAAATGGTAAGTAAATAAATAATTAGGCCTGAGGCGAAAGAATCCGCAGAGTGGGCCCAGTAGGTTCTGAAGGATGACTAGGAGGTGTGAAGATTCCCTGAGGTTCTGATCCATAAC[A/G]AAACAAGATGAAAGCCTCACGAGAGTGAGAAAGTGAAAGTCGCTCAGTCGTGTCCGACTCTTTGTGACCCCACGGACTATACAGTCCATGGAATTCTCCAAGACAGAGTACTGGAGTGGGTAGCCTTTCCCTTCTCCAGGGGAT…	BCM-HGSC	ss61495197	400	BTA-91118	3962.4	27.6	14	66691853	8	98226976	98.227	NW_001493255.1|Bt14_WGA1763_3
AACACGCTTCCCCCACAAATCACCAGGCTGTGTCTCTGCTGCTCCACACAGGCCAGCACCTCTCTTTCTCTCTCATGCAATCCTATCTTAAACCAAGACCTAATTTTTGGCTGATTCTTAATTCAAAGTAGGCAGGCACCAGACAGCGCATACGAAAGGAACGCTTACCCCTGAACATTGAATTTCCTGACAACTGATTTATGCTCCCGTGCCAATGGTACCTCCATTTAATTTAATTGCTTTGGTTTAC[G/T]TTCTTTTCAAAAGCACGAAGGAGGGAAGGTTATCAGTGCATAAGTGCCCCAGGGTTTGGAACTCAAAGAGCACTTTCCCCTCACTCCCTGTCTTAGGATGTTAGAAAATGCTTCCTGAGGATAAGAGGTGGGTACGGTCAACCC…	BCM-HGSC	ss61480705	401	BTA-35365	3964.6	26.9	14	66918422	8	98009674	98.0097	NW_001493255.1|Bt14_WGA1763_3
CAGACATGCATTATCTATGCCTTTTCAGACCCATCTGGCCCAACCACATCATGCACTCACAGCCCAGGGAATCATCCAGCCATCCGCTCTGGGAGAACTGGGTTCTTGCCCTTGCTTGTCTCTGTGCTGCTGGCCAGCTAGTCTCAGAGTTTCTGGCTCTTTCTTGCTGCCACTTCAGAACCTGGATGAGATACCGAACCACAGGCCCTGGTATGCAGCTCTAAGAGCATCAGAAGAACCTAGGAGTTAT[A/G]ATCCAGACATTCAGGAGGGTTAGCTCCCTGTGGGGTGAGACTTGACCAGAGGAATGCAAGGATCGGGGGCAAGTGGCCTGGTATATCCATCACCTGCTGTCCCATCAATGAGGCATAGGTTTTTCCTGCTAGAACATCCAGAGA…	BCM-HGSC	ss38328775	402	BTA-06723	3969.2	23.2	14	66957007	8	97986039	97.986	NW_001493255.1|Bt14_WGA1763_3
GAAGTCGTGTCTGACTCCAGTGACCCCATGGATGTAGCCCACCAGGCTCCTCTGTCCATGGGGTTTCCCAGGCAAGAATAGTGGAGTGGGTTGCCATTTCCTTCTCCAGGTGGTCTTCCCGACCCAGGGATCGAACCCGAGATTCCTGCATTGCAGGTGGATTCTTTACTGGCTGAGCCATCAGGGAAGCCAACACAGTGACTGGTCTGCTGTAAATACTCAGTGTTGGTGATCGCTTCCTTTACTAACA[G/A]TGATAGGAAGCACACCCTTGTCATCCTCGCCAGAGACCTAGCTCCTGGTCTGCATGCTGCCACCTTACTCACTGCAGGACTCTGGACAAGTCACTTAAACCTTCTGTACCTCAGTCTTCTCATCTATAGAACAGGAATGAGGAC…	BCM-HGSC	ss61535217	403	BTA-35368	3976.3	25.9	14	67151726	8	97841467	97.8415	NW_001493255.1|Bt14_WGA1763_3
CCTGCATTGCAGGTGGATTCTTTACTGGCTGAGCCATCAGGGAAGCCAACACAGTGACTGGTCTGCTGTAAATACTCAGTGTTGGTGATCGCTTCCTTTACTAACAGTGATAGGAAGCACACCCTTGTCATCCTCGCCAGAGACCTAGCTCCTGGTCTGCATGCTGCCACCTTACTCACTGCAGGACTCTGGACAAGTCACTTAAACCTTCTGTACCTCAGTCTTCTCATCTATAGAACAGGAATGAGGA[C/T]AGACTCCCTACATCCTTCACAGCATTGTTGAGAGTATCAAATAAAATAATGACCATAAATCACCACAAAAAATGTGATACAGAAATTTCAGAAGTTATGATTATTATAATACAAAATGTTATAGAAATGCTAATGGATATTAAT…	BCM-HGSC	ss61535219	403	BTA-35370	3976.3	------	14	67151870	8	97841323	97.8413	NW_001493255.1|Bt14_WGA1763_3
AGGAGGGCAGAAGTCTAAGGTATCTACTCAGTCTTTGTTGGCATGGGTCACAGTGGGCTACATTTTTTTCTGTAATGTTTGACTAGAACAGAGTGATTACTTTCTAAAAGTTTTATCTCTTATTAGATTCTCTCTTTCCTGATTCTTCAATTAGAGAGAACAGACTTTTGTGGTGGGGGGTGGTTCTGTTGGTTAGTTAGTTTGTTTTCTGTACTCACTGGCATTTCCAAGTCGCCAGCTCTTTCAGCTC[T/C]AAGTCTGAGATACATGACACAAAAAGAAAACCCAAGGAGCTCAGGTCCCAACGTGTGCAGCTGGCCTGCCTTCTGTCCACCTTTCAGAGTCTTATTATGTTGGACTAGGTAGGTAGGTAGGTAGATAGACAGACAAACAGATAC…	BCM-HGSC	ss61535222	404	BTA-35373	3978.6	25.9	14	67224396	8	97751113	97.7511	NW_001493255.1|Bt14_WGA1763_3
TTCAGCTCTAAGTCTGAGATACATGACACAAAAAGAAAACCCAAGGAGCTCAGGTCCCAACGTGTGCAGCTGGCCTGCCTTCTGTCCACCTTTCAGAGTCTTATTATGTTGGACTAGGTAGGTAGGTAGGTAGATAGACAGACAAACAGATACGTTTTTTAGTGGTAGTTAGTGGGATAAATAGAAAAAAGTACATCTACTCCATCTTCCCGGAAGTGGAAACTCCCAGCATGCTAATTTTTAACAACAC[G/A]CTGTGTAAAGTACAAAACTGTCACAAAGCAAACATGAGTGTCAAAGCAACCTCCCTGCCCACTTCATTTTTTTCCTGAATGTTTTCTCCTCTGTGAATCCTTTCCTGAACTATTCAAGTCAGAATGAATTGCTCCCTTCTTTTT…	BCM-HGSC	ss61535225	404	BTA-35376	3978.6	------	14	67224638	8	97750871	97.7509	NW_001493255.1|Bt14_WGA1763_3
GTGCCTATTCTTAGAGAAACTATCAATTCTAAGCCTGTGTTTATAGACAGTCATGATTCCAAGTGGTCACATCCTGACTGGACGTCCAAATACCAGAATATTTTAAGCCTTTTCACAGGAATTCTGGTTGATATATTATTCTGTCAAATTTGCCTTTCCACATGAGGCCCCTTAGAAGCCTCAGCATGCCAAAAGGTGAAAAGTCAATATTTAAAGCTGCAGTGTGCAAACAGAGCAATTTGGTGCTTTC[A/G]GTTGAAAATTATATTAAAAACCCTCACCAGCATCAACAGCCAATTTTCGGGATTAGGCATTAAGGGAAAGCACAATTTCATATAATGTCTGTTATCTGGACTTCAATGTAGAAGAAAAAAACCTGAAGACTTCAGTAAAATGCA…	BCM-HGSC	ss61501193	405	BTA-35382	3982.9	24.9	14	67319415	8	97661243	97.6612	NW_001493255.1|Bt14_WGA1763_3
CTAAGACTCCGGTTGCTCTCTGAACTTTATTCTCTAAGACTGGTTGGTCTGTTTTAGCCAACTTTTTACTGAAGCCCAGTGCCTTCAGGAAAGGACACAAACCAGAAGTGTACAGCTTGAATTTGCAAATCACCTTTTTCATATATTAATATATAATAATTTCTAGGACTCAGTGCCACCGCCAATTTCTTGTTGAATTAAATGGAGGGAAGGTGAGGATCGCAATGGGAAGTTCTGAATCCTTTTCCCT[T/C]GACACAGCTGTTTGCTAACTTTCCCGTCACTTGTGCTCAAGGAGGTAGTTTTGTTTTCCTGGTGCTAATATTTGAGCCACTCACAGCCTGGAATTTTTGCTTCCAATTTGGTTTCTTTTGCCTTTTAAATGATGAATCCCATGA…	BCM-HGSC	ss61501195	406	BTA-35384	3985.3	25	14	67323356	8	97657304	97.6573	NW_001493255.1|Bt14_WGA1763_3
ATTGTTGTTCAGTTGCTCAGTCGTGTCTGGTTCTTTGCGACCCTGTGGACTGCAGCATGCCAGGTTTCCCTAACTTCACTATCTCCCAGAGTTTGCATGCTCAGATATATAAAAATGCCTGAAAAAGGACCCCACAATCTACCTGCTGTGAGTCTTAGAAATGCAAACCTGTCTTGAGAGAGAAGGCTATGACCAGGGGAAAGGATTTATTCTCTAAGACTCCGGTTGCTCTCTGAACTTTATTCTCTAA[G/A]ACTGGTTGGTCTGTTTTAGCCAACTTTTTACTGAAGCCCAGTGCCTTCAGGAAAGGACACAAACCAGAAGTGTACAGCTTGAATTTGCAAATCACCTTTTTCATATATTAATATATAATAATTTCTAGGACTCAGTGCCACCGC…	BCM-HGSC	ss61501199	407	BTA-35388	3987.7	17.7	14	67323569	8	97657091	97.6571	NW_001493255.1|Bt14_WGA1763_3
TGCCTAATATGATGTTAGAAGAATGAATACTTGTTTGGGCTTGCATTTTTTGGTACTAGTGATCATTATTGGTCATTTGTTAATTCCTTGGTAAAAGTAATAATTTTATGACTCAAGTTGAGCAACCACTGCTTCTTGCTTTCAGCCTTAAAAAGACACCCTTACTCAGAGATCAAATATCCTTCAATATTTTTTTGGTTTAGGGTTTTAAAAATACATAACCCAATGCACAAGAATGGTATTTTGGTGA[G/T]GACCTGAGGCAAAGATCTAAATAGGTTGTGTGGGTTTTTTTTTTAAGTATCCAATTTCACAACCTCCTTCACTGGATAACCTTCACAGGATAACCAGTACCTTCTCCCAAGGACTTACCATATAATTGTTGTTCCACACACTGA…	BCM-HGSC	ss61535230	408	BTA-35392	4007.8	16.2	14	67370377	8	97610410	97.6104	NW_001493255.1|Bt14_WGA1763_3
GTTCTTTACCATTGGCACCACCTGGGAAACCCAGCTCTCTCTCTGGCTCCCATCAAATCCCTGTTTCTGAAATTCATTCACTTAGAAAAACTCAATCCATGCTGGATATCTTCCAGGTGTACTAACATGCTTTAGACCTAGATAGTCAAATGTCTCTAAGGAAATTAATGAAGAAACCCATGAGAAATCCCTAGCAGAGAGCCTGAGGGAAGGGCCAACCATCTGGATGCCTGCAAATCTCGCTGTCCTT[A/G]TGGGAGCATCCTTTTGTTAATAATTCCCCTTAAAACATCTGAAACCTGCATCTCAGATTAATGCTGAGAAAACCAGCATTTTCCTGCTCCCGATATTTCTGGGGAATCATGGAGCAGTAGGTTTCCCCAGTTCCCTCTTGTTCC…	BCM-HGSC	ss61467385	409	BTA-35398	4028.7	15.2	14	67708921	8	97256581	97.2566	NW_001493256.1|Bt14_WGA1764_3
TCACCCAAGTGCACACCCTTTTTTCTTAACCACCATCTGTCTTTTAAGTCTTTTTAACTTCATTTTCTCCCTTCATTATTTATTTTCCTTATGATTAATGGGATGAAGAACCAAAGATTTTAAACTACCAAGTTTCCCACAGCCTGTTTTTGCTGGTCACACATTTATTGTGTAGTTCAACATGTTTTCCAGCCTTTGTGTCTCCTGCACGTGAGCAGCTGGATCCAGAGGCAAATTCAATCCCACTGGT[G/A]AGACAATCAGAAGCATATAATGTCTGATTTTATCCTCTTATGATGTTAGTAGCCATTTGTGATCAGCATTATAGGTTGAAGTATGATAACATTAAATTCTAACATTTTGTTTTCATTTATTACCTGGAAATAATTTTATAAGAA…	BCM-HGSC	ss38336925	410	BTA-14873	4043.4	12.1	14	67927901	8	97034586	97.0346	NW_001493256.1|Bt14_WGA1764_3
AGTGAATAGAGAGCTTGGCATGGACGAGGGAGGAAAAAAACAAGAATGAGATAGCAAAAGCCCAGACACTTAAAGGGACTGTAAGTAGCTCTTTGGTATCTAAAATGAATTTTAAAAACAGAAGTAAATATGACAAAATAGTCATTTGTTTTCCAGAAGAGTGTAATGTAATTCCTAACCATGATGCCCAGACATTCATTAAGTTGCTTTAAATACAAATACTTTAAAGAAGGGATATTTTTTGTAAAAA[T/C]TGGAGACACAGCCTGGGTTCCTGTTTGGATTAATATTGTCAGGAGCAAAGACAACAAACACAGTAACAGGAATCCAGAGGCTGAGTTGATTATGAACATGAAAGTCTTCATGCAGAGAATATGGGAGAAAGGGTTTGGATTTCC…	BCM-HGSC	ss61535232	410	BTA-35394	4043.4	------	14	67944785	8	97033879	97.0339	NW_001493256.1|Bt14_WGA1764_3
CTGAGCTTCTTGTGATTAGAATCATGCATGTATTCTTTTGTATCTAACTCTTCTTGTTCAACATTATGTTTGTGGGATTCATTTATGCTATTGCATGTAGCAGGTAGCTTTTTTCCCCCATCTAAGCTGTATGTTACCAAGAAGAAATAAATTTTTTTCTTTCTAAAATTGCCAACCAAATTGAGTTCCCTTGTGCATCAATTTGGTTCATGATGGCTTCTTTCTCCTCATCCATCCCCAGTTCCCATTC[C/T]CTAGTTCCATGTAGATTAGTGCTGCCTGATAAGGAAGAAAAGAATTCGTATGCTTGGGTTATACCTTCACCTTCTCAGCGAAGTTGGGGATTGTAACATCTGAGATCCCTTTCAGATTGAGGTTTTCACAGGTTATCTATTTGT…	BCM-HGSC	ss61535788	411	BTA-36398	4055.9	16.8	14	68138581	8	96839453	96.8395	NW_001493256.1|Bt14_WGA1764_3
ACGCTACAACTACTGAGCCTGTGTGCTCTGGAACCTGCATGCCACAACGAAGACTGGGCACAGCTAAATCAATGCGGTTGTTTTCAAGTAGATTTCCTCTGGGCGAAAGAGCTATGTCTCCTGCCTGCTCAGCTCCTCAAAGTTGCCTACCCCACTCCATGGCCACAGAGGATGTATTTCTGATGTCCTGTAACTTTAGGAATATTTTTTGAAAACCAGCAAGATAGTCCAAATCCTTTATTTTATGCAT[G/C]GTAGGACAGAGGTCCAGTACTTGCCTAGCTGGCACCATACTATGACAATGATGTCTGGCATGAAATATGACTGGAGATGACTTATTTTTATTAAAATTTTAGGTGCTTTTTTTTTTTTCAAAAACACACTATACACTTCTTAAT…	BCM-HGSC	ss61535781	412	BTA-36391	4061.6	------	14	68139960	8	96838074	96.8381	NW_001493256.1|Bt14_WGA1764_3
CAAAGTCATATTCTTGGCTTCCCTGAAGCGTCTTGGATATGCATGCTGTCCTGGTCCTTGTCAATAGCTCATACCGTTAATCAGCTCATAAACCCAGAATTTAGTCCTTATCTGTTTGATCCTGGTCTCAATTCCACATTTCCTCTTCTGTTTCTCTACATCAGAAAGAGAGAGTTGGGTGGCAGGATCATCTCTGAGGAACTCAGAAGATTATCACTGTGGTTAGACCTTCCTTTTTCTCACATAGGGG[C/G]AATCAAACTAGGGGCTTGGCTTGGAATATCAATAAGCCAAGGGGTTAGAAGTAAGACAAAGGTTTGACCTGAATGCTCAATTATTAAAACAATGAAAATGAATGCTTCGTCATCACAGATATACTAAACACCCAAAAGCCTGTC…	BCM-HGSC	ss61535777	412	BTA-36387	4061.6	------	14	68142633	8	96836129	96.8361	NW_001493256.1|Bt14_WGA1764_3
TGTTGATGCATCAACTTGATGCGTATTGGGTTACTCCACTATATTATATATTCCATGAGATCAAAGAATCTGTTTTGCTCATCATTGCCTTACTCGTGCTAGAATAATAACCAAAGAACTCAATAGACATTTGCTGAATGACAGAATTCAGTCCCTGAACACACACTGAACAATTGGTCTCTAGGACAAACCTCCCTTTGGTGGTGGGTGTGAACATGCTGCAAACTTAGCAATGTTCATTCAAGCCTCT[A/G]TCCCTTCATATATAAGCAGTGAGAGGTACTGACCACTATGAAGTCTCCTTTCCCAGCCTGGACTCCACAGTTGTTCCCTCCACCTCCTCTTCCTAGAAAAGGATGAGATTCTGACCCACACCAAAGATGAAGTTCTTCCCAAGC…	BCM-HGSC	ss61535776	412	BTA-36386	4061.6	19.8	14	68143192	8	96835570	96.8356	NW_001493256.1|Bt14_WGA1764_3
AAATGGAATAAAACAGGTACAGAAATTAAACTTGTTAAATTTTTTGTAATCGTTGTAATAGGAAGTGACATCTCATAAACTTGTCTAGGAAGAAAATCCT[G/A]ACCTCCTGTAATAAAGTCAATATGTGCAGAGAAATGGCATGAGGGTCAAATTAAGCGTTGATCTGCCTTCCCTGGAAGAAATACCAGGCCACCTTTGGTC	BCM-HGSC	rs29023181	413	SCAFFOLD81045_4911	4069.9	20.9	14	68416911	8	96605011	96.605	NW_001493256.1|Bt14_WGA1764_3
ATTTCATTCTTAATAGTAGGGTAGGTAAATAAATTTTAGAAACGATCAACAACTCCATGCAAAAATGCCGATAAGTCTCAAAAATATAATATTGAATGAAAGAAGCAAGCCACAAAAAAGATATGCAGTATTGTTCTATATAAATAAATTTCAAAGAGAATCAAAACTAAGTTATACTGTTTAGACTGGACAGTAAAAAGCAAAGAAAACATTAAAAAAAAAACTCAGGATGATGGTTAATTCAAGAAGT[G/A]GCTCATGATTACACAGATGTCTATTCTATTATGAGTTGTTAAACTGTATTTGTATATTCATGCACTTTTCAGCATATAATTTATATTTTTTATGTAATAAAAATTTTATTATATATGATAATTGCATACAACATTGTACATACA…	BCM-HGSC	ss61570324	414	BTA-36383	4076	------	14	68345881	8	96693733	96.6937	NW_001493256.1|Bt14_WGA1764_3
AACTATATGAATACGGAGAAAATTATGCAATACAATGCAGGAGGGTCATATGAATGCATTAGTCTGCTAGGGCTGCCATGACAAAATTCCCCAAACTGAGTGGCTTAAATAACAGAAATGTATTTTCTCTGGAAGCCGGTGATCGAGGTGCCAGCAGGTTTGGCTTCTCCTGAGGCTTGTGGATTTCCACCTTCCCACCATGTCCTCATGTGGCCACTCCTCTGTGTGTGCGGCCCTGGTGTCTCTCCCC[A/G]CTTTGATAAAGACACCAGTCGTATTGGATTAGGCCCCTACCATTATGACCTTATTCGATCTTATTCTCTCTTTAAAAGCTCTAGCTCCAAATACAGTCACATTCTGAGGTACTGGGGTTTAAGTGTTCAACTATAATTTTGTTC…	BCM-HGSC	ss61478478	414	BTA-26641	4076	20.3	14	68512272	8	96536648	96.5366	NW_001493256.1|Bt14_WGA1764_3
CTCTTTTGTTACTTTCAGAAGGAAGTTATTTTTTTCAGCTTTCAAGCACGCACAGTTGATCTCTGCTGGTACCTGAAGTGCCTGCTGGGTACCAGACACTTAGTTGGGCATGACCTTAGATGAGATACAGGTCTAGTTGCACAGCCAAGTCCCCAGGTAACAGGGGCATAAAGAGTATAGCAGTTTGTTTCTCTCTCTGAAAGTCTGGCTGGCTTGTTGGCCTTGCTCTGCAGAGTCATTCGAGGGGTCA[G/A]GTGTCTTTGACCTTGCTGCTCTGCTGTCCTCAGGGTGTTGTATCCCAAGGTGGCTCCCCATCGCATCATATGCCAGCCCCAGAAAAGGAGAAAGGGGAGAAGAGGGCAAGTGCAGAACTCACACACAATTTTTTTCAAATTCCA…	BCM-HGSC	ss61498340	415	BTA-109508	4079	21.3	14	68577300	8	96476875	96.4769	NW_001493256.1|Bt14_WGA1764_3
TGAAAAAGGTCTAATGGACCATGTCAATGTCAATTTCCTGGCTCGGTACTGTGCTCTGGTTAGGTAACAGTACCACTAGGGGAAACTGTACCACTAGAGGGACTGCTCTGCACTCTTTTTACAAATTCCTATGAATCTGTAATTATTTCAAAATAAAACATTTTCTAAGTATTAATAATCTGAGAGTAAAGAATGTTATGGTGACTCTGATCCACCCACTGGAAGGTGGTCTGATTCTGGTCACTGTCAG[A/G]GTTCTAAGCACATCCCTAGAAGGAGGAAGGGCAATCCATGCAGCTTCCTAGAGTCCTAGAAATGAAGTCTCCTCTCTGGCAGCTCTTTTAACATTTCCCAGGATGCCCACACCAGAGGTACACATAACAAGCCATGGCAAACAC…	BCM-HGSC	ss61517168	416	BTA-110113	4081.3	------	14	68753373	8	96377619	96.3776	NW_001493256.1|Bt14_WGA1764_3
ACGGTGACTTGGCTTTCTAAGCTCTTTCCATACCTAAGTTTCAGCTTGTCTTGGTAATTTTATGAAATGGGGTAAATCACTGTCTAACTCTCGTATCTTTCCCTGGGTGAACTTTCATTCTCATTTTTTTGGCAATGAGCTAAAGATAAAGGCTGGGATTATAATAAAAAATGTTTAAACACTTTGACCGAATGGGACACAAAGTTAACCGAATCTTATACTAAACTGGCAAGTTAATTGAATTAATTTA[A/G]TGAGATTAATTTGTTGGTTCCCTCAGCCAACTTTTCTTGAACAGTGGATCTGTTATCATATAGATAGAGCCTACAACAGTTTCACTTGCCCTAACCCTATGCAAACCCAAGTATTAATTTGCTGTGGTTCTTTGTTAAGCAGTA…	BCM-HGSC	ss61517167	416	BTA-110112	4081.3	15.4	14	68756445	8	96374389	96.3744	NW_001493256.1|Bt14_WGA1764_3
TGTGATTCAAATTACCGCAGGAGCACGACTCTCCCTCTGAGCCCGCCCGTGTGTCTATTCGCATGTCCCCTTTTCTGTTCCTAATACATTGCTTGTTTCACTCCTTTCCATCTCTCCATCGAAATTCATTTCTACACAGCTGATGGGCCAGGGCCTTGCCACTGGCTGCTGGTCTAGTGGCTAGGATTCCGCGCTGTCTCTGCCACGGCCTGACTTCACTCTCCAGCTGGGAATCTAAATCCTGCTTCAA[G/A]CCACTGCAGGCCGAGATCAACCTGAGTTGGCAGATAGAGCCCACGATGACCCATAGGACGGCAGCTGGAATGGTGCTGGGAGGGCCCACAGGCAGGGCTTGCGTGCCTACCCCGCAGGTCTGGAGTGGCTAGCTGTCTGTGGAA…	BCM-HGSC	ss61480711	417	BTA-35415	4097.1	17.9	14	68932843	8	96270962	96.271	NW_001493257.1|Bt14_WGA1765_3
CAGTTTGCACACCATGGTTTCTAACCATTACCGCATAGAGGAAGCCCAGTTGTAATGGGGAAAAAACAGGAGGCCCGAACAGAGATTACGTTCTTTGATTTCTGAGACCCACTTATGCCTGGTGCCCTTCTGGGCCTCACAGCTGTACATGCCATTCAAGTGCCTCTTCTGTTTAAGGTGGCATAAGCTGGTTTTGTTTACTTACCCCTAACCAGGTCTCGAGGAATACACATCATCTCCTGTGTTAGAC[G/A]CTAGGTCGTCAACTAGATACAGAAACTGTATTCCAGCTCCTGGCATAAAGAATACTCAGGAACATGAAATAAATGTTAAAACCCTAAGAATCATTCCAGGTCCAATTTAAATTTCATTTACTTCCATAAAATTTTACTGAGCCC…	BCM-HGSC	ss61563877	418	BTA-88359	4109.7	8.7	14	69140076	8	96079852	96.0799	NW_001493257.1|Bt14_WGA1765_3
TGCAGTAACTACATCTACCAGTATGCAAGGGAGAAACTGATTCTATGCCAAAGAAGTGGGGTCCCAAAATATGAGATAATGAGAAAACACTTGAGTTTTGCTTTTTTTCAAATGAAGCATTTTAAAGCACGTCTGATTTTTCACATATATCTTGGGTGAGAAGGGGGTGTGGTATCCTCTGAGACTTGCTAAGATGTCCCCTGGGAAAAGTCATTGCTGTCGTTCAGGATGAAGATTGCATTTCCAGTAC[C/T]TCTTCCCTTCTTTCATAAAAAGGCAAAATATACCCCAGCAACAACTCGACTTCCTGTTTGTTTGTCAAAGGAACTCTCTGGAAAGGAGAGTGGGGTCCCCCTTTTCTTCCTGATCAAGAGAGGTGACTCTGCTCAGGAGGAAAG…	BCM-HGSC	ss61483348	419	BTA-45484	4146.6	17.6	14	69901688	8	95288253	95.2883	NW_001493257.1|Bt14_WGA1765_3
CGAATGGATGCAGAAAGGTATTAACAGATATAATCAAAGAACAAAAATCCTCAAATCAAAGACTGAATCTTCTAAAATACACATTCTGCTTAAAGAAAGTTAATATCAGTATGTTTAACTCTAGGATAAGTGAACGAACTTTAAAGATAAAATTCTTTAAGCATCCAGGCAGAAAAAAAATGACCTACAAAAGAAGGAAGTTAAACTGCCCTCAGATTTCTCTATAGGATTATTAACTGTCCAGACACAA[A/T]GGAAGAGTCTCCAAAATTTGGAAATAAAATTTGACTCAAGGGTGTTAGACCGAAGTAACCTGTCTTGAATTCAAAGTCTGAGACAAACATCTCCAGACATGAAGGAACTCAGTGTATATGACATTCACAATCCTACTTGAAAAA…	BCM-HGSC	ss38328018	420	BTA-05966	4158.7	17.6	14	70319249	8	94904482	94.9045	NW_001493257.1|Bt14_WGA1765_3
AATTGTCCCATTTATTCTCAAAATGGACCTCATCAGGTTGGTACTATTATCTCCATTGTAAGATGAGAAAACTAAGGTGTAGAGAAATTAGGACTGGAGTTTGCCCAAGGTCATATAGCTCCCAAATCTGAGTCCAGACTAGAATTAGGTGTGTTTGGATACTTTTTATCTTTCAAATATGTAAAGATAATGCCACTTCTGTTATTATGCTGCTAACTCTCTCTGATGAATAGCAGTCTTTAATAAACAT[C/T]CCTGTATGTCAGCAACAGCTACTCTGAAGGCACTTCACCTTAATGCTACTACTTAATACTACTGCTATTGTTAGCAATTACAGGGACTCAAATGATTAGGTAGCTGTAGTGGAATGTATTGTGTGTATGTGTGTTTGGTTGCTT…	BCM-HGSC	ss61472673	421	BTA-109661	4173.4	------	14	70746226	8	94480264	94.4803	NW_001493257.1|Bt14_WGA1765_3
GAACCAAATGCATACGGGTGGTGGCCCAAACCTAGAGGAAGGGGAAAAAAAAAACATATTTGGAGAAAGTATTTGACAGAGAGCTACAGAGATAAAAGCAGAGGGCCAAGGATGCATCTTGAGGCACAGCTTGGGGAAAGGTGGGCAGAGAGAGGGCTGAAACAAGCTGAGGGAAATAGCAGAGAGGCAGGAAGAACACTAAGAGGAGAAAAATTCAGAAGGTTGTGACCCAGGGGCCAACAGTTACAAA[C/T]GTTTTGAGATCAAGATTTAAGGATTAAGTAATATGAGGATTTTAAAAAGGATTTTGGATTTGGAAGTGAGAGGGTCATTAGAATTTTCTGGGACTGATTGGGGTGGAAGCCGGGTTGCAGGAGGATGGGGATTGTAAAGGTCAT…	BCM-HGSC	ss61472672	421	BTA-109660	4173.4	------	14	70771219	8	94455772	94.4558	NW_001493257.1|Bt14_WGA1765_3
AAAATGTGACCTAGCTGTTTCAAAAGCTGGAAAGTTGGACTTTTGAGAACCAAATGCATACGGGTGGTGGCCCAAACCTAGAGGAAGGGGAAAAAAAAAACATATTTGGAGAAAGTATTTGACAGAGAGCTACAGAGATAAAAGCAGAGGGCCAAGGATGCATCTTGAGGCACAGCTTGGGGAAAGGTGGGCAGAGAGAGGGCTGAAACAAGCTGAGGGAAATAGCAGAGAGGCAGGAAGAACACTAAGA[G/C]GAGAAAAATTCAGAAGGTTGTGACCCAGGGGCCAACAGTTACAAACGTTTTGAGATCAAGATTTAAGGATTAAGTAATATGAGGATTTTAAAAAGGATTTTGGATTTGGAAGTGAGAGGGTCATTAGAATTTTCTGGGACTGAT…	BCM-HGSC	ss61472671	421	BTA-109659	4173.4	------	14	70771265	8	94455726	94.4557	NW_001493257.1|Bt14_WGA1765_3
GCCATCATGGGCAGTGATGACTTTTGTCATCCTCTTGCTTTTGTGAAGGATAAGACAGGTCACAATTATGGAGGGCTCACAATATGCCAGCAATTGTGCTAACCTTTCCATGGTCATTATCTCAGTCCATCCCAACAACAACTTTAAGTTGCAGTTATTCTTATATTTACAGCTAATTTCATTGCAGCTGAAAATGTGACCTAGCTGTTTCAAAAGCTGGAAAGTTGGACTTTTGAGAACCAAATGCATA[C/T]GGGTGGTGGCCCAAACCTAGAGGAAGGGGAAAAAAAAAACATATTTGGAGAAAGTATTTGACAGAGAGCTACAGAGATAAAAGCAGAGGGCCAAGGATGCATCTTGAGGCACAGCTTGGGGAAAGGTGGGCAGAGAGAGGGCTG…	BCM-HGSC	ss61472670	421	BTA-109658	4173.4	24.1	14	70771455	8	94455536	94.4555	NW_001493257.1|Bt14_WGA1765_3
TAGGTGAGAAAACCAAGGCCCTGAAAAGTTCTGTGACTTGGCCAAGCTCACATGGTTGGGGTGGGAGAGAGGAGCAAGGTTCAAGAAGGAGGGGACATACATATACCTATGAGTGATTCAAGTTGATATATGGCAGAAACCAACACAATAAATAACTTTTTAAAAAATGAACATAAAAATAGAAAAAAAAAGATAATAAGGTACTGGCACACACACACAAAAAAAGGAAATTAATTGAGACTCAAACCCA[A/G]TTCCAGGCATTATTCTTGTTACTAGGAGAGTTCCTGAAATGGTAGCAAGGGTTAACATTTAATCCATTTGTCTGCTTTGTATACACGATTTTAAACATTTGCTTAACATCTCTTACTAACTTTATAACTCACAAAATAATTTGG…	BCM-HGSC	ss61516937	422	BTA-109650	4177.9	16.1	14	70971671	8	94268707	94.2687	NW_001493257.1|Bt14_WGA1765_3
CGCCCTGCTGGCTCCTATGAGCTGGTCTAGCAGCCAGCTCCACCTCCTGTCTTACTTTGCGCTCTCCTCCCTCCTATACTTCTTTCATCATGCCCCCTTCCACTACCAAAAAAATGCTACCTAAACACCTCTTCTTTCACTACAGATGGATCCATGGCCAACACCAGCTCCTTCAGTCCCCTGCCAAACTGTCCATCATGTCAAATTGCAGAAGTTAACGCAAACTGGGAACTTTAGCCGTCCCAATTAG[C/T]GAGTAAGGTGCTTCATAAAGCTAGGAGGTAGATTCATTTGTTATCCCTGTTTTATAAATCATGACACTGAGTCTTAGAAGAGCATATGGTTAGTAAGCCGTGGAGCTAGGATTCAACCCCAGAAGCAAGATTATCTTTGCTCTG…	BCM-HGSC	ss61516952	422	BTA-109675	4177.9	------	14	71003893	8	94244437	94.2444	NW_001493257.1|Bt14_WGA1765_3
ATTTCTGAGTGTGGCACGCATTTTGGAGAGTTTGGCTCATTTCTGTTTCCTCCTCACAATGTGCAGATCGTGGGGTCAAGTTTCAGAGTGCGCCAGCTTTGTTTATGATACCTTCCCTGAGTCAGTGGTGCGCCTTCTTCCTGTGGGTCTCAATCCAAGAGCCGTCTGCCCTCCCGAAGCTGGTCCTCACCGCCCTGCTGGCTCCTATGAGCTGGTCTAGCAGCCAGCTCCACCTCCTGTCTTACTTTGC[G/A]CTCTCCTCCCTCCTATACTTCTTTCATCATGCCCCCTTCCACTACCAAAAAAATGCTACCTAAACACCTCTTCTTTCACTACAGATGGATCCATGGCCAACACCAGCTCCTTCAGTCCCCTGCCAAACTGTCCATCATGTCAAA…	BCM-HGSC	ss61516949	422	BTA-109672	4177.9	------	14	71004083	8	94244247	94.2442	NW_001493257.1|Bt14_WGA1765_3
CAGGCACTGAATTTGTTAGCATTTTGTACTTGAACTTCCTAGCCTCCAAAATGGGAAGAAATAAATTTTTGTTGTTTAAGCCACCCAATCTGTGGTAATTTGTTATAGCAGCCTGAACAGACTAAGACAAACTTGTAGATTTTTCCAAACTCTTTCAAACTTTCTTCTCACTCTCCTGGAAAACTGATCAATTTCTTTTCAGTGCCTCCTGAGCACCTTTTTTCCTACTGCTCTTAGAGCACTGATCACA[A/T]TGGGCACACTAGGTAGTAATAACTTGCTTTTATATTTGTCATTCTCTCTGGGTTGTGGGCTCCTCGGGGCCAGGGAGCATAAAGGAGATTTACCTTTATGTCTCCAGCATCTTCACAGGGTCTACTGCGGAAGGAACACAAATA…	BCM-HGSC	ss38333031	423	BTA-10979	4190	20.7	14	74543809	8	93882210	93.8822	NW_001493260.1|Bt14_WGA1768_3
AAAAAATGATTTTTTTTTTCTTACAATGAGAACTCTTAATTTACTCTTTTAACAACATTCAAAAATAGTGTACAGCAGTGCTAACTACAGTAATCTTATTGTACATTTCATCCCTAGTACTTTTTTATCTCATATCTGGAAGTTTATACCTTTTGACCACCGTCATGATAGCTGTTTCTGAAGTGAAATGACATCATTGTGTTTAATGTAACAAAAAGGGAGAGGATTTTGCATATTTTACAATAAGAAA[C/A]GTGGCTTATTTTGCATTCAACATGAAACCAAGAACATTAATGACTTTTAAAGGCTTAGATTCACAGAGTAAAGCTATCAGATTTCTTTTCTGTCTGTGTAAGAATAGCTCAAATCCTTAGATTTTGCTGCAAAGTTTTAGTGTA…	BCM-HGSC	ss61535256	424	BTA-35457	4194.7	------	14	74705082	8	93766517	93.7665	NW_001493260.1|Bt14_WGA1768_3
TATGATATGATAGAGATGTTGGGGGCTTCCCAGATGACTCAGTTGTAAAGAATATGCCTGCCAATGCAGGAGACAAAAGAGACATGGGTTTGATCCTTGAGTCGAGAAGATCCCTGAACCAGGAAATTGCTGCCCACTCCAGCAATCTTACCTGTAAAATCCCCTGGACAGAGGAGCCTTGCAGGTTACAATATATGGGATCACAAAGAGTCAGACATGATTGAGTGACTGAGCATGATAGAGATGTCAG[C/T]GGGCACTACGATGGTGAACACATTACAATATGTAAATGTATCAAAGCAACACCTTAAACTTACATTGCACACCTTAAACCTTACATCATCTTGTGTGTCAAATATATCTCAATAAAATACACAAACAACCCCCAAAAATGGTTT…	BCM-HGSC	ss61480728	424	BTA-35454	4194.7	------	14	74732313	8	93751665	93.7517	NW_001493260.1|Bt14_WGA1768_3
AGACACCTCTCAGTTCATTAAACTATGGTGGGTTCCTGGTTAAGTCCTTTTCTGTAGCTGCCAAGTCCACTGACATGGCTTTTGCCCAGATGACTGATTCGCTCTCCATTTCTCTGCTGGGACTGTTCTTTGTGCTCTGATTACTGACTATTAGCTTCGTTTGTCCTTCCCAACCTCTCCTCTCCACAGCTCCACCCCTGCCAGTACTTGTTCAAATACACTTATAGGGGAAAAGAATATTGAAGACATT[C/T]CCACTTAGACACCTTCATATGAGGAAGAAGGAATGTTAGAAAATGTATTTAACTAACAATTGTTTAGCACCTGCTGAAACTGTAAAAAATGTTTGATAGGTAAAAAAGTAATAGAAATTCTGTTTGTAAAAGAACAATTCTCCC…	BCM-HGSC	ss61480729	424	BTA-35455	4194.7	------	14	74732748	8	93751230	93.7512	NW_001493260.1|Bt14_WGA1768_3
TTCTGCTAGAGAAGGCAAGCAAGTGTCAAATTGAAAAAATTTAAAGAGGTTCTAGATTCATGTAAGCAATGCACCCTGATTCAAAAAGATAGAAACTACTTTTTCCAATTTTACAGCTAAGGATGAAAGACATTATGAACTCAGAATCACAGACATGAGTAAGTGTTCGCAGAACTTGAATTTACTTATCATTCCGTGCTCTGGTCTCTGATTCTGATAAAAATAGGCAGCTCCTCACATCAGGGCCAGA[G/T]AGAAGAGCCAAAAAGAGATGTTTCTAGCAATGGTGAAAAGGATTGTTAATGATTAGATCTACAGTGACAAAAAAGAAAAAAAAAATGAGTGGGTAAAAGAGAGGACAAAAACAGAAGGATGTTTCTGAAAATGTTAAATTGTGT…	BCM-HGSC	ss61480722	424	BTA-35448	4194.7	------	14	74735773	8	93746232	93.7462	NW_001493260.1|Bt14_WGA1768_3
CAAGAGTTATAAAACAACACTGATGCAGGCCAATTATTTTTACTTTGAAGGCCATTAATCAAGATTGACTAAGAAAATGAAGACAGCTAAGCAAAATTTCATATGTGACTAGAGGGAGATTAAAATAAAACCAGATGGGATAGACAGAGACACTAAGCATGTTTTTTTTTTTTCCTAATTTTTGGACTCATGTAATAAATGTCTTTTACAAATTACAGAACTCTTATTTTCGTACAGTAAATCAAATCAG[T/G]CCGTAATATACAAGTGGTCTCATTGCTGAAATGTCAAAAATAGAACCTGCCCTGTTCTTGTAGAGTAATTCCTCAAATCTAAACAGGCACTGCGGACTAATGGTCTATCAGCCATCTACCTGTGTGCAGTCAGACGAGACCTGA…	BCM-HGSC	ss61535254	424	BTA-35445	4194.7	24	14	74755379	8	93729099	93.7291	NW_001493260.1|Bt14_WGA1768_3
TCTATTCATTCTATGAATTTTTGGGAGTTTGATACTGAAACTCCAACTAGAAATAATAATTTATCTATTTAAAAAAATTATAATTTAGAGTGGAGCTGTATGCATCTTGGTTCTGTATTTCCTAAATCTCCTGTAAATGTGTTATCATACTTCCATAATTTAAAAAACAATAAGAAAGTAATAGCCTTAAAGAAAAGGCAAACCAAAATTTTAAATAAAAAACTGCAATGAAAACAAAACAAGAAATGAA[G/C]AGGCTAATGTGCACAAAGTTCCTACAACTATGCCAGCACAAATTGATCAATAAATGTGAGCTCTTGTGATTCATGCAGTACATATATATATTAAGCACCACTAATTGGATAGGCATTAGGAATGTACTTAGTGAACAAAACAAA…	BCM-HGSC	ss61467392	425	BTA-35479	4199.3	23.2	14	75220288				NW_001493261.1|Bt14_WGA1769_3
GTGTTTCTGTCAATTTCAGCTGAGAAAACCGATGTTTTGAGAAGGTGATTGGAGCTACAAATTTAACAGTTTCCAGTGAAACTGCTTCTCCTCTCACATCCTACTCTGGGGTCTCAACTGTTTACAGCTCCTAAATGCTCAGTTTTGTTATTCTTCCCACTTTTCAGAGGGAAATCAAGCCCCACAAAGTTCAAATAGTTTACTCAGAACAACAGAGTGGACGGGAAAGAGCTGAGATTCCAAATTCACA[T/C]TCGTAACCACCTCACTGCACTGCTTCCTACTGTCTCCTCATGCAGAAGCTGACAAAAAGAATGCAACATACACTTATACAGCATATTAATATTACAAAACCTTCTCATACATTATCCCATTCAATTTGAGCAGAGATTAAAATA…	BCM-HGSC	ss61496838	426	BTA-97523	4201.6	------	14	75439474	8	93306515	93.3224	NW_001493262.1|Bt14_WGA1770_3
AACCTCCTTTACTTCAAAACAGGCTATAAAAAGTGACATGAAACAACCTCTAAAATTATTGGACTGAATCCTATGTCTTGTCCTCTAATTCTGATCATGAGCCTGTTGGAGGCCTGGCATTCATTTTAGGAAGGTTCTTGCAAGGAAAATATTTGGATTAACAATGTAATTCAGTGACAGTTTAGTGACAGTAGGTCTAACCTCAGCTGAGTGACAATAGAATTGAAAACGTAAACCAGGGGGATAGATG[T/C]GATGGTGACTGTTTGAGGGAGCAGCAGGGAGGCTGCAGGGGTCACTCTGATTGGCATTGTCACTTTCCTCATTCATCAAGCAAGGCCAGACTTCCCGAATCATTTACCAGATGGGGCAGCTCGTCAGTTTAAACACCTGATATG…	BCM-HGSC	ss61535266	426	BTA-35468	4201.6	------	14	75408767	8	93252252	93.2523	NW_001493261.1|Bt14_WGA1769_3
ACACCCACTCCTTCTTTGCTTCATTTTATCCTGAGTTTATTATTTCTTTGTTCTTCATGGATGTTATCCCTTCATTCATCTCCCTGAATGTATTAAACATTTATTTTTAAATATTTATCAGATTGTTCTACTACATTAACTTTTATGAACTGGATTAATATAGAATGTTTATATTTTCTTGATTACTTTTGCAGTATAGGATTTTTTCCCCCATTTATGGCTGTAGGAATTCTCAGCTATCTCTAGAATT[C/T]CTTTCTCTGGCTTTTCCTCCAGGTTCAGTTTTGTGGAACTTCTACCCTGTCCCCCAAGACTCTCATGGCAAAGCCATATCCTATATTGAAGAGTAAGTATTACATAACAGAGACATGCAGAATTGAGCAATTTCTATCACAAGG…	BCM-HGSC	ss61535271	426	BTA-35473	4201.6	------	14	75403902	8	93250052	93.2567	NW_001493261.1|Bt14_WGA1769_3
ATCCCAAGGTTACATACCACATGCCTATTTTCCTATGAGTTGTATTAGTTCTCTGATCTATTTTGAGTTAATTTTTTATATATGGTGGGATATAGGGGTTCAGTTTCATCCTTTTCCATGTGGCTATCCAGTTGTTTTAGTATTGTTTGATGAAGGCATTATTCTCTTTCCTTCATCGAATTACTCTGGCATGCTTGTCAAAAATGAATGGGCTGTAAATGTAAGAATTTATTCTGGGACTCTTAATTCC[A/G]TTCCTTGGAACTCTATGTCTATACCTATATGCTGGAATCACACATTTCGTGGGGAGCTGTCCTGGGACCACATGCACTTACTCAAAACTTGAAGCGGCTCCTAATATGCCCGCAGCTCAGGCTGTCAATAAACGGCATTCTTTG…	BCM-HGSC	ss38336767	426	BTA-14715	4201.6	17.7	14	75391577	8	93269098	93.2665	NW_001493261.1|Bt14_WGA1769_3
CCCAGGCACACAGGAGGGGCCAGGGTCCCAGAGAACTCAGGGAGATTCCTAGCGACAACTAGACGGATGATACTGCAGAAGAAAAGCAGTGAGAAATAGCTGGATGGATCCAAGACCGCTGAGAGCTCAAGTAAGATAAAAGATCGATCTGTATTTTTTGGATTAACCACAAAAAACCTTGTGCCCTATGCTGGGTTGATTTGGAGGGAATGGTGTTGGGGGAGGCCCCATTGCAGTAGGGATCAAGTAT[A/G]CATTTGAGAGGCTGATTCTATTATTGTCATCATTATTTTATTGTTTCTATCACTGAAGAAATTTTGAAATCCCTATTAAGGGAAATAAAAAATCTGATTGCTTTGCTCTACTTGCACCTCCAGATCTGTATTTTTAAATAGGAA…	BCM-HGSC	ss61535281	427	BTA-35498	4209.8	17.6	14	71858373	8	93115751	93.1158	NW_001493258.1|Bt14_WGA1766_3
GTCGCAGTGCAGCAGTTGGCTCCAATAAAGACATCCTCAAGGAAATACATAAACCATTCCTCCGTGAGTACACATTAGGTTGGTTGATGTGGGAAAGGTTTAATAATTTGCTGATTGCTTTGGGACATTAACCAGTTGCCAGACAGAACTCCTCTATTAAATTTTTTCTTTCAGTTTTAACCTGAAGAGTTTTAAAAACTCTCTGCATGTCTAATCTTACCTACCCAATGCCACTATCTCAGACGTACAA[T/C]CACTTGCAAATTTGGGGTAACGTATCGCCTTATAGAATTGTTCAAATTTTAAATGCTTTAACGTATGTGGCATACTAAGCATGGTGCCCAAGAGGTAGTCTGTTTCATTAATTTGTTACTTTTACTGTTAGTGTCATTGTTATT…	BCM-HGSC	ss61467399	428	BTA-35493	4223.5	23.1	14	71612630	8	92867348	92.8673	NW_001493258.1|Bt14_WGA1766_3
GAAGATCCCCTGGAGGAGGGCATGGCAACCCATTCCAGTATTCTTGCCTGGAGAATTCTGGAGGATCCTGGATGAAGGATCCTGGCAGCCCATGGGGTTGCAAAAAGTCGGACAAGGCTGAGCGACTAAGCCCATCACGACACAGCAGAACTCATTGGATCCTCACAAAACTACAAGATAGGTAGATCTATGATGTTGCCTCCTTTTTTCCAAACAAGAAACTAAGAAGCAGAAGCTAAGCAAATTGCTC[A/G]AGGTTACACAGTAGTGGTAAGATTGCTGGGACTGGACCCCAGAGCCCACAGACTTCATCACTTTCCGGTGATCATGTCACTGCTGCACGTTGTACAGGAGACAGCACGGGTTTTACTAACTCACCATCTGGGAATTTGCTTATT…	BCM-HGSC	ss61480732	429	BTA-35488	4230.3	23.4	14	71495651	8	92745528	92.7455	NW_001493258.1|Bt14_WGA1766_3
TTAAGTCTGAGCACCACTGAGCAACTTATTAGGGAACAATCTTTTCACAGTAGGCTAGGTGGGTAGCTGAGTATGTGAATAATAAGATCAAATCAATAAG[A/C]TTATTTTGCCTCGTAACCTCCAGAGTACTTGCACAATAAGTGAATACTAAATATGTACTTAACTGTATAGTTTTTGGAAAACAGCTTTAGACTCGCCTTT	BCM-HGSC	rs29018423	430	SCAFFOLD60962_16617	4234.7	25.8	14	71492408	8	92740671	92.7407	NW_001493258.1|Bt14_WGA1766_3
ATGAGGTTTTTAAAAAGAAAGTTAGTAGTAGGCTATAAAAATGAAAGTTAAAGAAGTAATAAAGAACTAAAATTTTTAAAAAATTAAAAAAACAATAATCATAAAAATATATCTAGGAATTCCTCTGGAGCCATTGTTGGCAGTGTGGGGTCAATTCAGTGTCAGATAGTCCCTTGTTTTTTTCTTGTGCTTGTTCTAAGTTTCAAATGCACGGTGTTCGCATTAACTGCAGGTTTTAATCTGTTGCATC[G/T]GACACTTCCCGGGCTGTTCCCCTTTCTTTTCTTTATTTAGTTTGCCCTCTTCTGATTGCAATTCTCTTCCATGTCTAATCTCTGCCCTGACATGAGTGGGCTAAAGTGGCCATTTATTCGGGCTCCCTTGCTCAGTTGTGCTAT…	BCM-HGSC	ss61535276	431	BTA-35487	4236.9	------	14	71467924	8	92718303	92.7183	NW_001493258.1|Bt14_WGA1766_3
GTTTCACAGGGTAGAGAATTCTAGGTTAATGGATTTTCTTCTCTCCCAATACATTAAATATTTCACTATTCTGAAAAGTCAGATGGAATTCTTTTCTTTGTTTCTCTATAGATAAAGCTTTTTCCTCCACTTTGGATTCTTTTAGGCTTTTTTCTTTGTCTTTAATTTTCATATTTTGTAACTGATACACTGAAGTGTAGCTTTTTGGCCGTTATCCTGCTTGCTGTTCTCTTAGTGTCCTGGCAAGAGA[T/G]GCTAAGAGTTCTGTGGTTTGGTGTCTGACATTAATTTGGAGGACATTCTCAGTCATTGTGATTTAAAATATTTCTTCTATTCCTTTCTCTCGTTCTCCTCCTTCCACTGTTCGCATCATGCATATGTGACCCCTTTTATAGTCG…	BCM-HGSC	ss61480730	431	BTA-35484	4236.9	------	14	71456155	8	92704113	92.7041	NW_001493258.1|Bt14_WGA1766_3
GCTCTTCTCTCAGAATGTTCATGGCTGGCACTTTCTTGCCATTCAGATCTTATAGCAAATATTGCTTCCTCAGAGACACCTTTGCTGACATCCTGTGTAAAGTGGCTTTGTACAGTTATCACCTCATTTTCCATATGACTTTCTTCAGAGAGTTTATTGGTTTTTAATTTTGGCTATATTTGTTAATTCACTAATTCTATCTCTTTTCTTTAGGGTAGATGACCCTTAAAAGCTGAATTTGGCCTTTTTG[C/T]TTTATGGCTATATCTCTAACATATCCAACATATAATAAAATATTGAATAAAATATTTGATAAAGAATGAGTGAGTGGATTTTCTTTGTTTCATTTTACTACTAGATACTCAGTTATCTTTTCAATATGAAGACTCCTAATTTCA…	BCM-HGSC	ss61477841	431	BTA-24001	4236.9	14.9	14	71420092	8	92701885	92.7019	NW_001493258.1|Bt14_WGA1766_3
ATATATACACACATACATACATATATACACACACCACATAACCGACCCATTTCACTACAGGGTAATTACCTGAGAGAAATAAAAATATATGTTCACACACACACACACAAAGTCCAGAAACAAATCCACACTCCACCAGACTCCCTGTGGCAGAAGTTAATGGAAAGGCAAAGTGAAAAAGTGCAGTCTTTTATATAGAGATGCTGCCAACTGCTAATTCAATCCTCAAAAACACTCTATTTAAAATCTG[C/T]AAATTGTTGGTTGATGTGTTTGATTCAAAAGTATGCCATAATTTTCCACTATTTTCTCATTTAATGTAATAATATTACAAATAAAACTGTGAATATTTTTGGTCATTTTCAATAGCATTCTCTTTTCTAGGATTGCTATAAAAA…	BCM-HGSC	ss61529051	432	BTA-23998	4265.2	29.6	14	72032931	8	92443975	92.444	NW_001493259.1|Bt14_WGA1767_3
TTCTCATTTAATTAGATTTATTCTGTATTCAGTTGGAAGGTAGAACTAAGCAATCTCTGTTATAATAAATAGACTTTGGAAGAATTTTATAAAATTTAGACTCTTAGAAAATGCGTGCTGGGCAAGAGAGTAGGGAACAAAATATTTCTTGCCACCCTTGATACATCTTTATACAAAGTGACTCAGAACATTAGTATGGGTATCTGCCTTGCTTTTCACAAGCCTGGGGCACTACAGCAAGATACTGGTC[C/T]TCAGGGATCCAGAGAGAGTTCTTGTTCTAATTCTTCATTCATGTAATAAGAATAAATCATTTTCATGAGAGGATCTTCCAATAATCAAGTTTATTTCTCAAGAGACTTATAAATATATTCTGATGCAACCAGAGAATTTATACT…	BCM-HGSC	ss61529055	433	BTA-24003	4267.2	30.5	14	72037088	8	92444938	92.4481	NW_001493259.1|Bt14_WGA1767_3
ACTTTAATCTTCTAAATGATGATAAATTTTCTCTAGTAAGTATTTAAAAAACAATGACATAAAATACCTTGATTCTTTTAAATTTAGATTAAAATATTTATCTTGCATCTTCATCAGCTTGTTTTTTATTTGTAGTGTGTTCTTGCGAGTATTATTGTTGTGGGACTAAAGGGAATGCTAATACAGTTTCGAGATTTAAAAAGATATTGGAATGTGGATAAAATTGACTGGGTAAGTAGAAGTTTGACCT[A/G]AAATTGCTCTCTTGGCTTAAACACATGTTACAAAATAAGCTTTAATAGTTTCATTTGCAGAAGATAGTTTTAGCCATTTGAGACTTACATTTTACAAACAGTTTTTACTTATTTACAAACTATAATTTTTTTCAAAGTCTTAAG…	BCM-HGSC	ss61529063	433	BTA-24011	4267.2	------	14	72036445	8	92444938	92.4449	NW_001493259.1|Bt14_WGA1767_3
CATGATATGGACCTAACAGAAGCAGAAGATAGTAAGAAGAGGTGGCAAGAATACACAGAAAAACTACATTAAAAAGATCTTAATGACCCAGATCAAATCAGAGGCCTGGTCAAAACCAGGGGTTGGAGCCCAAATAGCAGACAACCGGTTATCAAAAGTCACTTGAACTTGAGAGAGGAACATGTTTCCAGTTTCAACATATCATCCTAATAATTCTCCATTGTTTCTGGTCTCTTTCTGAAGCTATGCT[G/A]AAATCTGTGACTACTCAGGAACTCACATCCTATTGGAATTTTACAAGGAAATCAGTGTCTTGTTAAAGTTGAGTGCAACCAGGCTTCATTTTATTTACTTTTGTATTGTAGAGAAAGAGAAGTATCTTTCCTTCTACGTTGAGG…	BCM-HGSC	ss61517338	434	BTA-110397	4269.1	------	14	72083974	8	92401561	92.4016	NW_001493259.1|Bt14_WGA1767_3
TCAATGCAAAGAAATAGAAGGAAACAATAGAATGGGAAAGACTAGAGATCTCTTCAAGAAAATTAGAATATTTCATGCAAAAAGGAGCACAATAAAGGACAGACATGATATGGACCTAACAGAAGCAGAAGATAGTAAGAAGAGGTGGCAAGAATACACAGAAAAACTACATTAAAAAGATCTTAATGACCCAGATCAAATCAGAGGCCTGGTCAAAACCAGGGGTTGGAGCCCAAATAGCAGACAACCG[G/A]TTATCAAAAGTCACTTGAACTTGAGAGAGGAACATGTTTCCAGTTTCAACATATCATCCTAATAATTCTCCATTGTTTCTGGTCTCTTTCTGAAGCTATGCTGAAATCTGTGACTACTCAGGAACTCACATCCTATTGGAATTT…	BCM-HGSC	ss61517337	434	BTA-110396	4269.1	------	14	72084077	8	92401458	92.4015	NW_001493259.1|Bt14_WGA1767_3
TCTGCAATGCTTTCTTTTTTGTTTGTTTTGTTTTTATTTTATTTTTTTTTAAACTTTACAATATTGTATTGGTTTTGCCATATATCAACATGAATCCACCACAGGTATACACGTGTTCCCTGTCCTGAACCCTCCTCCCTCTAATAGCCTCTTTCTTCTTGGATTCCTTAAGGGTCAAGATATAATTATATTCCGGTCTAGCAGTATTGCATTCTCCTTCTGAAAAACTGGTGGCACATTCTCTATTCCT[C/G]TCTTTTATCTGTGTGCAGGTTTGTCTCGGTGTAGTTATCTGCACACATCATGTCTCTGAAACCCAGCTGCCTGGAGCTTCTCCTAGAGTCCCTCTTTTCCCCTGTCCCTAAGTATGTGGAACTTGGGAACTCGTATTGAACAAC…	BCM-HGSC	ss61517336	434	BTA-110395	4269.1	------	14	72094269	8	92391306	92.3913	NW_001493259.1|Bt14_WGA1767_3
TCCCACAGAGAGGGTGTAGCAATTTGGGATTAAAGAAACAAATTGCAGCATTGTGCAAACATTCCAGCTCACTACCTAAAGACCTTAGTTTGCCCCAGATCATAACTGACACTTTGTGGAAAAGAGTCTACATCATAAGGTGTAGACATCTCAACAAATGGCATGCAGCCTCATACAGCAAGAGAGCCAATTCAAACAGAGACAATGTTTCAGTAAAAACCTAGCATAAGCAATCCCTTGGTTTCACAGG[G/A]GAAGGCAGTATGTGCTGTGATTCAGAATAGTATGATGATGGTAGCCTCCAATACACCTCACCTTAAATCCCAGCACACTGAATCTCAATCTCTTTATCTAAACAGAAAGTATTCCTCACCCAATGGGGTTGTGATGAGACGTAA…	BCM-HGSC	ss61517335	434	BTA-110394	4269.1	------	14	72100333	8	92356212	92.3562	NW_001493259.1|Bt14_WGA1767_3
CAGTAGCATACCAGACTCCTTCATCCATGGTATTTTCCAGGCAAGAGTACTGGAGTGGGTAGCCTTTCCCTTCTCCGGGAGATCTTCCCAACTCAGAAATTGAACTGGGGCCACCTGCACTGCAGGCGGATTCTTTACCAACTGAGCCATGAGGGAAGCCCAGATTACAGATGAGATGTGGCTAAACCTGAAGCCCAAGCTTTTCCTCTTTTCAAGCAGCTGCTCAAGGATGCAGTTTCCTTTTGTGCTG[G/A]TATAAAGGGAAAAAAGCACAATAATGATTTAGAAGTTCTTGAAGCCTATTATATTCAAATTTTCCCGCTCTCTAATTTCCTAACAATTTATTTTCGTTCTTCAAAACAGTGAACTATGTCACTAGCATGAAAAAGTAGATTCTT…	BCM-HGSC	ss61517334	434	BTA-110393	4269.1	21.5	14	72103746	8	92379320	92.3793	NW_001493259.1|Bt14_WGA1767_3
TCTTTTACCTGTCTGTACAGAAAGGATTACTTTTCGGGGGCAGCCTATTAACCTGTACTTAAAAGAAAAACTCCATGGAATGAAATTAAGTTTATACTCTCAAAGTCTCCAGTCCAGTGAACAGTCTTTATTATTTGAAGCCATTGTTTTAATTGGCTACTTTAAAAACTACATATATGATCAGAATGTTTTCTGATAAATCTCATGGATTACTCATTCACAGGGAGGTCCCATGAATAAGGGAGCATGA[C/T]ACTTTAGGAGACTTAACATAATTAGGATTGTAAAACTAAGAACAGTAGATTTAAAAATTCAAGGTCTAAACTTCCTTCTGGAATTGATTTCTGAGGTTAGGAATAAGGCAGATTGTATGTATGCTCTTTCCCACACTCTAATCA…	BCM-HGSC	ss61494456	434	BTA-88465	4269.1	------	14	72146802	8	92319509	92.3195	NW_001493259.1|Bt14_WGA176_3
CAGCAGGGTTACCTCTGGCATACCTGAGAAGCTAAATAAATGGAGCTTAACTGAGAGGCTCTCAGTTCGGTAGAATGCAAGAGTCAAGCCCCACCGAGACAGAGTTGCTCCAGGAAAATTTCTAAAGGCTCCATTAACCAAGAATGCATTTTAAACAAACAAAACAAACAAACAAACAAAAAAGGTACAAATGAAAGTCATAGGAGCTCACTTAAAAATGAGTTGCAGGAATAAAATGTTTATGTTTGCC[G/A]AGGGAAAACTACTGAGAAAATTGATTTTGATTAGGGAAATGCCTTATGCAACCTATGTTGTTGAAAAGCATGTTTGTTTACCATTTTAATCTCATGACTTCAGCTACAATTTATGTACCAACCTTGGTTTTGGGGAGAAAATTG…	BCM-HGSC	ss61563931	434	BTA-88468	4269.1	------	14	72154797	8	92312013	92.312	NW_001493259.1|Bt14_WGA1767_3
CAAGATATAGTGAATCAGCAATACATCTACTGCTTGAATTCTTATCAGTCTACTGGTTCAAGTTGATTTGATGACAAGGAAAAGCAGACAATGCATAGAT[G/C]TACCTAATTCTACATTTGTATTTATAAGTCTACTGTCAAAGAGTATGACCTCAACCCATTTTCTAACTGGTTTCATGTCTTGCAGCCTATAATTATTCTA	IBISS	btcn19347	435	CALB-G433C	4284.5	------	14	72593565	8	91137467	91.1375	NW_001493259.1|Bt14_WGA1767_3
GTTAGATCAATATCTATCGTGTACCTTTTGCGTACATGGCACTTCTACTAGGTAGAGGGATATGGTAGTAATGGAAATAGAACAATCCTCATTCTCACCGAGCTTGTATTCTTTTACCATTTTTCCTCTGCTTTAATCACTGATATTTCTGAGCTCTGTACTTACTTAAACACATCATGCACTTTCATATATCTATGCCTAGATTGTGCTGTTGTTAGAATTTGCTATAATAGATTTCACCTCCCTTCAG[T/A]GCTCTCATATCCCACCTCTTCTGGGATATTTTTTCTCATTTCTTGGAGTAACAGGCAAGCTTGGCCTTGGAGCACAAAAGGAAGCAGGGCAAAGGCTAACACAATTTTTGTCAAGAGAACGCACTGGTCATAGCAAACACCCTC…	BCM-HGSC	ss38331038	435	BTA-08986	4284.5	20.9	14	72614271	8	91117260	91.1173	NW_001493259.1|Bt14_WGA1767_3
ATGTTAAGAAGCCCCTGTTCTCCTCTGCTAGCAAAAAGCCAGCTCTTTTTGCTAGGGAGTAGAGTAGGTAGACTGCTATACTATTTCCTTTTAGGAACACTTTAAAAATACATTTATAATCATATAGAACAAACCTTATTTCACTATATTTAATAAGATTATGAAATAAGAGTAGCTATCCAAGAGCACAATATTTAGTTTAAATGATTCATGCTCTTTGCTTTTCTTTATAATTTTGGATTATCTCTGT[T/C]CATGGAGGAAAATAATACAAACAAGGAAACGGACAAAAAAGCTCCAGATTTCTCCTTATAAGACCTGAGATATACATGGATGTTTTGCTTTTGTTTGGTTCGCATATTGGAAAGAAGCCTTTTCTCCAGTAGTCTCAAAGAGAG…	BCM-HGSC	ss61535294	435	BTA-35522	4284.5	------	14	72627739	8	91101414	91.1014	NW_001493259.1|Bt14_WGA1767_3
TGTAATTATAATATACTTTATTTTTTATAGTTTTTACCCACCTGTTGATGAACCAGCTATTGAAAGTAAAAATATTGATCTATCAGGACGCCAGGAAAGAAAACAAATCTTCAAAGGGAAAACATTTGTCTTTCTAAATGCCAAGCAGGTAATGTTATAAGCTAAATTTTCTTGAAAAAAAATATTATAAACTAGGATAAATTATCAGTTATCAGTTATTAATACATTTCCTTTTGAGATCTTGTGTCAA[C/T]GTCCGAAGGGAAATAAAAACCTGCCTAGGCCCCAGAACTTGCCCAGTGTTCATGTATATGACTGTGGCATTTCTTAATATCTGTTAATTGGCTGATTAAGTTTACATAAATATATACAAGGAAGAGACCAAAAACTTTTATTTA…	BCM-HGSC	ss61501211	435	BTA-35526	4284.5	------	14	72685173	8	91055569	91.0556	NW_001493259.1|Bt14_WGA1767_3
CACTGGACTCCAGCCCACTGTACTTACTGTCTGTCTGCTGCAATAAAATTTGAACTTATCCAGGGCAGGGACAATTTTTTTTTTATTCCTATATTCACATCAACTAACAGAACGTCTGAGATAAAGATATGAGAATAGAATGGAACAGAGTGAAGTGGAATAAAATTACTTCCCCGAAAGGCATGATAAAATAAGTCTGTATGAAAGTATCATCAGGATCATAGGTGTCCCCAAAACATATGCACGGAAG[A/T]TTCTTAATGATTCACCTTCACCAAAAATCACAAAATTTAGTAAGTTGAATGATAATTGAAAACACTATTAATGCTACCACTCTTTTATATTGTTCAGACATTAAATTTCACAAATATGATTATCAACATGAAAAGGACAACATT…	BCM-HGSC	ss61535304	436	BTA-35542	4295.7	21.2	14	72929979	8	90671493	90.6715	NW_001493259.1|Bt14_WGA1767_3
TCCATTGTTTAGAAGCAAGTCACAGGTACCACTCACACTCAAGTGGAGAGGATTATATAAGGCTAAGAACATCAGGGGTTGGAAATAATTGGGGTCATCTTAAAGTCTGTTCTCCACAGTCTGCCCTTTGACCTCTAATGATTTATTGATACACCCCTCTCACAAGCAAAATACATTCACTCCCCTCCCAAGATTCTTCTTATAGCATCCTGTTATGGTATCCTAACACAACATCAGTTCAAAGCCAAAA[G/T]TTCCATCTCTAAATCAGGTCCAGGTGAAGATGATATAGTCCTGGAAGTAATTCATCAGGTATAGCTCCTGGGACATAATTCCTCTCCATCTATGGATCTGTGAACCTAAAGAGCAAGCTGTTATTGTGCAGTCACCAAGTCATG…	BCM-HGSC	ss61480745	437	BTA-35535	4303.9	24.7	14	72963566	8	90573302	90.5733	NW_001493259.1|Bt14_WGA1767_3
ATCTCAAAGCTCAACTGAGGGCAAGTCCCCTTCCAATATTGCTTGCATGGTTGCTGGCAGGTCTTGTATCTTTTCCATATAGATCTCTCCACCCGCACCCTGAGTGTCCTCTTGACATGGCAGCAGGTGGTCCAAGGATGCTGAAGCCAAAGAAAGGAAGCTACAGCCCTTAATCACGGTAATGACATACATCACTTTTGCTTTTTCTATTTGTCAGGAACTGTTACCAGATCCAGCCCACACTTGAGAG[G/A]AGGATAATACACAAGGATAAGAATCAGTAGGAGCCACCTTGGGGACTGCATATCTACCAGGGATATAGAACAATTTTTTTCTGTGCATGTGACTTGGTGTGTGTCCTATAAAGATACTTTAAGATGTTTATATTTTCAGGCTTA…	BCM-HGSC	ss38329822	438	BTA-07770	4306.5	14.3	14	73080081	8	90044964	90.045	NW_001493259.1|Bt14_WGA1767_3
TAACTGTTGCTTCCTGACCTGTATACAGGTTTCTCAGGAGGCAGGTCAGGTGGCCTCTTTACAGCTTAGCCTCTGGTTAATTCTGTGGGTTTCACAGCAGAGACTCCTGGTGTGACTGAATGTTGGTGTTGCTGCTGCTTGTTTGGTGGTTTACACTTTCCATTCTCTTACATAATGTGACCTGTTTACAGGATTTTTCACTCCTTTTAAACATTCTCATTGCAGTGACATGGCAAGAAATACAAAAGCC[G/A]TGGGGAAAAAATGAGACAAGTATAATGCAAAACAGTGGTAAGGCAGCACAGAATATTTAGAACAGCTGTCTTTGTGACTATTAGCAAACTGCAGCTGGGTGTTAGGAGCCCACTATTAATTTAATAAAAATTTAAACTGTTTTT…	BCM-HGSC	ss61477211	439	BTA-21577	4335.8	24.9	14	73756936	8	89072006	89.072	NW_001493259.1|Bt14_WGA1767_3
TAATTCCATAACTTTTCCAAACTCACATACAGCAAAAAGACAATGTCAACAAAGCAAGGAAGAATCAGACTGCCTCAGTAGTTGATTAAGCTCTTGAGGTTTTCTTACCTTATGAAGTGTTCATGAACAAGGATAGTTGGAGGAAATAGGCAAATTCTCTGACTTAGTCTATATACGCTCATTTCATGTTAAGAAGATTGAATTGGTTCTAATTGTAAGTAGATTAGGAAATGTCAGATTGATATTATCA[A/G]TGCTTTCTTCTCTACACCCGGACAGTTTCATATTGAGTCCTGGGTGAAAACCTCAGCCATTCTTCTCTATTTTTTCTCTTTTGTTCTGATTTAAAGAAAAAGCAGGAGTAAACCATTTGAAATGAACTTGACAGGTAAACCATA…	BCM-HGSC	ss38326677	440	BTA-04625	4338.3	23.4	14	73821351	8	89022655	89.0227	NW_001493259.1|Bt14_WGA1767_3
AATCACATAAAATATGCTAGATAAACTTCAAGTTCAAGACTGGGTGATGGTGGGAACGTCCTGGAAAGCAGTATTTTGGAAGGAGGCCAGCATAGTTTCGAAAGATGGTTTAGAAAAGGCAAAGGATGTCTATTGAGCATGGAGTGAAACAGGTAAGGACAACCTTTCAAAGTGCTAGAATGATGCACTTCTGAAAGAAATCTGGAGTGGAAATGTGAAAGGAAATGGGCATCATTGAACTGGACACATA[T/C]ACGGGGTGAACTTCTCAGCATGTCAGTTATACCTTAAAGCTGTTTAAAAAGTGAGAATCTTAGAAGTCATGACAATAAAAGTAGTGCTTTTATTTTATAGCATCATCTTTGATTTCAGTAACATTTCTTTGGTAAATCATAGAC…	BCM-HGSC	ss69374988	441	BTA-116521	4343.6	15.5	14	73839723	8	88989761	88.9898	NW_001493259.1|Bt14_WGA1767_3
ACCAATAGATTTAAGGACTGATGAATTTGGTGAGTTATTGGATTGGGTAGCATTCCCTAGCTAGCACCTGTCTCTTTGATTTTTATTTTTGTAAAACTTGAGGATTTATAAAAGTAAATCCTGGATGGAGGTTATTCATAATTAGTTCCAATTCATTTTATCCTTTTACTCAGGAGATTTTCCCCCAGAAATATCCAACTGTTTTAGGTTAAAAAAAAAAAGTCTCTTCTAAGTCTCAGTTTATTCCTTC[A/G]GATAGATTTGCATGGACAAACACAGAAGGGGGCACAATAAATGAACAAAAGCTATATACTATGTCCAAGTTTTTTTTCTATCATCTTTCTACACTGAATAGTCGATACTTGATGAAAGGGACACAGGAACTGTGAGGAGCAATT…	BCM-HGSC	ss38327136	442	BTA-05084	4371.3	25.1	14	74057382	8	88740462	88.7405	NW_001493259.1|Bt14_WGA1767_3	88740462	88.7405
CAAAAGCTATATACTATGTCCAAGTTTTTTTTCTATCATCTTTCTACACTGAATAGTCGATACTTGATGAAAGGGACACAGGAACTGTGAGGAGCAATTCCTTAACATCCTTTATGTCAGGAACACTTTTCTGTCAGTGACATCAATTTCTTTGGAAATCATTGCTCATCTTTAGCTTAACCCATGCCCTTCAGAAAGGCAGGATTCAAGTTTCAAAATACATCTAGTCCTTACCCACAAAGTGAAAGTC[A/C]CCTTGAAATGAAAACTACAAGGTATGTTTGTGGTCAAAAAATACAGAAACATTGTTGACCAAGGATTTTTCACAAAGATCTGGAATTGGCACAGTTAAAAATATATGTTTAAAGTGATCGTGAAAATTACATTTTTTCCATCTC…	BCM-HGSC	ss38327137	442	BTA-05085	4371.3	------	14	74057678	8	88740549	88.7405	NW_001493259.1|Bt14_WGA1767_3	88740549	88.7405
AAAATTAAGGTTGGCTTTGCCTTTGGCCTCAAGACCAGAGACACAATTCATGCTAGATCTATCATTAGGTCAACCAAAAGAATGTAGCTAAATTGCAGCTATATTTATCCTTGGAATCATTCATTTTCTTTACTTCTTCATACTGCCTGCTCCTTCCTATATATAGGTAACTTTAGGGTTTCCTTGTACATGTGTCAAATCCACAGTGGAATGGATATCTCCAGGCTCCTATCTTCTATCACTGCCTCTA[C/T]GTTAGAACTTTCCTCCTACTTTCCACCAAGATGTATTTGCCCAAAGGAAATTATCCCAAATAATTGCAAAAAATGCATTTCTTTTCAATCTAGAGAAGTTTTTAAGAAGCATAGGCTGAGTACAAGATGTATGATTAATACTTG…	BCM-HGSC	ss38327139	442	BTA-05087	4371.3	------	14	74061350	8	88773023	88.773	NW_001493259.1|Bt14_WGA1767_3
TTTTTGTTATTGCATTAATTAAGAGAAAAATGGTAGAAGGGAGGTTGTTTCTCATGGTTTGCTTTACTGTACTATTTTTAGGTAAAAGAATGAAGTATATTTACATGCAAAAATACGCACTGCCCATATGGGTAAACTATAAATCTGTGACTTGCAATTCTGGTCATGGTGCAATCTTAAAGAATAAAGGTGAGACACAGGATTTTTCAGGGCTGAAGACACTCTTTCATGAAGGCAGTGAATTTCCCTG[T/C]AGAGAGGTCAGTTTTCCTACAGAGAGAACACTGACAGATCACTTTAGAATTATTTTGTGATCAGCCAGGCAATTTTTAAATTAATTGTATTCTTACTGCATCAGTGGCATGCAACTTACCAAAGTTTGTATGTTATCAGTTTGA…	BCM-HGSC	ss61535306	442	BTA-35550	4371.3	------	14	74112299	8	88685855	88.6859	NW_001493259.1|Bt14_WGA1767_3
ATTTTGGTGGCATAAAGTAGTGCTGTAACTCAATTTAAGAACATAAACAAGAAGAAAATATATAAACAGCTAAGTTTGATAAAATAATAAATACAATATGAATATTATAAAGAGTCACTCTTCTGCATATTCAAAACATATAACTATGTGATTTATAAAAAAATTACTATGACACTTTATCTCCTTTCTGCCATATCTAATTTATGTTTCTATGCAGAGCCATGATATTATGAGGGCTCAGTGTTCTTGG[T/G]TGGATTGGTCTAAAGATAATGACAATTTTGCTACCCACATCTCAAAACTACAATTTCCAAACTATCATTTCCTCCCAAAAAATTCCTTTTTGGAAATGGTTTCTTTTCATTTTCTTTTTTAAAGTCATCCATATACCATATTTA…	BCM-HGSC	ss61535307	443	BTA-35551	4373.6	25.8	14	74116691	8	88684111	88.6841	NW_001493259.1|Bt14_WGA1767_3
AAGCTGCATTTAAAAGAAAATACAGAGTCCTACCTAAGAGTTCATTCCAACAGGTGATTCATATTCCCCAAGCCAGCTCTGTGTAATCTGTGGTGACCAGCTATCCAACAAAGTCATGAAACCTTCAAAACTGCTCTGCCACATAGAGACCAAGCACCCTGTGTTAAAGCATAAGCCTTTGGGGTTTTTTCAAAAGAAAAAAAAATGTGACCATCAAGAACAGAAGCACTTACTGAAGGTCACTACTTCA[T/A]CAAATGTGTCTGGACTGAGAGCATCATACTTACTGACCTAAAGACACTTACCCCTTGAAAGGAAAGCTATGACAAACCTAGACAATGTATTAAATGGAAGAGACATCACTTTGCCAACAAAGGTCCATATAATCAAAGCTATGG…	BCM-HGSC	ss61535348	444	BTA-35639	4375.9	26.6	14	74211249	8	88590753	88.5908	NW_001493259.1|Bt14_WGA1767_3
CAAGGCTTAGAGTGTTAATTGAGGGTGTCACTGTTGGTAACACATTCTTTATGTCATTCTCCAAGTGCAAATTCTAACCATTTCGACATTATACTCTGATAAAGCCATAGGTGAGCATCTTAAAGAACGTAAAAAATACATAGGATGTGAAGGTAACTAGACAGATAACCTTGGTTTTGATAAAGATAATTTTTTATCACCACTAAAGTCTAGTTATCCTGAGAACATTTCAGCTCTAATGGTTAATATA[C/G]TGGGAGCACTAAGGTTAGACAAAAATTGGAAGGAATATATAAAGTAGCAAAACTTGCTTAATTTTTATTCAAAATCACCATAAGGCACACTGACTGAGCAATATTACTGTGTGATATCACTCTATAAGAATCAAATAGTAAAAA…	BCM-HGSC	ss61564574	444	BTA-89775	4375.9	------	14	74231868	8	88574349	88.5743	NW_001493259.1|Bt14_WGA1767_3
GGCATTGGACCAAGCATGAGACACTAAAATATAATTAAAGTATAGACAGTTTCTATTGGGGCTGATCTAGGCTTGGAGAAAAATGTATAAGTAAATTCTGCAATTATGTAATAAGTACAAACTGAGTACATGCTAAGTATGATGGTGTTATCCAGAAAACAGTGATCAAAATCTTAAATTTTTCAGAGAAGTTTTCAGATATTAAGAAAGAAGATTTAAGTCCATAAAAAGAAGATGGACATTTTTCTGA[C/G]CAGGTCCAAGACAGAAAGTCTTTTCAGAAAAAGATGATGAAGGGCATGGCAGACACATGGAAAGGGCAAAGAACAATAAATAGTTCAGAATGTTTAATTACTGAGGCATTCCTAGACTCGAGGGTACTTGTGAAGACACATTAG…	BCM-HGSC	ss61564568	444	BTA-89769	4375.9	------	14	74235604	8	88571037	88.5702	NW_001493259.1|Bt14_WGA1767_3
GTTTGAACATGAAAAAGAAAAAGTGAAACTATTAGTCACTCAGTAGTTTCCGACTCTTTGCAACATCATAGACTGTAGACTGCTACTCTGTTAATGGTTTCTCTAGGCAAGAATACAGGAGTGGGTTGCTGTTCCCTTCTCCAGGGGATCTTCCGTACCCAGGGATCAAACCCACGTCTCTCATTTTGAGGGCAGATTCCTTACCAGCTGAGCCACCAGGGAATAAAGCAATGAGATGTGTCACATGATT[A/G]TCTTGTAGGCACTTTTCTAGATGTTATAGAAATCAGAAAGACATTTTCTTTGATAGCATCAAAGAAAATGCATCAGTCAAAATGGTGATGATAAATAAAGGAGAGGCATACATTTTTAAACAGGTTATTTTAGAATCATGTGCA…	BCM-HGSC	ss61564561	444	BTA-89762	4375.9	------	14	74236059	8	88560800	88.5702	NW_001493259.1|Bt14_WGA1767_3
AACATCATAGACTGTAGACTGCTACTCTGTTAATGGTTTCTCTAGGCAAGAATACAGGAGTGGGTTGCTGTTCCCTTCTCCAGGGGATCTTCCGTACCCAGGGATCAAACCCACGTCTCTCATTTTGAGGGCAGATTCCTTACCAGCTGAGCCACCAGGGAATAAAGCAATGAGATGTGTCACATGATTATCTTGTAGGCACTTTTCTAGATGTTATAGAAATCAGAAAGACATTTTCTTTGATAGCATC[A/G]AAGAAAATGCATCAGTCAAAATGGTGATGATAAATAAAGGAGAGGCATACATTTTTAAACAGGTTATTTTAGAATCATGTGCAAGTTTGATTTAATGAAATATATTTTTAAAATATAGTGGGTAAAATTTGTGTTTGCTTATAA…	BCM-HGSC	ss61564562	444	BTA-89763	4375.9	------	14	74236120	8	88560625	88.5701	NW_001493259.1|Bt14_WGA1767_3
TGAGCAGCAAAACACACGATGAAGAGATAATTTTCAGAAGAAAATTGTGAGCTTAGTTTTGAATTTATTGACTTTGAGGTAGCTGTGTAATAACTTTTTGGAAATATTCAACAGGAACTTGCTAAAGTCAATTTGTGAGAGAAGGAAAAAAACAAACCAAAAAAAACATAAAGCAGAGGCAAGAATGTTATTAAACTTATGTGACAAGGCTTAGAGTGTTAATTGAGGGTGTCACTGTTGGTAACACATT[C/T]TTTATGTCATTCTCCAAGTGCAAATTCTAACCATTTCGACATTATACTCTGATAAAGCCATAGGTGAGCATCTTAAAGAACGTAAAAAATACATAGGATGTGAAGGTAACTAGACAGATAACCTTGGTTTTGATAAAGATAATT…	BCM-HGSC	ss61512063	445	BTA-100003	4378.1	25.2	14	74231664	8	88574553	88.5746	NW_001493259.1|Bt14_WGA1767_3
ATACTTTAGTCAGTTATTAAACAAACCAACTCATAAGAAACTGGGGATTTCAGCAAGAATTATTCATTCATTTTGTCTTCATTTGAAATCACTGTAAAGGTCTTCATTTGAAATCTCTATAAGGGTCTCTATTTATTCCTATTGCCTAGCTTCCTACTAGCTTACTCACATAAATTTCTGCTGATATACTTATATTGGACAACTGAATTTTCTTTCATGATGTTAGGGTCTTGTAGCATAAAAACACACA[C/A]AAAAAAATTTTGTACCTAGATTTTAGAGAACCAAAAATTTAAAAATAAAATTTCTTATAATTTAACTCCCAATTCCTATAATTAAATTAAATATTATGATTTGACTCATTATATTAAGTATAAAATTGAAACAAAAGTAGGAAT…	BCM-HGSC	ss61564556	446	BTA-89757	4382.3	20.6	14	74239095	8	88566660	88.5667	NW_001493259.1|Bt14_WGA1767_3
AATGATAGTTGACTTTCAATATTTTGTTATTATAATGAGTTTTAACATTATTCAAAATCAATTATGTTTTTATTTCAACTATTATATGTACACAAAGAAAGACAATTTCATAGCTACACTCTGTAAATATCTTATAATCAGAAAAGCAATTAGCTATTTTACCTAGAGAATAAGTTAATAGAAGCACATAATTTATTCTTTCACTGGTTATTTTAATACTGTTAATTCAACAAACCTTAATTAAGCATCC[G/A]TGTTGTGTGTGTACTGACTGCTGAGTATTGAGAAAATAAAAATGAGTTCAATATTGTCATTGTTCTCAAATTTGAAGTCTAATATGCAATATTCATAAAACTTTCTTACATGTTATGGAGAACCGCAAGCTTAGAGGAACATTT…	BCM-HGSC	ss61474355	447	BTA-116903	4399.7	------	14	75509911	8	88333944	88.3339	NW_001493263.1|Bt14_WGA1771_3
TGTTATGGTGCATCTCTACAGCAGATGGCCGGAAATGTGTTCAATCACACAATTTTTCTAACTATACTCTTTGGTCATTTGAAGACCACCATATACAATCAGAAGTTTGGGATATAATCCTTCATGCTCCCCATGTGGACTTGTTCCCATCTCTTACATCAACAACTTCTATACTTATCTTTCTAATATTATACCTTGAATAAGTTTTCTTTGCAGAAACTATTTTTCAATTGGTGATTTGAAAATGATC[T/C]TTGTGGAATCCATTTTGATTAAAACATTTGATTAGCAGATTCACGTATTTCCACATAAATTGATAATAATGTGAGTATATTTTATGGAAGAACAAACACATAAAGACATTTAAATTAGATTAAGTCCCTGGTGTGCCTCCTGAC…	BCM-HGSC	ss61474353	447	BTA-116901	4399.7	27.8	14	75509225	8	88333258	88.3333	NW_001493263.1|Bt14_WGA1771_3
CAGCTGCTAAACAGGGCAAGCAGAGTATCAGTAGGGAGAGCTTCACGAGTCCTTGGATAATCAGCAGTATGAAGAGCATCACACTCAGGCCTCTCTGCCTCAGAGATTCTTTCCTTTCTTTTAGCCAACCCTTAAGTCATCTTTGAACTTAAACATCCCTTCCCTCAGAGATGCTTGCCTTGATTTCCAGGACACCATCTGTGGCTAGCATAAGTTCTTTCAGTATAACCATCCCCCAAACTTGTATCGC[A/G]TTTCATTTCATTCATCCCTCTTACTCAGGGCCTCTCAGTGACGCCAACATGCACCTTCTTAGTACAGAGACGCTGCCCGACTGATTCAGCACATGGTCACTGCTTGGTATATATTAAATGAATAAGACTAAATAAACAAAGCTT…	BCM-HGSC	ss61485755	448	BTA-54848	4405	23.9	14	76051896	8	88002569	88.0026	NW_001493263.1|Bt14_WGA1771_3
ACCACTGCCCCTTGTTTTCAAAGTGGTAAATACCAGAATGGACTCCTACTGTGCTTCTGGAATTCTATGTCCTTCCATAAAAAGGAAAGCACTGATTAAAAAAGGAAATTGTCAGGAGGTGACATTTTCATTCTTTCCTAGAGGGTTGGTTTTTTAAATTTGGATGCATTAAGCTGTGCTTTCTCATCAAGCTGCTTGGTAAATAGAGATATTCTTCAACACTTTAATGAGTGGTATGTCCTTTGTCTTA[T/C]ATGCAACCAAGACGGGGGAGCTCCGTCTTCTCCAGGACCCCACTGCTCCCCACAGCACTTGGAGAATAGGAAGTCTGAGATTCAGTAAGACCTTTACAGGTGTCTACGAGGTAGTAATAAATAGCTATCAACATCAGGCTCATA…	BCM-HGSC	ss61535354	449	BTA-35651	4421.8	------	14	76557417	8	87054499	87.0545	NW_001493264.1|Bt14_WGA1772_3
CAAACCTGCGTCTCCTGCGGCTCCTGCATTGCCAGTGCATTCTTTACTGCTAGGCCTCTGGGGAAGCCCATAAAACATGTCCGGACATTTCCATAATTCAGTCGATAATGATAGCTCTTTCTATGAAGAACCTACCAATTAAGCAATCTTCAGATTAAAATCGAGTTTATTTCTTCTTTTGCAGGCAAAATCTTGGTTAATAAAATGATTACAATTTTCCTTTCCCACCCTATCCTAAAGTAAAGTTTGG[G/C]GATTTTTAACTCAGAAATGGATGGGAAAGCAGTTGCCAGAGGGGGAATCACAGGATGTTTGAATGTGCTCTGGGTTTGGAATGAGGAGGCCTGAAGTCTTATCTGTCTGTGTCACCCCCAAACCATGCTTTCTTGGGTCTCTGA…	BCM-HGSC	ss61535352	449	BTA-35646	4421.8	------	14	76443829	8	86966037	86.966	NW_001493264.1|Bt14_WGA1772_3
TCAAACCTGCGTCTCCTGCGGCTCCTGCATTGCCAGTGCATTCTTTACTGCTAGGCCTCTGGGGAAGCCCATAAAACATGTCCGGACATTTCCATAATTCAGTCGATAATGATAGCTCTTTCTATGAAGAACCTACCAATTAAGCAATCTTCAGATTAAAATCGAGTTTATTTCTTCTTTTGCAGGCAAAATCTTGGTTAATAAAATGATTACAATTTTCCTTTCCCACCCTATCCTAAAGTAAAGTTTG[G/T]GGATTTTTAACTCAGAAATGGATGGGAAAGCAGTTGCCAGAGGGGGAATCACAGGATGTTTGAATGTGCTCTGGGTTTGGAATGAGGAGGCCTGAAGTCTTATCTGTCTGTGTCACCCCCAAACCATGCTTTCTTGGGTCTCTG…	BCM-HGSC	ss61535351	449	BTA-35645	4421.8	31.1	14	76443828	8	86965876	86.966	NW_001493264.1|Bt14_WGA1772_3
TTCTTCAATCTATAACTAACTACCCAAGTGAAATTGCAAAAGAGTCAAACCCAGAAACAAAGTGGAGTTATATGGCAAGTAGGTTGGAGTTACTTTGAATCAACCAAATTTTTTTCCTGAGCACAACTCCCTTCTCTAGTGGACAAAGTCTCCCCCACCAACACCCCCCACCACCACTGCCCCTTGTTTTCAAAGTGGTAAATACCAGAATGGACTCCTACTGTGCTTCTGGAATTCTATGTCCTTCCAT[A/G]AAAAGGAAAGCACTGATTAAAAAAGGAAATTGTCAGGAGGTGACATTTTCATTCTTTCCTAGAGGGTTGGTTTTTTAAATTTGGATGCATTAAGCTGTGCTTTCTCATCAAGCTGCTTGGTAAATAGAGATATTCTTCAACACT…	BCM-HGSC	ss61535353	450	BTA-35650	4429.6	35.8	14	76557245	8	87054499	87.0545	NW_001493264.1|Bt14_WGA1772_3
TCCCTACAACTCTTTATGTTTATCATTCTGCAACAGCAACCACCTAAACCAGGTGGAGAAAATAAAAAAGAAACTTAGTCCTAGTTATAACTTCTCCAAAGAGGGAGGAAACGGTATCAGGAGGCAGGGTGCAAGCAGTAGGCTTCCTCAGGTTGCTTGACTGCGAACTCTCAGTCCCAGCAACGTCTCGTATTTCACTCAAGTTCTCGCCCAAAGATGCTCCTTCACAGATGACCACTGAGAAATTCAA[T/C]GTAGCTGTGCTATTGAAAGGGCAGCTTTCAGAAGATGGGTGGGGTGGTATCAGGACCACCCTGCGGCCAGCAGCTCTCATCGTTTTCCCGATGACTCCCCTGCGCTTGCAATATTTAAGGAGCCAACAGAATCTGTGTGTCAGT…	BCM-HGSC	ss61535395	451	BTA-35714	4432.6	34.9	14	76634774	8	87149758	87.1498	NW_001493264.1|Bt14_WGA1772_3
GGCTGGCTGACAGGCTGCAAACATAGCGAGGAGTCCTCTGCCGCAGTCTTGAGGCAGAATTCCTTCTTCTCAGGGAAATCGCAGATTTTCCTCTAAAGCCTTCACGTGACGGGATGAGGGCGATTGCCTGTTAGCAAGGGCAATCTCTCCTCTCTTTTTCACTCTTTGTGACCTTGATGAAGTCAGAATTAAGTGGCACTGTTGACCAAACTTGCAAGAGCGCACACTGAGAAGAGCAGTCAAAAAGTTT[T/C]ATTTGCAAATGACTCAAGCGGTTCAAACGACTACAAGGGTGAGGAGACAGAAGTGCAGGAAGTGACTGTCGTGGGGTTACCGGGCGGGGCACCGCTAGAAAGCTCCAGACCCCTCGCCCAGCGTCTAGTCCGGCCCCGGGCAGC…	BCM-HGSC	ss61535397	451	BTA-35716	4432.6	------	14	76607858	8	87091388	87.0914	NW_001493264.1|Bt14_WGA1772_3
TCACTTCACTTTCCAGAGTTTTTGTCCAATGGCTGAGCTCACCTACATGCTGAGCAGAAGGTAATTCTCAGGGCACCAGAGGAGCTGTGCCAGTGAGCCTAATACTGGATGATTCACCTTTTAATGGAGTAGCCCCACCTAGAATCTTCAAGAATACACACCATGGAGTAGGGATCCTGTTTCAAAGGAAGCTTCTGATGTATTTGGAGAATCTCTGATAGTGCTGAGAATGCCAGGAATGGGGGTTGAT[A/G]CCCTAGCCCAAGTCTCTTGTTTTACACTCTTATTTTTCAGTGTCACAGACATTTGTTGCTGTTTAGTTGCTACGTAATGTATGACTCTCTTGCGACCCCATGGACTGCAGCCCACCAGGCTCCTCTGTCCATGAGATTTCCCAG…	BCM-HGSC	ss61480788	452	BTA-35709	4435.6	18.4	14	76783267	8	87311948	87.3119	NW_001493264.1|Bt14_WGA1772_3
AGAAGGAAATGGCAACCCACTCCAGTGTTCTTGCCTGGAGAATCCCAGGGACAGAGGAGCCTAGTGGGCTGCCCTCATGGGGTCTCACAGAGTCGGACACGACTGAGGCGACTTTTTTGACTGCTTGAAGGGTTGGCAGCCCTAACACCAGACTTGCTCAAGAGTCAACTATGTTTGTTTAATTTTAATGAAATGAGAGACTGAAGTGTGTTTGTTTTTGCTAAAAACATTTTACTTCCCCAATGACTCA[G/T]TGGTAACCTCCCTGTAATGTGTCTCCTAAGACACAAGGGATGCAGATTTAATCTCTGGGTTGGGAAGATCCCCTGGAAGAGGAAATGGCAACCCACTCTAGTATTCTTACCTGAAAAATCCCATGCACAGAGGAGCTTGGTGGG…	BCM-HGSC	ss61467410	453	BTA-35683	4466.1	32	14	77253392	8	86011697	86.0117	NW_001493265.1|Bt14_WGA1773_3
TCTGGAAAATGGGAAATAAGCCTGCCCTTCAGGACGCTTCAGTGCCTAAGGGTAATGAATGTCCCATAGTCAGCACTTTGTAAGCACCCACTAACTTGCA[A/G]CCAAAATGAACATTTATCTGTTGGAATTCATAGTTTATAGAATATTAGAGATACTTTTTAGGCACAAGCTATGAACTTGTTGGCTCCTGACATATTCTTT	BCM-HGSC	rs29010281	453	SCAFFOLD15134_29247	4466.1	------	14	77328439	8	85952595	85.9526	NW_001493265.1|Bt14_WGA1773_3
TCTTTACCTAACGTAATAGCTGTACCATTTTTCTTAATAATATAAAATGGAATAATTGAGATGAAAGCACAGTTCATTGGAGGGAATATAGTAGCAGCTTGAAAAAGGGTGGTTTCTACTTTGCTACTCTTTGCATCTTCGGGTCTCTTTCCTCATCTGTAAAATGAAAGAGCTAGAATAATTACATTTGTTCATTCATTCTTTCATACAAGACATATTCATTCTGTGTCTACTATGGTCTAGGCACTGA[C/G]GTAGCTGCTCTTCTGGACAAATGATCCAGAAAATGCAAAGGCCGCAGGGCAAGGAGAAGGCATAATGAAATAAAAGGAAACCATCTTTATGGTTATGAGTAACCTCTGATTTATCTTTGTGCCCTAAACTACTGTGTCTCTATG…	BCM-HGSC	ss61480791	454	BTA-35719	4468	26.2	14	77447818	8	85857797	85.8578	NW_001493265.1|Bt14_WGA1773_3
AAAGGCTTGGCCATTATTTTCACTTTGGCTTCTTGTTTTAATCAGCTACTCTGATATCTGGCAGCTCGGCTTTCCCCAGCTCAGCTGATCCTGACAAAAGTATGCCCACGAACCTCCAAGGGTTAGAAAGTGCATGGAAGAAAATTATCACCTGTGAAAAGACCTAAATGCAATCACTGTATCTGTGTGGGAGAAAGAGGAGTGAAAATAACTGGTCCAGCATACCAGCAGTTACTCCCTGCAAACGTAA[C/T]AGGCTGTATGGAAACAGCAGGCAAAACCTTAAGACGGCTTCTATGATACAATTTGTTGAAAAGAGGGGTCTTTTTGTTCCAGAGAAGCTTTGACGTTTAAACTCTTAACCAACAACTAGCAACGCTATTCCAAGTAAAATCTCT…	BCM-HGSC	ss61480805	455	BTA-35746	4475.8	32.4	14	77612774	8	85624735	85.6247	NW_001493266.1|Bt14_WGA1774_3
AAGGAAACTTTAATCTTACAATTAGTGTTACCCTGGACAGAATTAATCAGATCCCTGAGGGCTAGACACATAATGAGAATTAATGCAGGGTAACCTTTAATTCAGGTTTATGGTGAATGTCTGTCATAGCTATTGGCAGTATGTGGGAATATATGAGATGCCACTCAAAATCAGGAAAATCAATCTTTCTTCACCTTCAGTTGCTCTCACATTTCTGCTCTGATCTACAGTGTGCCAATCACACTTTTTT[T/C]CCCCTGGAAATTTGCTTGTCACAAAGATCAGAGGCATTATTGGCATAGACGGGCCCGTGTGTGTGTGTGTGTGTGTTGGGAGGGGGTCGGTTCCTGGGAGGGCCTCGCTGCAACACGAGGGAAAAAGCACACACGGACGAACCG…	BCM-HGSC	ss61480807	455	BTA-35766	4475.8	------	14	78029541	8	85435494	85.4355	NW_001493267.1|Bt14_WGA1775_3
AATTCAAATCTTAGCAAATCCTGTCAGTTAAACCATCCAAGTATACATGATAGCTTGCCACCATTTCAGTTCTACCATGGTATAAACCACCCTTGATTCTCACTGTTACTATTGCAATAGCCTCTTCAGTGGTCTCCCTTTTTTCCATCAGCTCAGCATGCATAGGTATCTTTTTAAAATTGACGAGGTATCCTTTCAAAATCATGTTACTCTCCTACTCGAAACTCTCCAGAAGCTTCTATCATCACTC[A/G]GTGAAAAGGGCTTCACCATCGCACCAGTCGCCTCTATTACTCTGGCTCGGTTTTCTGAGTGTTCTCTCTTACTCTCATCAGGCACACGGACCTCCCTGCCATTTCTCTCACATGTGAGACACACTTTGACCCCAGGGCCTCTGC…	BCM-HGSC	ss61535430	456	BTA-35772	4483.3	34.4	14	78102434	8	85360205	85.3602	NW_001493267.1|Bt14_WGA1775_3
GAAGGAAATGGCAACCCACTCCAGTGTTCTTGCCTGGAGAATCCCAGGGGCAGGAGAGCCTGGTGGGCTGAAGTCTATGGTGTCACACAGTCGGACACGACTGAAGTGACTTAGCAGCAGCAACCACATTTCTAGAATCTGATATCTCTCAGTGGTGACCGTGATCTCCCAAGGGATGTATGTAATAGCTATGACTTTGGGCATCTTCCAAAACACTCAACAATGAAAAAAAAGTGTTGAAAATGAGGGC[G/A]TTTTCACCTTTTCTGGAATCACAGTGGAAAGCTTGTCTATTTCATTCATGGCAAGCTTATTACAGTGTATCACACTGGGACAAATGAAATGCCGTGAAATAGGTAGGAGGTAAGGTTGAAATCCAAAACTCAAAACAGAGCCTT…	BCM-HGSC	ss61535431	457	BTA-35773	4485.7	27.5	14	78242501	8	85231861	85.2319	NW_001493267.1|Bt14_WGA1775_3
CAATATCCGTTAGTATATACATTGCTGCAGACACAGCCTACAGCGACGCAGTAGATTATATCCTTACATGACTCCCTCCTCTTGAGTGTGGGTGACAGCTGTGACTTGCTTTCGATAGAAGATGTGTTTACAATCAATAGAATATGGCAGAAGCAGTGGGATGCCAGTTTTTTGATTAGGTTACTGCATATGGCAGAGTCTCACGATCTTAATTGTTACGTTATATAAGACTTTGTTCTAGCTGACCAAA[G/C]GGACAGAAGTTCTTCTGCTAACCCTGAAGCAAATGAGATTCAAAGCGGATTCTTCCCCAATCAGCCCTCCAGAGGAAAATGCAACCTGCCTGGCACTCTGACTGCAGCTGCATGACCAAGAGGACTCAGCTGCACCCTACCCGT…	BCM-HGSC	ss61469012	458	BTA-73851	4494.9	26.2	14	78395492	8	85038775	85.0388	NW_001493267.1|Bt14_WGA1775_3
GGTTCAAAATGCAAAAGTTAGTAACCAGTAGAAGGAAGACAAGCAAGTTATTACCTGTAGATTACTGGGGACAAGTGCTAACATTTGGAATAGCTTGATGCAGCTCTTTCATGAAGTCATCCTAAGATACCCATTCTGATGAGGTATCTTGCTACGTCTGAAAGTATAAAATACCGAAAGGTTTTGCCTCTTTTCATTTGCATTTCACTTGTTAAGCACTCGGAGGTGAGGATCAGCCTTGTTATAGAGG[T/C]GGTGATAAAGTGGCACTGAGTGCAAACTCAGCACATGTGAGACACATGAATATTCAGGACGTGTGTACGGAGCACCTGGGTGTGTAAGAAGGGCACCCATTTTTAAAAGCATATTGTCTGCACAATACACTCAGAGTCACTTTG…	BCM-HGSC	ss61514401	459	BTA-104696	4506.3	32.7	14	78750133	8	84784907	84.7849	NW_001493267.1|Bt14_WGA1775_3
TCGGTCAACTTTTCTCCAAAAGTGTTTCCTTGAGGGAGATATAAAGATAAGGCACACCAACAAAGCAAATCAGCATGTTATTGTATTATGAAGGGGGTGCGACTTTCAAGCAAAGTAAATATAGAAGTACAGGAAACTCAGTTAATCTTGACTGGATTTTATTATTAAAGAACTAAGAGACCGTGTTTATCTTTCCCACATTTCTATCTAAAAGTTTCAAGTCTGACCATAGCTTTATCTGCTGAGTCCA[T/A]GGTGGTCCAAAGAGAAGAGTAGACAAAGTGCTCTCTCATCTCCTTAAAAATAACCAAACCCGCTTAACCTCCCAGGGCTGAGAAAGGGAGAAACAAGCCTATGTATCACCCTTTAACCAGCAGACAGTTTTCTTATACAAAGCA…	BCM-HGSC	ss61512943	460	BTA-101805	4510.1	20.2	14	78872326	8	84656448	84.6564	NW_001493267.1|Bt14_WGA1775_3
AGCTTTATCTGCTGAGTCCATGGTGGTCCAAAGAGAAGAGTAGACAAAGTGCTCTCTCATCTCCTTAAAAATAACCAAACCCGCTTAACCTCCCAGGGCTGAGAAAGGGAGAAACAAGCCTATGTATCACCCTTTAACCAGCAGACAGTTTTCTTATACAAAGCAGACTCAGTTAGAAACCTGAAATTTGGCTAGATAAATTAAAACTGCCTGCTTCTTGCATATATGAAGAACACGAGCTTGCTCTGTT[C/T]TCTATCAGTTCATATTTTGCCTCTGCTGATTCCTCTCTGAGTCACCCAACCACATGAAATTCAAGAGCCTCAGGTATAAGAAGAATATGTTGTATTAGACGGTGAGGCATGGAGTGAGCGAGGGTATGTGAGCTCCTTTTCCTT…	BCM-HGSC	ss61512947	461	BTA-101809	4537.9	19.8	14	78872556	8	84656218	84.6562	NW_001493267.1|Bt14_WGA1775_3
CCAGATGTTCGTCTTTAGAATGCTGCACCTGTCTTATCTGCCCTCACTAAACATTAGCTCATCCTCAGATATGCTGTTCCCTGGGACTCAGTCTCTTAGCACACAGGATTTCTCTGTTTTGTTGAAGCCATATAGAGCTTTCCTACTTACTCAAAAGAAGGTTCAAGAATGCAGTAAACTCTTCTGTAAGCTCCAAGTACATTAACTAGCTCCCACAGTTCTTGGGCTTTACCTTTAGCTTTGGCTTTGA[C/T]TTTGGATTTAGCTTAAAGTCTTTGGACTTCCGTGCACACAGGTGATATGATAATCCTTCAGATAATATTTTATTGTTATTACCATCATGTCAACTTTCTATCTCAACTTTTGTTCCTTTCTCCACTCACAGATGTTCATCTGAA…	BCM-HGSC	ss61470646	462	BTA-101804	4565.6	30.6	14	78878989	8	84655934	84.6559	NW_001493267.1|Bt14_WGA1775_3
ATGAAGGGGGTGCGACTTTCAAGCAAAGTAAATATAGAAGTACAGGAAACTCAGTTAATCTTGACTGGATTTTATTATTAAAGAACTAAGAGACCGTGTTTATCTTTCCCACATTTCTATCTAAAAGTTTCAAGTCTGACCATAGCTTTATCTGCTGAGTCCATGGTGGTCCAAAGAGAAGAGTAGACAAAGTGCTCTCTCATCTCCTTAAAAATAACCAAACCCGCTTAACCTCCCAGGGCTGAGAAAG[G/A]GAGAAACAAGCCTATGTATCACCCTTTAACCAGCAGACAGTTTTCTTATACAAAGCAGACTCAGTTAGAAACCTGAAATTTGGCTAGATAAATTAAAACTGCCTGCTTCTTGCATATATGAAGAACACGAGCTTGCTCTGTTCT…	BCM-HGSC	ss61512945	462	BTA-101807	4565.6	------	14	78872413	8	84656361	84.6564	NW_001493267.1|Bt14_WGA1775_3
TAAAATATATCATATCAGAAATATTGTAAAAATAAAATAATATGTGTAAGCCTGAGTTTTACATTCTGTAAAAATCATGTTATTGCCTCTGCTGACCCTCTAGATATAACTATTATTTTAATTGATGATGTAGGCTTTATGAGATCTATGCTTATTTGTCACAGTCTATTTAGAATTAGTAATGTAGCACTTCATTTACTCTCCTTCACACATCAAGATATAAAAATCTTAGGCGAGTGTAATTCCATCT[C/T]CTTCACATACCCTCATTTGCTTTTATTGTCATATGTATTATTCCTACTTATAAATCCCACCAGTGATATATTTCCTATAAAGGATCTTACATTTGGTATGAAAATTAGATAAATGTGTAAAAATATTATTTCCATGTACCTAAA…	BCM-HGSC	ss38336693	463	BTA-14641	4571.1	23.8	14	79088834	8	84361814	84.3618	NW_001493267.1|Bt14_WGA1775_3
GAAAGTGAAGTCACTCAGTTGTGTCCGACTCTTTGCGACCCCATGGACTGCAGCCCACCAGGCTCCTCTGTCCATGGGATTTTCCAGGCAAGAATACTGGAGTGGGTTTCCATTTCCTTCTCCAGAGGATCTTCCTGACCCGGGGATCAAACCCGGGTCTCTCACATTGTAGGCAGATGCTTTACCATCTGAGCCACCAGGGAAGCCTTATTCTGCAATACTCCATGTCTGGTTTTCTCGTTACTTCTGT[T/C]CCTGCCGATCAACAGTAGCTCCACCATAAGACTCAGAGCAAAGGCTTCCACACACAAATGCATCATTTCCCCTCTGGAATCCCTCTCTCACAAAACTGGCAACAGGAAGGCTGGTGAGCAAATACCCCTCCATCATTTATTTCC…	BCM-HGSC	ss61514441	464	BTA-104755	4586.4	31	14	79478060	8	83988480	83.9885	NW_001493267.1|Bt14_WGA1775_3
AATCAAGTCTCTTAGACGCCCCTTCAAATCTAAAGTAGTTTATGTGGTTTTATTAATGTTTGATCTTATTGACTCTTATATATCTTGTTGATTAAATATACAGTGTGTTCAATTAGTTCATAACATACCACCCAAATAATGTTATTGAAAACAGTTGGAAAATTCTGTATTGAGCAAAATATCTCTTTAATAGGAATGTCCTCTTTTTAACTATGACCAAATATAGAAGAGACATGACTTTATGGACCCA[C/A]CACAAACTAATTTTACAGATCATAATCACCAGGTTTGTAAGTGCAACTTTATAAATACAAGCAATGCTTTATGTATTTTGATGTCATAAAGTTGTTATTAATATGTTTTGCTGGACTCTAATTTATCCTTCTTCTGACAGCCAA…	BCM-HGSC	ss61476703	465	BTA-19794	4588.5	------	14	79595407	8	83857447	83.8574	NW_001493267.1|Bt14_WGA1775_3
TGGTGGTAAAGAACTGGCCTGCCATTGCAGGAGAGGTAAGAGATCCATATTCAACCCTTGGGTTGGGAAGATCCCTCAGAGGAGGGCACGGCAACCCACCCCAGTATTCTTGCCTGGAGAATCCCACGGACTGAGAAGTCTGGTGGGCTGCATTTTAAAGGATCACAGAGAGTCAGATAGGATGGAGTGACTAAGCACACACACGATGCTAATTACTGAGTAGGGTTCCCAGCCAAAAAGGTACAGTTTT[C/T]GTAGAGTTTTGTTTTTGCTTTTTGTGGAAATTTTAGATTCTACCCTCTTCTATGAAGTAGATTATAACCTATAACATAGAGTCTTGTGATAGCATTGTCAGTGGCAAAAAGACCATTGTAGGGTGGGCATTTGAGTTTATGCTT…	BCM-HGSC	ss61526939	465	BTA-19793	4588.5	29.2	14	79676882	8	83782335	83.7823	NW_001493267.1|Bt14_WGA1775_3
TTAGGCTGCTTTATAAACTATTTGAAGAGCTAGATCAAATTTAGTAATAGAATAATCCTCTGTTAAAATTTGTTATGATTTTCTTCTTTAATAAGAAAGGCTATCATATTGGATTGCTGAAGCTATCCTAACTGACAACTACAGACCAGGGGGCTTAAACAGGATAAATTTACTTCTTCTAAGTTCTAGAGGTTTGAAGTTCTGGATCAAGGCATCAACAGGGTTGGCTTTGGGTTGGTCTAATTCTACC[G/A]GCCTCTATCCTTAGCTTATAGATGGCCAACTTTATACTCTGTCTTCCCATTGTCTTTCCTCCAAACATCTGTGTACTAACACCCTGTCTTTAAAAGGACACTAACACTCTGTCTTTAAAAGGACACCAGCCATACTGGATTAGA…	BCM-HGSC	ss61526935	466	BTA-19789	4592.6	28.4	14	79677957	8	83784618	83.7846	NW_001493267.1|Bt14_WGA1775_3
ATAATACTTTATGTTGTAAACATTTATGTAATCATTAAAATCTTGTGTTCAAATACAATAATAATATAAGACATAATGGCAACAATATAGTACTCAAAGAAGAAAGCAGGTTATTCTACATATGATAATTTTATTAAGATAAGAAAAACAAGCATACTTTTTAAACTGAATATACAAAATGTATGTGGGCTTTAATTTTCTGAATTATGTTTCCCCATTTTCCCTATGAGTTCACAAAAAATACAGACAA[C/G]CTTGTTCCACCCGCTTCACTCTATTGCTCTTCACAGACGCTGCACGTTTTTACAAATTAAAGGCTTAGAGGCAGCCTTGCATGGAGCAAACCTGCAGGTGCCAGCTTTCCAACAGCATTTGCTCACTCTCTGTTTCTGTATCAC…	BCM-HGSC	ss61507345	467	BTA-19783	4600.3	23.9	14	79752454	8	83703406	83.7034	NW_001493267.1|Bt14_WGA1775_3
GTAAGGTACGATTTTAATATGCTAAACAAGTTTTTTTTCTCTCTGTAAGAAAACAGGATATCCATGTGTGCATCTGTGATGCCCTTTCTCAGCTGCATTTGTGAGTTGTTTTTGATAGCAAGATGCAGAGATGTTAAATCTATTTCAATGTCAAGTATGTATTACATGTCTGTAAGTTATTCAAGACAGGACCAGGATCTGTGAAGGACCTGACAGAGAACACCGCCAACCACAGATCATGGCAAACAAA[T/G]GAGTGAATTCTTAGTGGGGACACAGTCCTGCATGTGATAAACAACGAAATGGCTTTATAAATAAGTCAAGAATTGAGTGAAACATAGGGTCAAATTTACCGCAAATTACTATCAATAACCTCAGATATGCAGATGACACCACCC…	BCM-HGSC	ss61563795	467	BTA-88198	4600.3	------	14	79833886	8	83616399	83.6164	NW_001493267.1|Bt14_WGA1775_3
GCAAGCTGTCTACAGTCTTGGTTGTAGACTGAGAGAGGAAACATTTTTCCCTGTACAGATCTGAACTATTCCTAATGTGGCTATAGATTTGAATTTCAAAAAATGTGTGGCCAAATACTCTAAACTTCAGAATTTACTTTATAGTAACTCTGGCTTTTATAGTTGATAGAGGCAAATAAAAATCCTCTCTGGAAGATTACACTTTCATGCAAGACTCAAAAAATTCCCATGGGTGAATTTCCCAGGAAAA[T/G]AAACTGACATGAAGGATATCACAGAAATACAGGAGGAAACTTGCAATGAGGAAGAGCAGGCAGAAATAAATAGCAGTTTCAGACTTGAATGCAGTTACTAAGAAATTGACTAGGTTAAGGTAAAAAAGAAGAAAACTATATGTC…	BCM-HGSC	ss61526930	468	BTA-19772	4612.3	------	14	81377927	8	83223592	83.2236	NW_001493269.1|Bt14_WGA1777_3
ACATATATGTGAATAAAGAAAGGAAAAATCCATTCTTTCAACGAAGCAAGCTGTCTACAGTCTTGGTTGTAGACTGAGAGAGGAAACATTTTTCCCTGTACAGATCTGAACTATTCCTAATGTGGCTATAGATTTGAATTTCAAAAAATGTGTGGCCAAATACTCTAAACTTCAGAATTTACTTTATAGTAACTCTGGCTTTTATAGTTGATAGAGGCAAATAAAAATCCTCTCTGGAAGATTACACTTT[C/A]ATGCAAGACTCAAAAAATTCCCATGGGTGAATTTCCCAGGAAAATAAACTGACATGAAGGATATCACAGAAATACAGGAGGAAACTTGCAATGAGGAAGAGCAGGCAGAAATAAATAGCAGTTTCAGACTTGAATGCAGTTACT…	BCM-HGSC	ss61526929	468	BTA-19771	4612.3	14.6	14	81377972	8	83223547	83.2235	NW_001493269.1|Bt14_WGA1777_3
ACTCCCTTGGAAACTCTGACTGCTCTATATAGAGATATTCAATCCTACTAAAACCATGGGAAACAAATCAATAATACCCTATTTTATCCTTTATGTCACA[A/G]CACTGCAGCATTCACATTTACAGCATTACAGAATTACACTGTAATTGAGGTGTAATTACTGACTCTTTGGAAATCGTTTGGAAACAATCTGTGGCATCCT	BCM-HGSC	AAFC02120841	469	BES8_Contig464_1373	4648	33.6	14	80239209	8	121050738	121.051	NW_001493268.1|Bt14_WGA1776_3
[truncated: 28 more rows]
